# Supplementary material for: Synchronization and Propagation of Global Sleep Spindles
Source: PLoS One. 2016 Mar 10;11(3):e0151369. doi: 10.1371/journal.pone.0151369 (PMC4786112; doi:10.1371/journal.pone.0151369)
Supplement: S1 Data — ZIP file with all data, figures and the script used in sleep spindle analysis. (ZIP) [file pone.0151369.s001.zip]

Archive with 15 entries (12 files):
- figures/
- figures/.DS_Store
- __MACOSX/
- __MACOSX/figures/
- __MACOSX/figures/._.DS_Store
- figures/N_Axial_Fig.png
- __MACOSX/figures/._N_Axial_Fig.png
- figures/N_Sagit_Fig.png
- __MACOSX/figures/._N_Sagit_Fig.png
- SpindleAnalysisScript.nb
- __MACOSX/._SpindleAnalysisScript.nb
- TheSpindleOneTable.csv
- __MACOSX/._TheSpindleOneTable.csv
- TSOTcolumns.txt
- __MACOSX/._TSOTcolumns.txt
