# Supplementary material for: Synchronization and Propagation of Global Sleep Spindles
Source: PLoS One. 2016 Mar 10;11(3):e0151369. doi: 10.1371/journal.pone.0151369 (PMC4786112; doi:10.1371/journal.pone.0151369)
Supplement: S1 Data — ZIP file with all data, figures and the script used in sleep spindle analysis. (ZIP) [file pone.0151369.s001.zip › SpindleAnalysisScript.nb]

(* Content-type: application/vnd.wolfram.mathematica *)

(*** Wolfram Notebook File ***)
(* http://www.wolfram.com/nb *)

(* CreatedBy='Mathematica 10.0' *)

(*CacheID: 234*)
(* Internal cache information:
NotebookFileLineBreakTest
NotebookFileLineBreakTest
NotebookDataPosition[       158,          7]
NotebookDataLength[   3131782,      53349]
NotebookOptionsPosition[   3128786,      53248]
NotebookOutlinePosition[   3129227,      53267]
CellTagsIndexPosition[   3129184,      53264]
WindowFrame->Normal*)

(* Beginning of Notebook Content *)
Notebook[{

Cell[CellGroupData[{
Cell["\<\
Sleep Spindle analysis
\
\>", "Title"],

Cell[CellGroupData[{

Cell["\<\
Create a folder named \"figures\" in destination folder in order to save \
generated figures. \
\>", "Item"],

Cell["\<\
Spindle analysis files: \
\[LineSeparator]\[OpenCurlyDoubleQuote]TheSpindleOneTable.csv\
\[CloseCurlyDoubleQuote]; \
\[LineSeparator]\[OpenCurlyDoubleQuote]N_Axial_Fig.png\[CloseCurlyDoubleQuote]\
 and \[OpenCurlyDoubleQuote]N_Sagit_Fig.png\[CloseCurlyDoubleQuote] (inside \
\[OpenCurlyDoubleQuote]figures\[CloseCurlyDoubleQuote] folder)\
\>", "Item"],

Cell["\<\
prefix (variable below) = destination folder path (containing all spindle \
analysis files)\
\>", "Item"]
}, Open  ]],

Cell[BoxData[
 RowBox[{"\[IndentingNewLine]", "\[IndentingNewLine]", 
  RowBox[{
   RowBox[{
   "prefix", "=", "\"\</Users/rafaeltoledo/Documents/ExamsTotal/ok1/\>\""}], 
   ";"}]}]], "Input"],

Cell["\<\


Load usefull packs and variables\
\>", "Text"],

Cell[BoxData[{
 RowBox[{"Needs", "[", "\"\<ErrorBarPlots`\>\"", "]"}], "\[IndentingNewLine]", 
 RowBox[{"Needs", "[", "\"\<PlotLegends`\>\"", "]"}]}], "Input"],

Cell[BoxData[
 RowBox[{"\[IndentingNewLine]", 
  RowBox[{
   RowBox[{
    RowBox[{"lischannels", "=", 
     RowBox[{"{", 
      RowBox[{
      "\"\<f3\>\"", ",", "\"\<f4\>\"", ",", "\"\<c3\>\"", ",", "\"\<c4\>\"", 
       ",", "\"\<p3\>\"", ",", "\"\<p4\>\"", ",", "\"\<o1\>\"", ",", 
       "\"\<o2\>\""}], "}"}]}], " ", ";"}], "\[IndentingNewLine]", 
   RowBox[{
    RowBox[{"listimes", "=", 
     RowBox[{"{", 
      RowBox[{
      "\"\<TimemaxPropf3\>\"", ",", "\"\<TimemaxPropf4\>\"", ",", 
       "\"\<TimemaxPropc3\>\"", ",", "\"\<TimemaxPropc4\>\"", ",", 
       "\"\<TimemaxPropp3\>\"", ",", "\"\<TimemaxPropp4\>\"", ",", 
       "\"\<TimemaxPropo1\>\"", ",", "\"\<TimemaxPropo2\>\""}], "}"}]}], 
    ";"}], "\[IndentingNewLine]", 
   RowBox[{
    RowBox[{"lisEnv", "=", 
     RowBox[{"{", 
      RowBox[{
      "\"\<EnvmaxPropf3\>\"", ",", "\"\<EnvmaxPropf4\>\"", ",", 
       "\"\<EnvmaxPropc3\>\"", ",", "\"\<EnvmaxPropc4\>\"", ",", 
       "\"\<EnvmaxPropp3\>\"", ",", "\"\<EnvmaxPropp4\>\"", ",", 
       "\"\<EnvmaxPropo1\>\"", ",", "\"\<EnvmaxPropo2\>\""}], "}"}]}], ";"}], 
   "\[IndentingNewLine]", 
   RowBox[{
    RowBox[{"delays", "=", 
     RowBox[{"{", 
      RowBox[{
      "\"\<TimePropf3f4\>\"", ",", "\"\<TimePropf3c3\>\"", ",", 
       "\"\<TimePropf3c4\>\"", ",", "\"\<TimePropf3p3\>\"", ",", 
       "\"\<TimePropf3p4\>\"", ",", "\"\<TimePropf3o1\>\"", ",", 
       "\"\<TimePropf3o2\>\"", ",", "\"\<TimePropf4c3\>\"", ",", 
       "\"\<TimePropf4c4\>\"", ",", "\"\<TimePropf4p3\>\"", ",", 
       "\"\<TimePropf4p4\>\"", ",", "\"\<TimePropf4o1\>\"", ",", 
       "\"\<TimePropf4o2\>\"", ",", "\"\<TimePropc3c4\>\"", ",", 
       "\"\<TimePropc3p3\>\"", ",", "\"\<TimePropc3p4\>\"", ",", 
       "\"\<TimePropc3o1\>\"", ",", "\"\<TimePropc3o2\>\"", ",", 
       "\"\<TimePropc4p3\>\"", ",", "\"\<TimePropc4p4\>\"", ",", 
       "\"\<TimePropc4o1\>\"", ",", "\"\<TimePropc4o2\>\"", ",", 
       "\"\<TimePropp3p4\>\"", ",", "\"\<TimePropp3o1\>\"", ",", 
       "\"\<TimePropp3o2\>\"", ",", "\"\<TimePropp4o1\>\"", ",", 
       "\"\<TimePropp4o2\>\"", ",", "\"\<TimePropo1o2\>\""}], "}"}]}], ";"}], 
   "\[IndentingNewLine]", 
   RowBox[{
    RowBox[{"opts", "=", 
     RowBox[{"{", 
      RowBox[{
       RowBox[{"TableHeadings", "\[Rule]", 
        RowBox[{"{", 
         RowBox[{
          RowBox[{
           RowBox[{
            RowBox[{"Style", "[", 
             RowBox[{"#", ",", 
              RowBox[{"FontFamily", "\[Rule]", "\"\<Times\>\""}], ",", "18"}],
              "]"}], "&"}], "/@", "lischannels"}], ",", 
          RowBox[{
           RowBox[{
            RowBox[{"Style", "[", 
             RowBox[{"#", ",", 
              RowBox[{"FontFamily", "\[Rule]", "\"\<Times\>\""}], ",", "18"}],
              "]"}], "&"}], "/@", "lischannels"}]}], "}"}]}], ",", 
       RowBox[{"TableAlignments", "\[Rule]", "Center"}]}], "}"}]}], ";"}], 
   "\[IndentingNewLine]", 
   RowBox[{
    RowBox[{"lisdeltas", "=", 
     RowBox[{
      RowBox[{
       RowBox[{"\"\<DeltafracFreq\>\"", "<>", "#"}], "&"}], "/@", 
      "lischannels"}]}], ";"}], "\[IndentingNewLine]", 
   RowBox[{
    RowBox[{"lisenv", "=", 
     RowBox[{
      RowBox[{
       RowBox[{"\"\<EnvmaxProp\>\"", "<>", "#"}], "&"}], "/@", 
      "lischannels"}]}], ";"}], "\[IndentingNewLine]", 
   RowBox[{
    RowBox[{"lisFreq", "=", 
     RowBox[{
      RowBox[{
       RowBox[{"\"\<FreqSS\>\"", "<>", "#"}], "&"}], "/@", "lischannels"}]}], 
    ";"}], "\[IndentingNewLine]", 
   RowBox[{
    RowBox[{"lisChirp", "=", 
     RowBox[{
      RowBox[{
       RowBox[{"\"\<ChirpSS\>\"", "<>", "#"}], "&"}], "/@", "lischannels"}]}],
     ";"}], "\[IndentingNewLine]", 
   RowBox[{
    RowBox[{"lisDura", "=", 
     RowBox[{
      RowBox[{
       RowBox[{"\"\<IduracProp\>\"", "<>", "#"}], "&"}], "/@", 
      "lischannels"}]}], ";"}], "\[IndentingNewLine]", 
   RowBox[{
    RowBox[{
     RowBox[{"hashVarNames", "[", "x_", "]"}], "=", "x"}], ";"}], 
   "\[IndentingNewLine]", 
   RowBox[{
    RowBox[{
     RowBox[{"hashVarNames", "[", "\"\<TKOPglob\>\"", "]"}], "=", 
     "\"\<T\>\""}], ";"}], "\[IndentingNewLine]", 
   RowBox[{
    RowBox[{
     RowBox[{"hashVarNames", "[", "\"\<rKOPglob\>\"", "]"}], "=", 
     "\"\<r\>\""}], ";"}], "\[IndentingNewLine]", 
   RowBox[{
    RowBox[{
     RowBox[{"hashVarNames", "[", "\"\<ChirpSSglob\>\"", "]"}], "=", 
     "\"\<Chirp\>\""}], ";"}], "\[IndentingNewLine]", 
   RowBox[{
    RowBox[{
     RowBox[{"hashVarNames", "[", "\"\<mKOPglob\>\"", "]"}], "=", 
     "\"\<m\>\""}], ";"}], "\[IndentingNewLine]", 
   RowBox[{
    RowBox[{
     RowBox[{"hashVarNames", "[", "\"\<vel\>\"", "]"}], "=", 
     "\"\<Velocity\>\""}], ";"}], "\[IndentingNewLine]", 
   RowBox[{
    RowBox[{
     RowBox[{"hashVarNames", "[", "\"\<FreqSSglob\>\"", "]"}], "=", 
     "\"\<Frequency\>\""}], ";"}], "\[IndentingNewLine]", 
   RowBox[{
    RowBox[{
     RowBox[{"hashVarNames", "[", "\"\<IduracPropglob\>\"", "]"}], "=", 
     "\"\<Duration\>\""}], ";"}], "\[IndentingNewLine]", 
   RowBox[{
    RowBox[{"nchannels", "=", "8"}], ";"}]}]}]], "Input"],

Cell["\<\

Functions to determine the SS origins\
\>", "Text"],

Cell[BoxData[
 RowBox[{
  RowBox[{"$HistoryLength", "=", "0"}], ";"}]], "Input",
 CellChangeTimes->{{3.644834369654379*^9, 3.644834375170575*^9}}],

Cell[BoxData[{
 RowBox[{
  RowBox[{
   RowBox[{"geradelay", "[", 
    RowBox[{
     RowBox[{"{", 
      RowBox[{"i_", ",", "j_"}], "}"}], ",", "v_", ",", 
     RowBox[{"{", 
      RowBox[{"x_", ",", "y_", ",", "z_"}], "}"}]}], "]"}], ":=", 
   RowBox[{
    RowBox[{"(", 
     RowBox[{
      RowBox[{"Norm", "[", 
       RowBox[{
        RowBox[{"lischannelspos", "[", 
         RowBox[{"[", "i", "]"}], "]"}], "-", 
        RowBox[{"{", 
         RowBox[{"x", ",", "y", ",", "z"}], "}"}]}], "]"}], "-", 
      RowBox[{"Norm", "[", 
       RowBox[{
        RowBox[{"lischannelspos", "[", 
         RowBox[{"[", "j", "]"}], "]"}], "-", 
        RowBox[{"{", 
         RowBox[{"x", ",", "y", ",", "z"}], "}"}]}], "]"}]}], ")"}], "/", 
    "v"}]}], ";"}], "\[IndentingNewLine]", 
 RowBox[{
  RowBox[{"geraOrigemOld", "[", 
   RowBox[{"lischannelspos_", ",", "delays_", ",", 
    RowBox[{"{", 
     RowBox[{
      RowBox[{"{", 
       RowBox[{"xmin_", ",", "xmax_"}], "}"}], ",", 
      RowBox[{"{", 
       RowBox[{"ymin_", ",", "ymax_"}], "}"}], ",", 
      RowBox[{"{", 
       RowBox[{"zmin_", ",", "zmax_"}], "}"}]}], "}"}], ",", "step_", ",", 
    RowBox[{"{", 
     RowBox[{"vmin_", ",", "vmax_"}], "}"}], ",", "stepv_"}], "]"}], ":=", 
  RowBox[{"Module", "[", 
   RowBox[{
    RowBox[{"{", 
     RowBox[{"eq", ",", "v"}], "}"}], ",", "\[IndentingNewLine]", 
    RowBox[{"First", "[", 
     RowBox[{"Sort", "[", 
      RowBox[{
       RowBox[{"Flatten", "[", 
        RowBox[{
         RowBox[{"Table", "[", 
          RowBox[{
           RowBox[{"{", 
            RowBox[{
             RowBox[{"{", 
              RowBox[{
               RowBox[{"{", 
                RowBox[{"x", ",", "y", ",", "z"}], "}"}], ",", "v"}], "}"}], 
             ",", 
             RowBox[{"Sum", "[", 
              RowBox[{
               RowBox[{
                RowBox[{"(", 
                 RowBox[{
                  RowBox[{
                   RowBox[{"(", 
                    RowBox[{
                    RowBox[{"Norm", "[", 
                    RowBox[{"(", 
                    RowBox[{
                    RowBox[{"lischannelspos", "[", 
                    RowBox[{"[", "i", "]"}], "]"}], "-", 
                    RowBox[{"{", 
                    RowBox[{"x", ",", "y", ",", "z"}], "}"}]}], ")"}], "]"}], 
                    "-", 
                    RowBox[{"Norm", "[", 
                    RowBox[{"(", 
                    RowBox[{
                    RowBox[{"lischannelspos", "[", 
                    RowBox[{"[", "j", "]"}], "]"}], "-", 
                    RowBox[{"{", 
                    RowBox[{"x", ",", "y", ",", "z"}], "}"}]}], ")"}], 
                    "]"}]}], ")"}], "/", "v"}], "-", 
                  RowBox[{"delays", "[", 
                   RowBox[{"[", 
                    RowBox[{"i", ",", "j"}], "]"}], "]"}]}], ")"}], "^", 
                "2"}], ",", 
               RowBox[{"{", 
                RowBox[{"j", ",", "2", ",", "8"}], "}"}], ",", 
               RowBox[{"{", 
                RowBox[{"i", ",", "1", ",", 
                 RowBox[{"j", "-", "1"}]}], "}"}]}], "]"}]}], "}"}], ",", 
           RowBox[{"{", 
            RowBox[{"x", ",", "xmin", ",", "xmax", ",", "step"}], "}"}], ",", 
           
           RowBox[{"{", 
            RowBox[{"y", ",", "ymin", ",", "ymax", ",", "step"}], "}"}], ",", 
           
           RowBox[{"{", 
            RowBox[{"z", ",", "zmin", ",", "zmax", ",", "step"}], "}"}], ",", 
           
           RowBox[{"{", 
            RowBox[{"v", ",", "vmin", ",", "vmax", ",", "stepv"}], "}"}]}], 
          "]"}], ",", "3"}], "]"}], ",", 
       RowBox[{
        RowBox[{
         RowBox[{"#2", "[", 
          RowBox[{"[", "2", "]"}], "]"}], ">", 
         RowBox[{"#1", "[", 
          RowBox[{"[", "2", "]"}], "]"}]}], "&"}]}], "]"}], "]"}]}], 
   "]"}]}]}], "Input",
 CellChangeTimes->{{3.644834120493433*^9, 3.644834174855967*^9}, {
  3.644834404277409*^9, 3.6448344053560457`*^9}}],

Cell[BoxData[
 RowBox[{"\[IndentingNewLine]", 
  RowBox[{
   RowBox[{
    RowBox[{
     RowBox[{"geradelay", "[", 
      RowBox[{
       RowBox[{"{", 
        RowBox[{"i_", ",", "j_"}], "}"}], ",", "v_", ",", 
       RowBox[{"{", 
        RowBox[{"x_", ",", "y_", ",", "z_"}], "}"}]}], "]"}], ":=", 
     RowBox[{
      RowBox[{"(", 
       RowBox[{
        RowBox[{"Norm", "[", 
         RowBox[{
          RowBox[{"lischannelspos", "[", 
           RowBox[{"[", "i", "]"}], "]"}], "-", 
          RowBox[{"{", 
           RowBox[{"x", ",", "y", ",", "z"}], "}"}]}], "]"}], "-", 
        RowBox[{"Norm", "[", 
         RowBox[{
          RowBox[{"lischannelspos", "[", 
           RowBox[{"[", "j", "]"}], "]"}], "-", 
          RowBox[{"{", 
           RowBox[{"x", ",", "y", ",", "z"}], "}"}]}], "]"}]}], ")"}], "/", 
      "v"}]}], ";"}], "\[IndentingNewLine]", 
   RowBox[{
    RowBox[{"geraOrigem", "[", 
     RowBox[{"lischannelspos_", ",", "delays_", ",", 
      RowBox[{"{", 
       RowBox[{
        RowBox[{"{", 
         RowBox[{"xmin_", ",", "xmax_"}], "}"}], ",", 
        RowBox[{"{", 
         RowBox[{"ymin_", ",", "ymax_"}], "}"}], ",", 
        RowBox[{"{", 
         RowBox[{"zmin_", ",", "zmax_"}], "}"}]}], "}"}], ",", "step_", ",", 
      RowBox[{"{", 
       RowBox[{"vmin_", ",", "vmax_"}], "}"}], ",", "stepv_"}], "]"}], ":=", 
    RowBox[{"Module", "[", 
     RowBox[{
      RowBox[{"{", 
       RowBox[{"eq", ",", "v"}], "}"}], ",", "\[IndentingNewLine]", 
      RowBox[{
       RowBox[{"eq", "=", 
        RowBox[{"Sum", "[", 
         RowBox[{
          RowBox[{
           RowBox[{"(", 
            RowBox[{
             RowBox[{
              RowBox[{"(", 
               RowBox[{
                RowBox[{"Norm", "[", 
                 RowBox[{"(", 
                  RowBox[{
                   RowBox[{"lischannelspos", "[", 
                    RowBox[{"[", "i", "]"}], "]"}], "-", 
                   RowBox[{"{", 
                    RowBox[{"x", ",", "y", ",", "z"}], "}"}]}], ")"}], "]"}], 
                "-", 
                RowBox[{"Norm", "[", 
                 RowBox[{"(", 
                  RowBox[{
                   RowBox[{"lischannelspos", "[", 
                    RowBox[{"[", "j", "]"}], "]"}], "-", 
                   RowBox[{"{", 
                    RowBox[{"x", ",", "y", ",", "z"}], "}"}]}], ")"}], 
                 "]"}]}], ")"}], "/", "v"}], "-", 
             RowBox[{"delays", "[", 
              RowBox[{"[", 
               RowBox[{"i", ",", "j"}], "]"}], "]"}]}], ")"}], "^", "2"}], 
          ",", 
          RowBox[{"{", 
           RowBox[{"j", ",", "2", ",", "8"}], "}"}], ",", 
          RowBox[{"{", 
           RowBox[{"i", ",", "1", ",", 
            RowBox[{"j", "-", "1"}]}], "}"}]}], "]"}]}], ";", 
       "\[IndentingNewLine]", 
       RowBox[{"First", "[", 
        RowBox[{"Sort", "[", 
         RowBox[{
          RowBox[{"Flatten", "[", 
           RowBox[{
            RowBox[{"Table", "[", 
             RowBox[{
              RowBox[{"{", 
               RowBox[{
                RowBox[{"{", 
                 RowBox[{
                  RowBox[{"{", 
                   RowBox[{"x", ",", "y", ",", "z"}], "}"}], ",", "v"}], 
                 "}"}], ",", "eq"}], "}"}], ",", 
              RowBox[{"{", 
               RowBox[{"x", ",", "xmin", ",", "xmax", ",", "step"}], "}"}], 
              ",", 
              RowBox[{"{", 
               RowBox[{"y", ",", "ymin", ",", "ymax", ",", "step"}], "}"}], 
              ",", 
              RowBox[{"{", 
               RowBox[{"z", ",", "zmin", ",", "zmax", ",", "step"}], "}"}], 
              ",", 
              RowBox[{"{", 
               RowBox[{"v", ",", "vmin", ",", "vmax", ",", "stepv"}], "}"}]}],
              "]"}], ",", "3"}], "]"}], ",", 
          RowBox[{
           RowBox[{
            RowBox[{"#2", "[", 
             RowBox[{"[", "2", "]"}], "]"}], ">", 
            RowBox[{"#1", "[", 
             RowBox[{"[", "2", "]"}], "]"}]}], "&"}]}], "]"}], "]"}]}]}], 
     "]"}]}]}]}]], "Input",
 CellChangeTimes->{{3.63177940268262*^9, 3.631779404558951*^9}, {
  3.631867851856657*^9, 3.631867910447156*^9}, {3.631868489804932*^9, 
  3.6318684925835247`*^9}, {3.631870900742531*^9, 3.631871006234335*^9}, {
  3.631885110792089*^9, 3.631885111105852*^9}, {3.6318882433110533`*^9, 
  3.631888255617156*^9}, {3.646043880600317*^9, 3.646043883980043*^9}}],

Cell[BoxData[
 RowBox[{"\[IndentingNewLine]", 
  RowBox[{
   RowBox[{"Dip", "[", "lis_", "]"}], ":=", 
   RowBox[{"Module", "[", 
    RowBox[{
     RowBox[{"{", 
      RowBox[{"lisname", ",", "val", ",", "filename", ",", "Rcommand"}], 
      "}"}], ",", "\[IndentingNewLine]", 
     RowBox[{
      RowBox[{"filename", "=", "\"\<listemp2.tsv\>\""}], ";", 
      "\[IndentingNewLine]", 
      RowBox[{"Export", "[", 
       RowBox[{
        RowBox[{
        "\"\</Users/rafaeltoledo/Documents/ExamsTotal/ok1/mathem/\>\"", "<>", 
         "filename"}], ",", 
        RowBox[{"StringReplace", "[", 
         RowBox[{
          RowBox[{"StringDrop", "[", 
           RowBox[{
            RowBox[{"StringDrop", "[", 
             RowBox[{
              RowBox[{"ToString", "[", "lis", "]"}], ",", "1"}], "]"}], ",", 
            RowBox[{"-", "1"}]}], "]"}], ",", 
          RowBox[{"\"\<,\>\"", "\[Rule]", "\"\< \>\""}]}], "]"}], ",", 
        "\"\<TSV\>\""}], "]"}], ";", 
      RowBox[{"Rcommand", "=", 
       RowBox[{
       "\"\<\nlibrary(diptest)\n\
dipval<-dip(scan(\\\"/Users/rafaeltoledo/Documents/ExamsTotal/ok1/\>\"", "<>",
         "filename", "<>", "\"\<\\\"))\ndipval\nq()\n\>\""}]}], ";", 
      "\[IndentingNewLine]", 
      RowBox[{"Export", "[", 
       RowBox[{
       "\"\</Users/rafaeltoledo/Documents/ExamsTotal/ok1/dip2.R\>\"", ",", 
        "Rcommand", ",", "\"\<String\>\""}], "]"}], ";", 
      "\[IndentingNewLine]", 
      RowBox[{
      "Run", "[", 
       "\"\</Library/Frameworks/R.framework/Resources/R \
--file=/Users/rafaeltoledo/Documents/ExamsTotal/ok1/dip2.R | tail -2 | head \
-1 | awk '{print $2}'> /Users/rafaeltoledo/Documents/ExamsTotal/ok1/kkkk\>\"",
        "]"}], ";", "\[IndentingNewLine]", 
      RowBox[{"val", "=", 
       RowBox[{"ToExpression", "[", 
        RowBox[{
        "Import", "[", "\"\</Users/neylemke/pesquisa/hipnogramas/kkkk\>\"", 
         "]"}], "]"}]}], ";", "\[IndentingNewLine]", 
      RowBox[{
      "Run", "[", 
       "\"\<rm /Users/rafaeltoledo/Documents/ExamsTotal/ok1/kkkk\>\"", "]"}], 
      ";", "\[IndentingNewLine]", 
      RowBox[{"If", "[", 
       RowBox[{
        RowBox[{
         RowBox[{"Length", "[", "lis", "]"}], "<", "5"}], ",", "0", ",", 
        "val"}], "]"}]}]}], "\[IndentingNewLine]", "]"}]}]}]], "Input"],

Cell["\<\

Electrodes positions\
\>", "Text"],

Cell[BoxData[
 RowBox[{
  RowBox[{
   RowBox[{"lischannelspos", "=", 
    RowBox[{
     RowBox[{"{", 
      RowBox[{
       RowBox[{"{", 
        RowBox[{"0.400", ",", 
         RowBox[{"-", "0.450"}], ",", "0.360"}], "}"}], ",", 
       RowBox[{"{", 
        RowBox[{
         RowBox[{"-", "0.394"}], ",", 
         RowBox[{"-", "0.455"}], ",", "0.365"}], "}"}], ",", 
       RowBox[{"{", 
        RowBox[{"0.556", ",", "0.180", ",", "0.430"}], "}"}], ",", 
       RowBox[{"{", 
        RowBox[{
         RowBox[{"-", "0.543"}], ",", "0.180", ",", "0.433"}], "}"}], ",", 
       RowBox[{"{", 
        RowBox[{"0.406", ",", "0.730", ",", "0.330"}], "}"}], ",", 
       RowBox[{"{", 
        RowBox[{
         RowBox[{"-", "0.390"}], ",", "0.730", ",", "0.330"}], "}"}], ",", 
       RowBox[{"{", 
        RowBox[{"0.269", ",", "1.00", ",", 
         RowBox[{"-", "0.2"}]}], "}"}], ",", 
       RowBox[{"{", 
        RowBox[{
         RowBox[{"-", "0.256"}], ",", "1.00", ",", 
         RowBox[{"-", "0.200"}]}], "}"}]}], "}"}], "/", "10"}]}], ";"}], 
  "\[IndentingNewLine]"}]], "Input"],

Cell["\<\

Generate correlation tables\
\>", "Text"],

Cell[BoxData[
 RowBox[{"\[IndentingNewLine]", 
  RowBox[{
   RowBox[{
    RowBox[{"geraCorrTabTex", "[", 
     RowBox[{"corrTab_", ",", "lisvar_"}], "]"}], ":=", 
    RowBox[{"Module", "[", 
     RowBox[{
      RowBox[{"{", 
       RowBox[{"headerString", ",", "colString"}], "}"}], ",", 
      RowBox[{
       RowBox[{"headerString", "=", 
        RowBox[{
         RowBox[{"StringJoin", "[", " ", 
          RowBox[{
           RowBox[{
            RowBox[{"\"\< & \>\"", "<>", " ", "#"}], "&"}], "/@", " ", 
           RowBox[{"hashVarNames", "/@", "lisvar"}]}], "]"}], "<>", 
         "\"\<\\\\\\\\\\n \\\\midrule\\n \>\""}]}], ";", 
       "\[IndentingNewLine]", 
       RowBox[{"colString", "=", 
        RowBox[{"\"\<l|\>\"", "<>", 
         RowBox[{"StringJoin", "[", 
          RowBox[{"Table", "[", 
           RowBox[{"\"\<c\>\"", ",", 
            RowBox[{"{", 
             RowBox[{"i", ",", "1", ",", 
              RowBox[{"Length", "[", "corrTab", "]"}]}], "}"}]}], "]"}], 
          "]"}]}]}], ";", "\[IndentingNewLine]", 
       RowBox[{
       "\"\<\\n\\n\\\\begin{tabular}{\>\"", "<>", "colString", "<>", 
        "\"\<}\\n\\\\toprule\\n\>\"", "<>", " ", "headerString", "<>", 
        RowBox[{"StringJoin", "[", 
         RowBox[{"Table", "[", 
          RowBox[{
           RowBox[{
            RowBox[{"StringJoin", "[", 
             RowBox[{
              RowBox[{"\"\< \>\"", "<>", " ", 
               RowBox[{"hashVarNames", "[", 
                RowBox[{"lisvar", "[", 
                 RowBox[{"[", "j", "]"}], "]"}], "]"}]}], ",", " ", 
              RowBox[{"Table", "[", 
               RowBox[{
                RowBox[{
                "\"\< & \\\\nprounddigits{2}\\\\numprint{\>\"", "<>", " ", 
                 RowBox[{"ToString", "[", 
                  RowBox[{"CForm", "[", 
                   RowBox[{"corrTab", "[", 
                    RowBox[{"[", 
                    RowBox[{"i", ",", "j"}], "]"}], "]"}], "]"}], "]"}], 
                 "<>", "\"\<}\>\""}], ",", 
                RowBox[{"{", 
                 RowBox[{"i", ",", "1", ",", 
                  RowBox[{"Length", "[", "corrTab", "]"}]}], "}"}]}], "]"}]}],
              "]"}], "<>", " ", "\"\<\\\\\\\\\\n\>\""}], ",", 
           RowBox[{"{", 
            RowBox[{"j", ",", "1", ",", 
             RowBox[{"Length", "[", "corrTab", "]"}]}], "}"}]}], "]"}], "]"}],
         "<>", "\"\< \\\\bottomrule\\n\\\\end{tabular}\>\""}]}]}], "]"}]}], 
   "\[IndentingNewLine]", "\[IndentingNewLine]", 
   RowBox[{
    RowBox[{"gerapvalueCorrTabTex", "[", 
     RowBox[{"corrTab_", ",", "lisvar_"}], "]"}], ":=", 
    RowBox[{"Module", "[", 
     RowBox[{
      RowBox[{"{", "}"}], ",", 
      RowBox[{
      "\"\<\\n\\n\\\\begin{tabular}{\>\"", "<>", "colString", "<>", 
       "\"\<}\\n\\\\toprule\\n\>\"", "<>", " ", "headerString", "<>", 
       RowBox[{"StringJoin", "[", 
        RowBox[{"Table", "[", 
         RowBox[{
          RowBox[{
           RowBox[{"StringJoin", "[", 
            RowBox[{
             RowBox[{"\"\< \>\"", "<>", " ", 
              RowBox[{"hashVarNames", "[", 
               RowBox[{"lisvar", "[", 
                RowBox[{"[", "j", "]"}], "]"}], "]"}]}], ",", " ", 
             RowBox[{"Table", "[", 
              RowBox[{
               RowBox[{
               "\"\< & \\\\nprounddigits{3}\\\\numprint{\>\"", "<>", " ", 
                RowBox[{"ToString", "[", 
                 RowBox[{"CForm", "[", 
                  RowBox[{"If", "[", 
                   RowBox[{
                    RowBox[{
                    RowBox[{"corrTab", "[", 
                    RowBox[{"[", 
                    RowBox[{"i", ",", "j"}], "]"}], "]"}], "<", 
                    "0.00000001"}], ",", "0", ",", 
                    RowBox[{"corrTab", "[", 
                    RowBox[{"[", 
                    RowBox[{"i", ",", "j"}], "]"}], "]"}]}], "]"}], "]"}], 
                 "]"}], "<>", "\"\<}\>\""}], ",", 
               RowBox[{"{", 
                RowBox[{"i", ",", "1", ",", 
                 RowBox[{"Length", "[", "corrTab", "]"}]}], "}"}]}], "]"}]}], 
            "]"}], "<>", " ", "\"\<\\\\\\\\\\n\>\""}], ",", 
          RowBox[{"{", 
           RowBox[{"j", ",", "1", ",", 
            RowBox[{"Length", "[", "corrTab", "]"}]}], "}"}]}], "]"}], "]"}], 
       "<>", "\"\< \\\\bottomrule\\n\\\\end{tabular}\>\""}]}], 
     "\[IndentingNewLine]", "]"}]}], "\[IndentingNewLine]", 
   RowBox[{
    RowBox[{"geraCorrSmoothChannels", "[", "lisvar_", "]"}], ":=", 
    RowBox[{"Module", "[", 
     RowBox[{
      RowBox[{"{", "}"}], ",", "\[IndentingNewLine]", 
      RowBox[{"TableForm", "[", 
       RowBox[{
        RowBox[{"Table", "[", 
         RowBox[{
          RowBox[{"SmoothDensityHistogram", "[", 
           RowBox[{"Transpose", "[", 
            RowBox[{"{", 
             RowBox[{
              RowBox[{"Normal", "[", 
               RowBox[{"dataset2", "[", 
                RowBox[{"All", ",", 
                 RowBox[{"lisvar", "[", 
                  RowBox[{"[", "i", "]"}], "]"}]}], "]"}], "]"}], ",", 
              RowBox[{"Normal", "[", 
               RowBox[{"dataset2", "[", 
                RowBox[{"All", ",", 
                 RowBox[{"lisvar", "[", 
                  RowBox[{"[", "j", "]"}], "]"}]}], "]"}], "]"}]}], "}"}], 
            "]"}], "]"}], ",", 
          RowBox[{"{", 
           RowBox[{"i", ",", "1", ",", "8"}], "}"}], ",", 
          RowBox[{"{", 
           RowBox[{"j", ",", "1", ",", "8"}], "}"}]}], "]"}], ",", 
        RowBox[{"TableHeadings", "\[Rule]", 
         RowBox[{"{", 
          RowBox[{
           RowBox[{
            RowBox[{
             RowBox[{"Style", "[", 
              RowBox[{"#", ",", 
               RowBox[{"FontFamily", "\[Rule]", "\"\<Times\>\""}], ",", 
               "32"}], "]"}], "&"}], "/@", "lischannels"}], ",", 
           RowBox[{
            RowBox[{
             RowBox[{"Style", "[", 
              RowBox[{"#", ",", 
               RowBox[{"FontFamily", "\[Rule]", "\"\<Times\>\""}], ",", 
               "32"}], "]"}], "&"}], "/@", "lischannels"}]}], "}"}]}], ",", 
        RowBox[{"TableAlignments", "\[Rule]", "Center"}]}], "]"}]}], 
     "]"}]}]}]}]], "Input"],

Cell["\<\

Generate dataset\
\>", "Text"],

Cell[BoxData[
 RowBox[{
  RowBox[{"csv", "=", 
   RowBox[{"Import", "[", 
    RowBox[{"prefix", "<>", "\"\<TheSpindleOneTable.csv\>\""}], "]"}]}], 
  ";"}]], "Input"],

Cell[BoxData[{
 RowBox[{
  RowBox[{"header", "=", 
   RowBox[{"First", "[", "csv", "]"}]}], ";"}], "\[IndentingNewLine]", 
 RowBox[{
  RowBox[{"header", "=", 
   RowBox[{"StringReplace", "[", 
    RowBox[{"header", ",", 
     RowBox[{"\"\<_\>\"", "\[Rule]", "\"\<\>\""}]}], "]"}]}], 
  ";"}], "\[IndentingNewLine]", 
 RowBox[{
  RowBox[{"data1", "=", 
   RowBox[{"Rest", "[", "csv", "]"}]}], ";"}], "\[IndentingNewLine]", 
 RowBox[{
  RowBox[{"dataset", "=", 
   RowBox[{"Dataset", "[", 
    RowBox[{
     RowBox[{
      RowBox[{"AssociationThread", "[", 
       RowBox[{"header", "\[Rule]", "#"}], "]"}], "&"}], "/@", "data1"}], 
    "]"}]}], ";"}], "\[IndentingNewLine]", 
 RowBox[{
  RowBox[{"Fthres", "=", "13"}], ";"}], "\[IndentingNewLine]", 
 RowBox[{
  RowBox[{
   RowBox[{"gap", "=", "0.25"}], ";"}], "\[IndentingNewLine]", 
  RowBox[{"(*", " ", 
   RowBox[{"Esse", " ", "paciente", " ", "usa", " ", "Benzodiazepinico"}], 
   " ", "*)"}], " "}], "\[IndentingNewLine]", 
 RowBox[{
  RowBox[{"dataset", "=", 
   RowBox[{"Select", "[", 
    RowBox[{"dataset", ",", 
     RowBox[{
      RowBox[{"#Examindexglob", "\[NotEqual]", "70502"}], "&"}]}], "]"}]}], 
  ";"}], "\[IndentingNewLine]", 
 RowBox[{
  RowBox[{"fastSpindles", "=", 
   RowBox[{"Select", "[", 
    RowBox[{"dataset", ",", 
     RowBox[{
      RowBox[{"#FreqSSglob", "\[GreaterEqual]", "Fthres"}], "&"}]}], "]"}]}], 
  ";"}], "\[IndentingNewLine]", 
 RowBox[{
  RowBox[{"slowSpindles", "=", 
   RowBox[{"Select", "[", 
    RowBox[{"dataset", ",", 
     RowBox[{
      RowBox[{"!", 
       RowBox[{"(", 
        RowBox[{"#FreqSSglob", "\[GreaterEqual]", "Fthres"}], ")"}]}], 
      "&"}]}], "]"}]}], ";"}]}], "Input"],

Cell[CellGroupData[{

Cell["\<\

Sleep Spindles Velocity\[LineSeparator]\
\>", "Chapter"],

Cell[BoxData[{
 RowBox[{
  RowBox[{"lischannelspos", "=", 
   RowBox[{"{", 
    RowBox[{
     RowBox[{"{", 
      RowBox[{"0.04000000000000001`", ",", 
       RowBox[{"-", "0.045000000000000005`"}], ",", "0.036`"}], "}"}], ",", 
     RowBox[{"{", 
      RowBox[{
       RowBox[{"-", "0.039400000000000004`"}], ",", 
       RowBox[{"-", "0.045500000000000006`"}], ",", "0.0365`"}], "}"}], ",", 
     RowBox[{"{", 
      RowBox[{
      "0.05560000000000001`", ",", "0.018`", ",", "0.043000000000000003`"}], 
      "}"}], ",", 
     RowBox[{"{", 
      RowBox[{
       RowBox[{"-", "0.05430000000000001`"}], ",", "0.018`", ",", 
       "0.043300000000000005`"}], "}"}], ",", 
     RowBox[{"{", 
      RowBox[{"0.040600000000000004`", ",", "0.073`", ",", "0.033`"}], "}"}], 
     ",", 
     RowBox[{"{", 
      RowBox[{
       RowBox[{"-", "0.03900000000000001`"}], ",", "0.073`", ",", "0.033`"}], 
      "}"}], ",", 
     RowBox[{"{", 
      RowBox[{"0.026900000000000004`", ",", "0.1`", ",", 
       RowBox[{"-", "0.020000000000000004`"}]}], "}"}], ",", 
     RowBox[{"{", 
      RowBox[{
       RowBox[{"-", "0.0256`"}], ",", "0.1`", ",", 
       RowBox[{"-", "0.020000000000000004`"}]}], "}"}]}], "}"}]}], 
  ";"}], "\[IndentingNewLine]", 
 RowBox[{
  RowBox[{"listemp", "=", 
   RowBox[{"Table", "[", "\[IndentingNewLine]", 
    RowBox[{
     RowBox[{
      RowBox[{"delays", "=", 
       RowBox[{"ParallelTable", "[", 
        RowBox[{
         RowBox[{"If", "[", 
          RowBox[{
           RowBox[{"i", "<", "j"}], ",", 
           RowBox[{"dataset", "[", 
            RowBox[{"k", ",", 
             RowBox[{"\"\<TimeProp\>\"", "<>", 
              RowBox[{"lischannels", "[", 
               RowBox[{"[", "i", "]"}], "]"}], "<>", 
              RowBox[{"lischannels", "[", 
               RowBox[{"[", "j", "]"}], "]"}]}]}], "]"}], ",", "0"}], "]"}], 
         ",", 
         RowBox[{"{", 
          RowBox[{"i", ",", "1", ",", "8"}], "}"}], ",", 
         RowBox[{"{", 
          RowBox[{"j", ",", "1", ",", "8"}], "}"}]}], "]"}]}], ";", 
      "\[IndentingNewLine]", 
      RowBox[{"lisdist", "=", 
       RowBox[{"Table", "[", 
        RowBox[{
         RowBox[{"Norm", "[", 
          RowBox[{"(", 
           RowBox[{
            RowBox[{"lischannelspos", "[", 
             RowBox[{"[", "i", "]"}], "]"}], "-", 
            RowBox[{"{", 
             RowBox[{"x", ",", "y", ",", "z"}], "}"}]}], ")"}], "]"}], ",", 
         RowBox[{"{", 
          RowBox[{"i", ",", "1", ",", "nchannels"}], "}"}]}], "]"}]}], ";", 
      "\[IndentingNewLine]", 
      RowBox[{"eq", "=", 
       RowBox[{"Sum", "[", 
        RowBox[{
         RowBox[{
          RowBox[{"(", 
           RowBox[{
            RowBox[{
             RowBox[{"(", 
              RowBox[{
               RowBox[{"lisdist", "[", 
                RowBox[{"[", "i", "]"}], "]"}], "-", 
               RowBox[{"lisdist", "[", 
                RowBox[{"[", "j", "]"}], "]"}]}], ")"}], "/", 
             RowBox[{"Abs", "[", "v", "]"}]}], "-", 
            RowBox[{"delays", "[", 
             RowBox[{"[", 
              RowBox[{"i", ",", "j"}], "]"}], "]"}]}], ")"}], "^", "2"}], ",", 
         RowBox[{"{", 
          RowBox[{"j", ",", "2", ",", "8"}], "}"}], ",", 
         RowBox[{"{", 
          RowBox[{"i", ",", "1", ",", 
           RowBox[{"j", "-", "1"}]}], "}"}]}], "]"}]}], ";", 
      "\[IndentingNewLine]", 
      RowBox[{"NMinimize", "[", 
       RowBox[{
        RowBox[{"{", 
         RowBox[{"eq", ",", 
          RowBox[{
           RowBox[{
            RowBox[{
             RowBox[{
              RowBox[{"x", "^", "2"}], "/", 
              RowBox[{
               RowBox[{"(", "0.05", ")"}], "^", "2"}]}], "+", 
             RowBox[{
              RowBox[{"y", "^", "2"}], "/", 
              RowBox[{
               RowBox[{"(", "0.1", ")"}], "^", "2"}]}], "+", 
             RowBox[{
              RowBox[{"z", "^", "2"}], "/", 
              RowBox[{
               RowBox[{"(", "0.05", ")"}], "^", "2"}]}]}], "<", "1"}], "&&", 
           RowBox[{"z", ">", 
            RowBox[{"-", "0.08"}]}], "&&", 
           RowBox[{"z", "<", "0.03"}], " ", "&&", 
           RowBox[{"v", ">", "0.01"}], "&&", 
           RowBox[{"v", "<", "1.2"}]}]}], "}"}], ",", 
        RowBox[{"{", 
         RowBox[{"x", ",", "y", ",", "z", 
          RowBox[{"(*", 
           RowBox[{"{", 
            RowBox[{"z", ",", 
             RowBox[{"-", "0.03"}], ",", "0.02"}], "}"}], "*)"}], ",", "v"}], 
         "}"}]}], "]"}]}], ",", 
     RowBox[{"{", 
      RowBox[{"k", ",", "1", ",", 
       RowBox[{"Length", "[", "dataset", "]"}]}], "}"}]}], "]"}]}], 
  ";"}], "\[IndentingNewLine]", 
 RowBox[{
  RowBox[{
   RowBox[{"lis3D", "=", 
    RowBox[{"Table", "[", 
     RowBox[{
      RowBox[{"{", 
       RowBox[{
        RowBox[{
         RowBox[{"{", 
          RowBox[{
           RowBox[{"{", 
            RowBox[{"x", ",", "y", ",", "z"}], "}"}], ",", "v"}], "}"}], "/.", 
         RowBox[{"listemp", "[", 
          RowBox[{"[", 
           RowBox[{"i", ",", "2"}], "]"}], "]"}]}], ",", 
        RowBox[{"listemp", "[", 
         RowBox[{"[", 
          RowBox[{"i", ",", "1"}], "]"}], "]"}]}], "}"}], ",", 
      RowBox[{"{", 
       RowBox[{"i", ",", "1", ",", 
        RowBox[{"Length", "[", "dataset", "]"}]}], "}"}]}], "]"}]}], ";"}], 
  "\[IndentingNewLine]", 
  "\[IndentingNewLine]"}], "\[IndentingNewLine]"}], "Input",
 CellChangeTimes->{{3.644931202580765*^9, 3.6449312025826797`*^9}, {
  3.6449312508673162`*^9, 3.6449312716106453`*^9}, {3.6449325071937933`*^9, 
  3.644932512674143*^9}, {3.64494311915604*^9, 3.644943119471292*^9}, {
  3.6449988646334333`*^9, 3.6449988647191057`*^9}, {3.644999292059106*^9, 
  3.6449992952525587`*^9}, {3.6449993439422283`*^9, 3.644999368016027*^9}, {
  3.644999564139279*^9, 3.64499956507887*^9}, {3.645003010978737*^9, 
  3.645003018709366*^9}, {3.645003100405167*^9, 3.6450031241123133`*^9}, {
  3.6460555331945553`*^9, 3.646055589058923*^9}, {3.6488948679764633`*^9, 
  3.6488949181324377`*^9}}],

Cell[BoxData[
 RowBox[{"\[IndentingNewLine]", 
  RowBox[{
   RowBox[{
    RowBox[{"dataset2", "=", 
     RowBox[{"Dataset", "[", 
      RowBox[{"MapThread", "[", 
       RowBox[{"Append", ",", 
        RowBox[{"{", 
         RowBox[{
          RowBox[{"Normal", "[", "dataset", "]"}], ",", 
          RowBox[{"Thread", "[", 
           RowBox[{"\"\<error\>\"", "\[Rule]", 
            RowBox[{"(", 
             RowBox[{"Last", "/@", " ", "lis3D"}], ")"}]}], "]"}]}], "}"}]}], 
       "]"}], "]"}]}], ";"}], "\[IndentingNewLine]", 
   RowBox[{
    RowBox[{"dataset2", "=", 
     RowBox[{"Dataset", "[", 
      RowBox[{"MapThread", "[", 
       RowBox[{"Append", ",", 
        RowBox[{"{", 
         RowBox[{
          RowBox[{"Normal", "[", "dataset2", "]"}], ",", 
          RowBox[{"Thread", "[", 
           RowBox[{"\"\<pos\>\"", "\[Rule]", 
            RowBox[{"(", 
             RowBox[{"First", "/@", 
              RowBox[{"(", 
               RowBox[{"First", "/@", " ", "lis3D"}], ")"}]}], ")"}]}], 
           "]"}]}], "}"}]}], "]"}], "]"}]}], ";"}], "\[IndentingNewLine]", 
   RowBox[{
    RowBox[{"dataset2", "=", 
     RowBox[{"Dataset", "[", 
      RowBox[{"MapThread", "[", 
       RowBox[{"Append", ",", 
        RowBox[{"{", 
         RowBox[{
          RowBox[{"Normal", "[", "dataset2", "]"}], ",", 
          RowBox[{"Thread", "[", 
           RowBox[{"\"\<vel\>\"", "\[Rule]", 
            RowBox[{"(", 
             RowBox[{"Last", "/@", 
              RowBox[{"(", 
               RowBox[{"First", "/@", " ", "lis3D"}], ")"}]}], ")"}]}], 
           "]"}]}], "}"}]}], "]"}], "]"}]}], ";", 
    RowBox[{"fastSpindles", "=", 
     RowBox[{"Select", "[", 
      RowBox[{"dataset2", ",", 
       RowBox[{
        RowBox[{"#FreqSSglob", "\[GreaterEqual]", "Fthres"}], "&"}]}], 
      "]"}]}], ";"}], "\[IndentingNewLine]", 
   RowBox[{
    RowBox[{"slowSpindles", "=", 
     RowBox[{"Select", "[", 
      RowBox[{"dataset2", ",", 
       RowBox[{
        RowBox[{"!", 
         RowBox[{"(", 
          RowBox[{"#FreqSSglob", "\[GreaterEqual]", "Fthres"}], ")"}]}], 
        "&"}]}], "]"}]}], ";"}], "\[IndentingNewLine]", 
   RowBox[{
    RowBox[{"dataset3", "=", 
     RowBox[{"dataset2", "[", 
      RowBox[{"Select", "[", 
       RowBox[{
        RowBox[{
         RowBox[{"#error", "<", "1"}], "&&", 
         RowBox[{"#vel", "<", "1.0"}]}], "&"}], "]"}], "]"}]}], 
    ";"}]}]}]], "Input"]
}, Open  ]],

Cell[CellGroupData[{

Cell["\<\

Scatter plots\
\>", "Chapter"],

Cell[CellGroupData[{

Cell["Frequency", "Subchapter"],

Cell[CellGroupData[{

Cell[BoxData[{
 RowBox[{
  RowBox[{"lisdata", "=", "lisFreq"}], ";"}], "\[IndentingNewLine]", 
 RowBox[{
  RowBox[{"dataname", "=", "\"\<Frequency\>\""}], 
  ";"}], "\[IndentingNewLine]", 
 RowBox[{
  RowBox[{"corrTab", "=", 
   RowBox[{"Table", "[", 
    RowBox[{
     RowBox[{"Correlation", "[", 
      RowBox[{
       RowBox[{"Normal", "[", 
        RowBox[{"dataset2", "[", 
         RowBox[{"All", ",", 
          RowBox[{"lisdata", "[", 
           RowBox[{"[", "i", "]"}], "]"}]}], "]"}], "]"}], ",", 
       RowBox[{"Normal", "[", 
        RowBox[{"dataset2", "[", 
         RowBox[{"All", ",", 
          RowBox[{"lisdata", "[", 
           RowBox[{"[", "j", "]"}], "]"}]}], "]"}], "]"}]}], "]"}], ",", 
     RowBox[{"{", 
      RowBox[{"i", ",", "1", ",", "8"}], "}"}], ",", 
     RowBox[{"{", 
      RowBox[{"j", ",", "1", ",", "8"}], "}"}]}], "]"}]}], 
  ";"}], "\[IndentingNewLine]", 
 RowBox[{
  RowBox[{"pvaluecorrTab", "=", 
   RowBox[{"Table", "[", 
    RowBox[{
     RowBox[{"CorrelationTest", "[", 
      RowBox[{"Transpose", "[", 
       RowBox[{"{", 
        RowBox[{
         RowBox[{"Normal", "[", 
          RowBox[{"dataset2", "[", 
           RowBox[{"All", ",", 
            RowBox[{"lisdata", "[", 
             RowBox[{"[", "i", "]"}], "]"}]}], "]"}], "]"}], ",", 
         RowBox[{"Normal", "[", 
          RowBox[{"dataset2", "[", 
           RowBox[{"All", ",", 
            RowBox[{"lisdata", "[", 
             RowBox[{"[", "j", "]"}], "]"}]}], "]"}], "]"}]}], "}"}], "]"}], 
      "]"}], ",", 
     RowBox[{"{", 
      RowBox[{"i", ",", "1", ",", "8"}], "}"}], ",", 
     RowBox[{"{", 
      RowBox[{"j", ",", "1", ",", "8"}], "}"}]}], "]"}]}], 
  ";"}], "\[IndentingNewLine]", 
 RowBox[{
  RowBox[{"pvaluecorrTab", "=", 
   RowBox[{"Table", "[", 
    RowBox[{
     RowBox[{"CorrelationTest", "[", 
      RowBox[{"Transpose", "[", 
       RowBox[{"{", 
        RowBox[{
         RowBox[{"Normal", "[", 
          RowBox[{"dataset2", "[", 
           RowBox[{"All", ",", 
            RowBox[{"lisdata", "[", 
             RowBox[{"[", "i", "]"}], "]"}]}], "]"}], "]"}], ",", 
         RowBox[{"Normal", "[", 
          RowBox[{"dataset2", "[", 
           RowBox[{"All", ",", 
            RowBox[{"lisdata", "[", 
             RowBox[{"[", "j", "]"}], "]"}]}], "]"}], "]"}]}], "}"}], "]"}], 
      "]"}], ",", 
     RowBox[{"{", 
      RowBox[{"i", ",", "1", ",", "8"}], "}"}], ",", 
     RowBox[{"{", 
      RowBox[{"j", ",", "1", ",", "8"}], "}"}]}], "]"}]}], 
  ";"}], "\[IndentingNewLine]", 
 RowBox[{
  RowBox[{"pvaluecorrRandomTab", "=", 
   RowBox[{"Table", "[", 
    RowBox[{
     RowBox[{"CorrelationTest", "[", 
      RowBox[{"Transpose", "[", 
       RowBox[{"{", 
        RowBox[{
         RowBox[{"Normal", "[", 
          RowBox[{"dataset2", "[", 
           RowBox[{"All", ",", 
            RowBox[{"lisFreq", "[", 
             RowBox[{"[", "i", "]"}], "]"}]}], "]"}], "]"}], ",", 
         RowBox[{"RandomSample", "[", 
          RowBox[{"Normal", "[", 
           RowBox[{"dataset2", "[", 
            RowBox[{"All", ",", 
             RowBox[{"lisFreq", "[", 
              RowBox[{"[", "j", "]"}], "]"}]}], "]"}], "]"}], "]"}]}], "}"}], 
       "]"}], "]"}], ",", 
     RowBox[{"{", 
      RowBox[{"i", ",", "1", ",", "8"}], "}"}], ",", 
     RowBox[{"{", 
      RowBox[{"j", ",", "1", ",", "8"}], "}"}]}], "]"}]}], 
  ";"}], "\[IndentingNewLine]", 
 RowBox[{"TableForm", "[", 
  RowBox[{"pvaluecorrTab", ",", "opts"}], "]"}], "\[IndentingNewLine]", 
 RowBox[{"TableForm", "[", 
  RowBox[{"corrTab", ",", "opts"}], "]"}], "\[IndentingNewLine]", 
 RowBox[{
  RowBox[{"Export", "[", 
   RowBox[{
    RowBox[{
    "prefix", "<>", "\"\<figures/corr\>\"", "<>", "dataname", "<>", 
     "\"\<TabTex.txt\>\""}], ",", 
    RowBox[{"geraCorrTabTex", "[", 
     RowBox[{"corrTab", ",", "lisdata"}], "]"}]}], "]"}], 
  ";"}], "\[IndentingNewLine]", 
 RowBox[{
  RowBox[{"Export", "[", 
   RowBox[{
    RowBox[{
    "prefix", "<>", "\"\<figures/pvaluecorr\>\"", "<>", "dataname", "<>", 
     "\"\<TabTex.txt\>\""}], ",", 
    RowBox[{"gerapvalueCorrTabTex", "[", 
     RowBox[{"pvaluecorrTab", ",", "lisdata"}], "]"}]}], "]"}], 
  ";"}], "\[IndentingNewLine]", 
 RowBox[{
  RowBox[{"Export", "[", 
   RowBox[{
    RowBox[{
    "prefix", "<>", "\"\<figures/pvaluecorrRandom\>\"", "<>", "dataname", 
     "<>", "\"\<TabTex.txt\>\""}], ",", 
    RowBox[{"gerapvalueCorrTabTex", "[", 
     RowBox[{"pvaluecorrTab", ",", "lisdata"}], "]"}]}], "]"}], 
  ";"}], "\[IndentingNewLine]", 
 RowBox[{
  RowBox[{"Export", "[", 
   RowBox[{
    RowBox[{
    "prefix", "<>", "\"\<figures/corr\>\"", "<>", "dataname", "<>", 
     "\"\<Channels.pdf\>\""}], ",", 
    RowBox[{"geraCorrSmoothChannels", "[", "lisdata", "]"}]}], "]"}], 
  ";"}]}], "Input"],

Cell[BoxData[
 TagBox[
  TagBox[GridBox[{
     {
      StyleBox["\[Null]",
       ShowStringCharacters->False], 
      TagBox[
       StyleBox["\<\"f3\"\>",
        StripOnInput->False,
        FontFamily->"Times",
        FontSize->18],
       HoldForm], 
      TagBox[
       StyleBox["\<\"f4\"\>",
        StripOnInput->False,
        FontFamily->"Times",
        FontSize->18],
       HoldForm], 
      TagBox[
       StyleBox["\<\"c3\"\>",
        StripOnInput->False,
        FontFamily->"Times",
        FontSize->18],
       HoldForm], 
      TagBox[
       StyleBox["\<\"c4\"\>",
        StripOnInput->False,
        FontFamily->"Times",
        FontSize->18],
       HoldForm], 
      TagBox[
       StyleBox["\<\"p3\"\>",
        StripOnInput->False,
        FontFamily->"Times",
        FontSize->18],
       HoldForm], 
      TagBox[
       StyleBox["\<\"p4\"\>",
        StripOnInput->False,
        FontFamily->"Times",
        FontSize->18],
       HoldForm], 
      TagBox[
       StyleBox["\<\"o1\"\>",
        StripOnInput->False,
        FontFamily->"Times",
        FontSize->18],
       HoldForm], 
      TagBox[
       StyleBox["\<\"o2\"\>",
        StripOnInput->False,
        FontFamily->"Times",
        FontSize->18],
       HoldForm]},
     {
      TagBox[
       StyleBox["\<\"f3\"\>",
        StripOnInput->False,
        FontFamily->"Times",
        FontSize->18],
       HoldForm], "0.`", "4.141494769912755`*^-43", "5.207167308570575`*^-53",
       "1.3851703556671423`*^-32", "2.9956688254781107`*^-25", 
      "6.12036229985827`*^-23", "3.212094463076134`*^-20", 
      "6.731938256042659`*^-18"},
     {
      TagBox[
       StyleBox["\<\"f4\"\>",
        StripOnInput->False,
        FontFamily->"Times",
        FontSize->18],
       HoldForm], "4.141494769912755`*^-43", "0.`", 
      "4.6501920663766117`*^-32", "2.0448880767595077`*^-62", 
      "5.567529616125097`*^-21", "1.3540552665263927`*^-26", 
      "7.681193496975123`*^-25", "8.83041039217705`*^-21"},
     {
      TagBox[
       StyleBox["\<\"c3\"\>",
        StripOnInput->False,
        FontFamily->"Times",
        FontSize->18],
       HoldForm], "5.207167308570575`*^-53", "4.6501920663766117`*^-32", 
      "0.`", "1.4477649467415675`*^-65", "5.484982747688761`*^-97", 
      "1.4242117937145002`*^-57", "4.205736959089623`*^-43", 
      "2.302498635653723`*^-43"},
     {
      TagBox[
       StyleBox["\<\"c4\"\>",
        StripOnInput->False,
        FontFamily->"Times",
        FontSize->18],
       HoldForm], "1.3851703556671423`*^-32", "2.0448880767595077`*^-62", 
      "1.4477649467415675`*^-65", "0.`", "1.2187481429485374`*^-58", 
      "9.963503735641898`*^-124", "2.058158844647872`*^-50", 
      "3.024038159262845`*^-53"},
     {
      TagBox[
       StyleBox["\<\"p3\"\>",
        StripOnInput->False,
        FontFamily->"Times",
        FontSize->18],
       HoldForm], "2.9956688254781107`*^-25", "5.567529616125097`*^-21", 
      "5.484982747688761`*^-97", "1.2187481429485374`*^-58", "0.`", 
      "4.963055786645671`*^-83", "1.5549583258368217`*^-81", 
      "1.6495336735710927`*^-63"},
     {
      TagBox[
       StyleBox["\<\"p4\"\>",
        StripOnInput->False,
        FontFamily->"Times",
        FontSize->18],
       HoldForm], "6.12036229985827`*^-23", "1.3540552665263927`*^-26", 
      "1.4242117937145002`*^-57", "9.963503735641898`*^-124", 
      "4.963055786645671`*^-83", 
      "1.017362916707029133038205603233013437753937570012`15.778498511135323*^\
-55611", "3.8023467665730766`*^-67", "1.2204151457282909`*^-116"},
     {
      TagBox[
       StyleBox["\<\"o1\"\>",
        StripOnInput->False,
        FontFamily->"Times",
        FontSize->18],
       HoldForm], "3.212094463076134`*^-20", "7.681193496975123`*^-25", 
      "4.205736959089623`*^-43", "2.058158844647872`*^-50", 
      "1.5549583258368217`*^-81", "3.8023467665730766`*^-67", "0.`", 
      "4.8639692837352145`*^-123"},
     {
      TagBox[
       StyleBox["\<\"o2\"\>",
        StripOnInput->False,
        FontFamily->"Times",
        FontSize->18],
       HoldForm], "6.731938256042659`*^-18", "8.83041039217705`*^-21", 
      "2.302498635653723`*^-43", "3.024038159262845`*^-53", 
      "1.6495336735710927`*^-63", "1.2204151457282909`*^-116", 
      "4.8639692837352145`*^-123", 
      "1.017362916707029133038205603233013437753937570012`15.778498511135323*^\
-55611"}
    },
    GridBoxAlignment->{
     "Columns" -> {{Center}}, "ColumnsIndexed" -> {}, "Rows" -> {{Center}}, 
      "RowsIndexed" -> {}},
    GridBoxDividers->{
     "Columns" -> {False, True, {False}, False}, "ColumnsIndexed" -> {}, 
      "Rows" -> {False, True, {False}, False}, "RowsIndexed" -> {}},
    GridBoxSpacings->{"Columns" -> {
        Offset[0.27999999999999997`], {
         Offset[2.0999999999999996`]}, 
        Offset[0.27999999999999997`]}, "ColumnsIndexed" -> {}, "Rows" -> {
        Offset[0.2], {
         Offset[0.4]}, 
        Offset[0.2]}, "RowsIndexed" -> {}}],
   {OutputFormsDump`HeadedRows, OutputFormsDump`HeadedColumns}],
  Function[BoxForm`e$, 
   TableForm[BoxForm`e$, {TableHeadings -> {{
        Style["f3", FontFamily -> "Times", 18], 
        Style["f4", FontFamily -> "Times", 18], 
        Style["c3", FontFamily -> "Times", 18], 
        Style["c4", FontFamily -> "Times", 18], 
        Style["p3", FontFamily -> "Times", 18], 
        Style["p4", FontFamily -> "Times", 18], 
        Style["o1", FontFamily -> "Times", 18], 
        Style["o2", FontFamily -> "Times", 18]}, {
        Style["f3", FontFamily -> "Times", 18], 
        Style["f4", FontFamily -> "Times", 18], 
        Style["c3", FontFamily -> "Times", 18], 
        Style["c4", FontFamily -> "Times", 18], 
        Style["p3", FontFamily -> "Times", 18], 
        Style["p4", FontFamily -> "Times", 18], 
        Style["o1", FontFamily -> "Times", 18], 
        Style["o2", FontFamily -> "Times", 18]}}, TableAlignments -> 
     Center}]]]], "Output"],

Cell[BoxData[
 TagBox[
  TagBox[GridBox[{
     {
      StyleBox["\[Null]",
       ShowStringCharacters->False], 
      TagBox[
       StyleBox["\<\"f3\"\>",
        StripOnInput->False,
        FontFamily->"Times",
        FontSize->18],
       HoldForm], 
      TagBox[
       StyleBox["\<\"f4\"\>",
        StripOnInput->False,
        FontFamily->"Times",
        FontSize->18],
       HoldForm], 
      TagBox[
       StyleBox["\<\"c3\"\>",
        StripOnInput->False,
        FontFamily->"Times",
        FontSize->18],
       HoldForm], 
      TagBox[
       StyleBox["\<\"c4\"\>",
        StripOnInput->False,
        FontFamily->"Times",
        FontSize->18],
       HoldForm], 
      TagBox[
       StyleBox["\<\"p3\"\>",
        StripOnInput->False,
        FontFamily->"Times",
        FontSize->18],
       HoldForm], 
      TagBox[
       StyleBox["\<\"p4\"\>",
        StripOnInput->False,
        FontFamily->"Times",
        FontSize->18],
       HoldForm], 
      TagBox[
       StyleBox["\<\"o1\"\>",
        StripOnInput->False,
        FontFamily->"Times",
        FontSize->18],
       HoldForm], 
      TagBox[
       StyleBox["\<\"o2\"\>",
        StripOnInput->False,
        FontFamily->"Times",
        FontSize->18],
       HoldForm]},
     {
      TagBox[
       StyleBox["\<\"f3\"\>",
        StripOnInput->False,
        FontFamily->"Times",
        FontSize->18],
       HoldForm], "1.`", "0.44754399559079083`", "0.497337675948652`", 
      "0.39443658396430886`", "0.3521280276936951`", "0.3426121130110085`", 
      "0.3148711682755154`", "0.2939662186683601`"},
     {
      TagBox[
       StyleBox["\<\"f4\"\>",
        StripOnInput->False,
        FontFamily->"Times",
        FontSize->18],
       HoldForm], "0.4475439955907909`", "1.`", "0.3898206723796155`", 
      "0.5430243486813922`", "0.3101920556361206`", "0.37931195790148786`", 
      "0.3544049424370643`", "0.3280394866702525`"},
     {
      TagBox[
       StyleBox["\<\"c3\"\>",
        StripOnInput->False,
        FontFamily->"Times",
        FontSize->18],
       HoldForm], "0.497337675948652`", "0.3898206723796155`", 
      "0.9999999999999998`", "0.5075028769906338`", "0.5779267718578144`", 
      "0.47941087278731964`", "0.4268328246778631`", "0.43134091945151576`"},
     {
      TagBox[
       StyleBox["\<\"c4\"\>",
        StripOnInput->False,
        FontFamily->"Times",
        FontSize->18],
       HoldForm], "0.39443658396430886`", "0.5430243486813922`", 
      "0.5075028769906337`", "0.9999999999999999`", "0.48874625141230943`", 
      "0.6789198044201741`", "0.4922988760541526`", "0.49012151010531435`"},
     {
      TagBox[
       StyleBox["\<\"p3\"\>",
        StripOnInput->False,
        FontFamily->"Times",
        FontSize->18],
       HoldForm], "0.3521280276936951`", "0.3101920556361206`", 
      "0.5779267718578143`", "0.48874625141230943`", "1.0000000000000002`", 
      "0.5736635511580334`", "0.5616717670368894`", "0.5182593966446696`"},
     {
      TagBox[
       StyleBox["\<\"p4\"\>",
        StripOnInput->False,
        FontFamily->"Times",
        FontSize->18],
       HoldForm], "0.3426121130110086`", "0.37931195790148786`", 
      "0.4794108727873196`", "0.6789198044201741`", "0.5736635511580334`", 
      "1.0000000000000002`", "0.5360193514091666`", "0.6573903879587945`"},
     {
      TagBox[
       StyleBox["\<\"o1\"\>",
        StripOnInput->False,
        FontFamily->"Times",
        FontSize->18],
       HoldForm], "0.3148711682755154`", "0.3544049424370643`", 
      "0.4268328246778631`", "0.4922988760541527`", "0.5616717670368893`", 
      "0.5360193514091666`", "0.9999999999999998`", "0.6833122604860262`"},
     {
      TagBox[
       StyleBox["\<\"o2\"\>",
        StripOnInput->False,
        FontFamily->"Times",
        FontSize->18],
       HoldForm], "0.29396621866836015`", "0.3280394866702525`", 
      "0.43134091945151576`", "0.4901215101053144`", "0.5182593966446697`", 
      "0.6573903879587946`", "0.6833122604860262`", "1.`"}
    },
    GridBoxAlignment->{
     "Columns" -> {{Center}}, "ColumnsIndexed" -> {}, "Rows" -> {{Center}}, 
      "RowsIndexed" -> {}},
    GridBoxDividers->{
     "Columns" -> {False, True, {False}, False}, "ColumnsIndexed" -> {}, 
      "Rows" -> {False, True, {False}, False}, "RowsIndexed" -> {}},
    GridBoxSpacings->{"Columns" -> {
        Offset[0.27999999999999997`], {
         Offset[2.0999999999999996`]}, 
        Offset[0.27999999999999997`]}, "ColumnsIndexed" -> {}, "Rows" -> {
        Offset[0.2], {
         Offset[0.4]}, 
        Offset[0.2]}, "RowsIndexed" -> {}}],
   {OutputFormsDump`HeadedRows, OutputFormsDump`HeadedColumns}],
  Function[BoxForm`e$, 
   TableForm[BoxForm`e$, {TableHeadings -> {{
        Style["f3", FontFamily -> "Times", 18], 
        Style["f4", FontFamily -> "Times", 18], 
        Style["c3", FontFamily -> "Times", 18], 
        Style["c4", FontFamily -> "Times", 18], 
        Style["p3", FontFamily -> "Times", 18], 
        Style["p4", FontFamily -> "Times", 18], 
        Style["o1", FontFamily -> "Times", 18], 
        Style["o2", FontFamily -> "Times", 18]}, {
        Style["f3", FontFamily -> "Times", 18], 
        Style["f4", FontFamily -> "Times", 18], 
        Style["c3", FontFamily -> "Times", 18], 
        Style["c4", FontFamily -> "Times", 18], 
        Style["p3", FontFamily -> "Times", 18], 
        Style["p4", FontFamily -> "Times", 18], 
        Style["o1", FontFamily -> "Times", 18], 
        Style["o2", FontFamily -> "Times", 18]}}, TableAlignments -> 
     Center}]]]], "Output"]
}, Open  ]]
}, Open  ]],

Cell[CellGroupData[{

Cell["Duration", "Subchapter"],

Cell[BoxData[{
 RowBox[{
  RowBox[{"lisdata", "=", "lisDura"}], ";"}], "\[IndentingNewLine]", 
 RowBox[{
  RowBox[{"dataname", "=", "\"\<Duration\>\""}], ";"}], "\[IndentingNewLine]", 
 RowBox[{
  RowBox[{"corrTab", "=", 
   RowBox[{"Table", "[", 
    RowBox[{
     RowBox[{"Correlation", "[", 
      RowBox[{
       RowBox[{"Normal", "[", 
        RowBox[{"dataset2", "[", 
         RowBox[{"All", ",", 
          RowBox[{"lisdata", "[", 
           RowBox[{"[", "i", "]"}], "]"}]}], "]"}], "]"}], ",", 
       RowBox[{"Normal", "[", 
        RowBox[{"dataset2", "[", 
         RowBox[{"All", ",", 
          RowBox[{"lisdata", "[", 
           RowBox[{"[", "j", "]"}], "]"}]}], "]"}], "]"}]}], "]"}], ",", 
     RowBox[{"{", 
      RowBox[{"i", ",", "1", ",", "8"}], "}"}], ",", 
     RowBox[{"{", 
      RowBox[{"j", ",", "1", ",", "8"}], "}"}]}], "]"}]}], 
  ";"}], "\[IndentingNewLine]", 
 RowBox[{
  RowBox[{"pvaluecorrTab", "=", 
   RowBox[{"Table", "[", 
    RowBox[{
     RowBox[{"CorrelationTest", "[", 
      RowBox[{"Transpose", "[", 
       RowBox[{"{", 
        RowBox[{
         RowBox[{"Normal", "[", 
          RowBox[{"dataset2", "[", 
           RowBox[{"All", ",", 
            RowBox[{"lisdata", "[", 
             RowBox[{"[", "i", "]"}], "]"}]}], "]"}], "]"}], ",", 
         RowBox[{"Normal", "[", 
          RowBox[{"dataset2", "[", 
           RowBox[{"All", ",", 
            RowBox[{"lisdata", "[", 
             RowBox[{"[", "j", "]"}], "]"}]}], "]"}], "]"}]}], "}"}], "]"}], 
      "]"}], ",", 
     RowBox[{"{", 
      RowBox[{"i", ",", "1", ",", "8"}], "}"}], ",", 
     RowBox[{"{", 
      RowBox[{"j", ",", "1", ",", "8"}], "}"}]}], "]"}]}], 
  ";"}], "\[IndentingNewLine]", 
 RowBox[{
  RowBox[{"Export", "[", 
   RowBox[{
    RowBox[{
    "prefix", "<>", "\"\<figures/corr\>\"", "<>", "dataname", "<>", 
     "\"\<TabTex.txt\>\""}], ",", 
    RowBox[{"geraCorrTabTex", "[", 
     RowBox[{"corrTab", ",", "lisdata"}], "]"}]}], "]"}], 
  ";"}], "\[IndentingNewLine]", 
 RowBox[{"TableForm", "[", 
  RowBox[{"pvaluecorrTab", ",", 
   RowBox[{"TableHeadings", "\[Rule]", 
    RowBox[{"{", 
     RowBox[{
      RowBox[{
       RowBox[{
        RowBox[{"Style", "[", 
         RowBox[{"#", ",", 
          RowBox[{"FontFamily", "\[Rule]", "\"\<Times\>\""}], ",", "18"}], 
         "]"}], "&"}], "/@", "lischannels"}], ",", 
      RowBox[{
       RowBox[{
        RowBox[{"Style", "[", 
         RowBox[{"#", ",", 
          RowBox[{"FontFamily", "\[Rule]", "\"\<Times\>\""}], ",", "18"}], 
         "]"}], "&"}], "/@", "lischannels"}]}], "}"}]}], ",", 
   RowBox[{"TableAlignments", "\[Rule]", "Center"}]}], 
  "]"}], "\[IndentingNewLine]", 
 RowBox[{
  RowBox[{"Export", "[", 
   RowBox[{
    RowBox[{
    "prefix", "<>", "\"\<figures/corr\>\"", "<>", "dataname", "<>", 
     "\"\<Channels.pdf\>\""}], ",", 
    RowBox[{"geraCorrSmoothChannels", "[", "lisdata", "]"}]}], "]"}], 
  ";"}]}], "Input"]
}, Open  ]],

Cell[CellGroupData[{

Cell["Chirp", "Subchapter"],

Cell[CellGroupData[{

Cell[BoxData[{
 RowBox[{
  RowBox[{"lisdata", "=", "lisChirp"}], ";"}], "\[IndentingNewLine]", 
 RowBox[{
  RowBox[{"dataname", "=", "\"\<Chirp\>\""}], ";"}], "\[IndentingNewLine]", 
 RowBox[{
  RowBox[{"corrTab", "=", 
   RowBox[{"Table", "[", 
    RowBox[{
     RowBox[{"Correlation", "[", 
      RowBox[{
       RowBox[{"Normal", "[", 
        RowBox[{"dataset2", "[", 
         RowBox[{"All", ",", 
          RowBox[{"lisdata", "[", 
           RowBox[{"[", "i", "]"}], "]"}]}], "]"}], "]"}], ",", 
       RowBox[{"Normal", "[", 
        RowBox[{"dataset2", "[", 
         RowBox[{"All", ",", 
          RowBox[{"lisdata", "[", 
           RowBox[{"[", "j", "]"}], "]"}]}], "]"}], "]"}]}], "]"}], ",", 
     RowBox[{"{", 
      RowBox[{"i", ",", "1", ",", "8"}], "}"}], ",", 
     RowBox[{"{", 
      RowBox[{"j", ",", "1", ",", "8"}], "}"}]}], "]"}]}], 
  ";"}], "\[IndentingNewLine]", 
 RowBox[{
  RowBox[{"pvaluecorrTab", "=", 
   RowBox[{"Table", "[", 
    RowBox[{
     RowBox[{"CorrelationTest", "[", 
      RowBox[{"Transpose", "[", 
       RowBox[{"{", 
        RowBox[{
         RowBox[{"Normal", "[", 
          RowBox[{"dataset2", "[", 
           RowBox[{"All", ",", 
            RowBox[{"lisdata", "[", 
             RowBox[{"[", "i", "]"}], "]"}]}], "]"}], "]"}], ",", 
         RowBox[{"Normal", "[", 
          RowBox[{"dataset2", "[", 
           RowBox[{"All", ",", 
            RowBox[{"lisdata", "[", 
             RowBox[{"[", "j", "]"}], "]"}]}], "]"}], "]"}]}], "}"}], "]"}], 
      "]"}], ",", 
     RowBox[{"{", 
      RowBox[{"i", ",", "1", ",", "8"}], "}"}], ",", 
     RowBox[{"{", 
      RowBox[{"j", ",", "1", ",", "8"}], "}"}]}], "]"}]}], 
  ";"}], "\[IndentingNewLine]", 
 RowBox[{"TableForm", "[", 
  RowBox[{"pvaluecorrTab", ",", "opts"}], "]"}], "\[IndentingNewLine]", 
 RowBox[{
  RowBox[{"Export", "[", 
   RowBox[{
    RowBox[{
    "prefix", "<>", "\"\<figures/corr\>\"", "<>", "dataname", "<>", 
     "\"\<TabTex.txt\>\""}], ",", 
    RowBox[{"geraCorrTabTex", "[", 
     RowBox[{"corrTab", ",", "lisdata"}], "]"}]}], "]"}], 
  ";"}], "\[IndentingNewLine]", 
 RowBox[{
  RowBox[{"Export", "[", 
   RowBox[{
    RowBox[{
    "prefix", "<>", "\"\<figures/corr\>\"", "<>", "dataname", "<>", 
     "\"\<Channels.pdf\>\""}], ",", 
    RowBox[{"geraCorrSmoothChannels", "[", "lisdata", "]"}]}], "]"}], 
  ";"}]}], "Input"],

Cell[BoxData[
 TagBox[
  TagBox[GridBox[{
     {
      StyleBox["\[Null]",
       ShowStringCharacters->False], 
      TagBox[
       StyleBox["\<\"f3\"\>",
        StripOnInput->False,
        FontFamily->"Times",
        FontSize->18],
       HoldForm], 
      TagBox[
       StyleBox["\<\"f4\"\>",
        StripOnInput->False,
        FontFamily->"Times",
        FontSize->18],
       HoldForm], 
      TagBox[
       StyleBox["\<\"c3\"\>",
        StripOnInput->False,
        FontFamily->"Times",
        FontSize->18],
       HoldForm], 
      TagBox[
       StyleBox["\<\"c4\"\>",
        StripOnInput->False,
        FontFamily->"Times",
        FontSize->18],
       HoldForm], 
      TagBox[
       StyleBox["\<\"p3\"\>",
        StripOnInput->False,
        FontFamily->"Times",
        FontSize->18],
       HoldForm], 
      TagBox[
       StyleBox["\<\"p4\"\>",
        StripOnInput->False,
        FontFamily->"Times",
        FontSize->18],
       HoldForm], 
      TagBox[
       StyleBox["\<\"o1\"\>",
        StripOnInput->False,
        FontFamily->"Times",
        FontSize->18],
       HoldForm], 
      TagBox[
       StyleBox["\<\"o2\"\>",
        StripOnInput->False,
        FontFamily->"Times",
        FontSize->18],
       HoldForm]},
     {
      TagBox[
       StyleBox["\<\"f3\"\>",
        StripOnInput->False,
        FontFamily->"Times",
        FontSize->18],
       HoldForm], "0.`", "3.588168480266628`*^-66", 
      "5.104403371453009`*^-161", "9.467908304269356`*^-57", 
      "5.6911676609852814`*^-58", "2.8238457360792207`*^-37", 
      "1.0466059200216019`*^-27", "7.189126421044151`*^-26"},
     {
      TagBox[
       StyleBox["\<\"f4\"\>",
        StripOnInput->False,
        FontFamily->"Times",
        FontSize->18],
       HoldForm], "3.588168480266628`*^-66", "0.`", 
      "3.8245846255654746`*^-40", "1.2153694878829969`*^-121", 
      "1.1665782024550829`*^-23", "2.4989832275908085`*^-50", 
      "3.7848270022913273`*^-19", "7.295874024027987`*^-25"},
     {
      TagBox[
       StyleBox["\<\"c3\"\>",
        StripOnInput->False,
        FontFamily->"Times",
        FontSize->18],
       HoldForm], "5.104403371453009`*^-161", "3.824584625565583`*^-40", 
      "0.`", "4.330115483764456`*^-72", "7.259195972056654`*^-206", 
      "2.1049954066974033`*^-69", "4.795737120243406`*^-68", 
      "2.2758789420067996`*^-45"},
     {
      TagBox[
       StyleBox["\<\"c4\"\>",
        StripOnInput->False,
        FontFamily->"Times",
        FontSize->18],
       HoldForm], "9.467908304268951`*^-57", "1.2153694878829969`*^-121", 
      "4.330115483764456`*^-72", "0.`", "1.7637484252337087`*^-59", 
      "1.1413135711288901`*^-243", "4.173776792379216`*^-39", 
      "4.0413807157882`*^-65"},
     {
      TagBox[
       StyleBox["\<\"p3\"\>",
        StripOnInput->False,
        FontFamily->"Times",
        FontSize->18],
       HoldForm], "5.6911676609852814`*^-58", "1.1665782024551164`*^-23", 
      "7.259195972056654`*^-206", "1.7637484252337087`*^-59", "0.`", 
      "3.1267291130208927`*^-91", "2.702774443343137`*^-132", 
      "2.3324999900527722`*^-75"},
     {
      TagBox[
       StyleBox["\<\"p4\"\>",
        StripOnInput->False,
        FontFamily->"Times",
        FontSize->18],
       HoldForm], "2.8238457360792207`*^-37", "2.498983227590701`*^-50", 
      "2.1049954066974033`*^-69", "1.1413135711288901`*^-243", 
      "3.1267291130208927`*^-91", "0.`", "4.84170780421183`*^-75", 
      "7.069509745363873`*^-161"},
     {
      TagBox[
       StyleBox["\<\"o1\"\>",
        StripOnInput->False,
        FontFamily->"Times",
        FontSize->18],
       HoldForm], "1.0466059200216019`*^-27", "3.7848270022913273`*^-19", 
      "4.795737120243406`*^-68", "4.173776792379216`*^-39", 
      "2.702774443343137`*^-132", "4.84170780421183`*^-75", "0.`", 
      "1.9671443149643765`*^-156"},
     {
      TagBox[
       StyleBox["\<\"o2\"\>",
        StripOnInput->False,
        FontFamily->"Times",
        FontSize->18],
       HoldForm], "7.189126421043946`*^-26", "7.295874024027987`*^-25", 
      "2.2758789420067025`*^-45", "4.0413807157882`*^-65", 
      "2.3324999900527722`*^-75", "7.069509745363873`*^-161", 
      "1.9671443149643765`*^-156", "0.`"}
    },
    GridBoxAlignment->{
     "Columns" -> {{Center}}, "ColumnsIndexed" -> {}, "Rows" -> {{Center}}, 
      "RowsIndexed" -> {}},
    GridBoxDividers->{
     "Columns" -> {False, True, {False}, False}, "ColumnsIndexed" -> {}, 
      "Rows" -> {False, True, {False}, False}, "RowsIndexed" -> {}},
    GridBoxSpacings->{"Columns" -> {
        Offset[0.27999999999999997`], {
         Offset[2.0999999999999996`]}, 
        Offset[0.27999999999999997`]}, "ColumnsIndexed" -> {}, "Rows" -> {
        Offset[0.2], {
         Offset[0.4]}, 
        Offset[0.2]}, "RowsIndexed" -> {}}],
   {OutputFormsDump`HeadedRows, OutputFormsDump`HeadedColumns}],
  Function[BoxForm`e$, 
   TableForm[BoxForm`e$, {TableHeadings -> {{
        Style["f3", FontFamily -> "Times", 18], 
        Style["f4", FontFamily -> "Times", 18], 
        Style["c3", FontFamily -> "Times", 18], 
        Style["c4", FontFamily -> "Times", 18], 
        Style["p3", FontFamily -> "Times", 18], 
        Style["p4", FontFamily -> "Times", 18], 
        Style["o1", FontFamily -> "Times", 18], 
        Style["o2", FontFamily -> "Times", 18]}, {
        Style["f3", FontFamily -> "Times", 18], 
        Style["f4", FontFamily -> "Times", 18], 
        Style["c3", FontFamily -> "Times", 18], 
        Style["c4", FontFamily -> "Times", 18], 
        Style["p3", FontFamily -> "Times", 18], 
        Style["p4", FontFamily -> "Times", 18], 
        Style["o1", FontFamily -> "Times", 18], 
        Style["o2", FontFamily -> "Times", 18]}}, TableAlignments -> 
     Center}]]]], "Output"]
}, Open  ]],

Cell[BoxData[
 RowBox[{"geraCorrSmoothChannels", "[", "lisdata", "]"}]], "Input"]
}, Open  ]]
}, Open  ]],

Cell[CellGroupData[{

Cell["\<\

Averages and Histograms\
\>", "Chapter"],

Cell[CellGroupData[{

Cell[BoxData[
 RowBox[{"\[IndentingNewLine]", 
  RowBox[{
   RowBox[{
    RowBox[{"histosPlotList", "=", 
     RowBox[{"{", "}"}]}], ";"}], "\[IndentingNewLine]", 
   "\[IndentingNewLine]", "\[IndentingNewLine]", 
   RowBox[{
    RowBox[{"var", "=", "\"\<FreqSSglob\>\""}], ";"}], "\[IndentingNewLine]", 
   
   RowBox[{
    RowBox[{"binsize", "=", "0.125"}], ";"}], "\[IndentingNewLine]", 
   RowBox[{
    RowBox[{"list", "=", 
     RowBox[{"HistogramList", "[", 
      RowBox[{
       RowBox[{"dataset", "[", 
        RowBox[{"All", ",", "var"}], "]"}], ",", 
       RowBox[{"{", "binsize", "}"}], ",", "\"\<Probability\>\""}], "]"}]}], 
    ";"}], "\[IndentingNewLine]", 
   RowBox[{
    RowBox[{"list", "=", 
     RowBox[{"Transpose", "[", 
      RowBox[{"{", 
       RowBox[{
        RowBox[{
         RowBox[{"Delete", "[", 
          RowBox[{
           RowBox[{"list", "[", 
            RowBox[{"[", "1", "]"}], "]"}], ",", 
           RowBox[{"-", "1"}]}], "]"}], "-", "binsize"}], ",", 
        RowBox[{"list", "[", 
         RowBox[{"[", "2", "]"}], "]"}]}], "}"}], "]"}]}], ";"}], 
   "\[IndentingNewLine]", 
   RowBox[{
    RowBox[{"f", "=", 
     RowBox[{"Interpolation", "[", 
      RowBox[{"list", ",", 
       RowBox[{"InterpolationOrder", "\[Rule]", "5"}]}], "]"}]}], ";"}], 
   "\[IndentingNewLine]", 
   RowBox[{
    RowBox[{"gr1", "=", 
     RowBox[{"Plot", "[", 
      RowBox[{
       RowBox[{
        RowBox[{"f", "[", "x", "]"}], "/", "binsize"}], ",", 
       RowBox[{"{", 
        RowBox[{"x", ",", "11.7", ",", "13"}], "}"}], ",", 
       RowBox[{"Filling", "\[Rule]", "Bottom"}], ",", 
       RowBox[{"PlotRange", "\[Rule]", 
        RowBox[{"{", 
         RowBox[{
          RowBox[{"{", 
           RowBox[{"11.", ",", "15"}], "}"}], ",", 
          RowBox[{"{", 
           RowBox[{"0", ",", 
            RowBox[{"0.12", "/", "binsize"}]}], "}"}]}], "}"}]}], ",", 
       RowBox[{"PlotStyle", "\[Rule]", 
        RowBox[{"{", 
         RowBox[{"Orange", ",", 
          RowBox[{"Thickness", "[", "0.01", "]"}]}], "}"}]}], ",", 
       RowBox[{"FrameLabel", "\[Rule]", 
        RowBox[{"{", 
         RowBox[{
          RowBox[{"Style", "[", 
           RowBox[{"\"\<Frequency (Hz)\>\"", ",", "14"}], "]"}], ",", 
          RowBox[{"Style", "[", 
           RowBox[{"\"\<Probability Density\>\"", ",", "14"}], "]"}]}], 
         "}"}]}], ",", 
       RowBox[{"Frame", "\[Rule]", "True"}]}], "]"}]}], ";"}], 
   "\[IndentingNewLine]", 
   RowBox[{
    RowBox[{"gr2", "=", 
     RowBox[{"Plot", "[", 
      RowBox[{
       RowBox[{
        RowBox[{"f", "[", "x", "]"}], "/", "binsize"}], ",", 
       RowBox[{"{", 
        RowBox[{"x", ",", "13", ",", "14.75"}], "}"}], ",", 
       RowBox[{"Filling", "\[Rule]", "Bottom"}], ",", 
       RowBox[{"PlotStyle", "\[Rule]", 
        RowBox[{"{", 
         RowBox[{"Red", ",", 
          RowBox[{"Thickness", "[", "0.01", "]"}]}], "}"}]}]}], "]"}]}], 
    ";"}], "\[IndentingNewLine]", 
   RowBox[{
    RowBox[{"freqPlot", "=", 
     RowBox[{"Show", "[", 
      RowBox[{"gr1", ",", "gr2", ",", 
       RowBox[{"Epilog", "\[Rule]", 
        RowBox[{"{", 
         RowBox[{
          RowBox[{"Inset", "[", 
           RowBox[{
            RowBox[{"Style", "[", 
             RowBox[{"\"\<a\>\"", ",", "24", ",", 
              RowBox[{"Background", "\[Rule]", "White"}]}], "]"}], ",", 
            RowBox[{"Scaled", "[", 
             RowBox[{"{", 
              RowBox[{"0.07", ",", "0.9"}], "\[IndentingNewLine]", "}"}], 
             "]"}]}], "]"}], ",", 
          RowBox[{"Inset", "[", 
           RowBox[{
            RowBox[{"Style", "[", 
             RowBox[{
              RowBox[{"Framed", "[", "\"\<Slow\>\"", "]"}], ",", "14", ",", 
              RowBox[{"Background", "\[Rule]", "White"}]}], "]"}], ",", 
            RowBox[{"{", 
             RowBox[{"11.7", ",", 
              RowBox[{"0.08", "/", "binsize"}]}], "}"}]}], "]"}], ",", 
          RowBox[{"Inset", "[", 
           RowBox[{
            RowBox[{"Style", "[", 
             RowBox[{
              RowBox[{"Framed", "[", "\"\<Fast\>\"", "]"}], ",", "14", ",", 
              RowBox[{"Background", "\[Rule]", "White"}]}], "]"}], ",", 
            RowBox[{"{", 
             RowBox[{"14.3", ",", 
              RowBox[{"0.08", "/", "binsize"}]}], "}"}]}], "]"}], ",", 
          "Dashed", ",", 
          RowBox[{"Line", "[", 
           RowBox[{"{", 
            RowBox[{
             RowBox[{"{", 
              RowBox[{"13", ",", "0"}], "}"}], ",", 
             RowBox[{"{", 
              RowBox[{"13", ",", 
               RowBox[{"0.12", "/", "binsize"}]}], "}"}]}], "}"}], "]"}]}], 
         "}"}]}], ",", 
       RowBox[{"ImageSize", "\[Rule]", "Medium"}]}], "]"}]}], ";"}], 
   "\[IndentingNewLine]", 
   RowBox[{
    RowBox[{"histosPlotList", "=", 
     RowBox[{"Append", "[", 
      RowBox[{"histosPlotList", ",", "freqPlot"}], "]"}]}], ";"}], 
   "\[IndentingNewLine]", "\[IndentingNewLine]", "\[IndentingNewLine]", 
   RowBox[{
    RowBox[{"axisFlip", "=", 
     RowBox[{
      RowBox[{"#", "/.", 
       RowBox[{"{", 
        RowBox[{
         RowBox[{
          RowBox[{"x_Line", "|", "x_GraphicsComplex"}], "\[RuleDelayed]", 
          RowBox[{"MapAt", "[", 
           RowBox[{
            RowBox[{
             RowBox[{"#", "~", "Reverse", "~", "2"}], "&"}], ",", "x", ",", 
            "1"}], "]"}]}], ",", 
         RowBox[{
          RowBox[{"x", ":", 
           RowBox[{"(", 
            RowBox[{"PlotRange", "\[Rule]", "_"}], ")"}]}], "\[RuleDelayed]", 
          
          RowBox[{"x", "~", "Reverse", "~", "2"}]}]}], "}"}]}], "&"}]}], 
    ";"}], "\[IndentingNewLine]", 
   RowBox[{
    RowBox[{"fastSpindles", "=", 
     RowBox[{"Select", "[", 
      RowBox[{"dataset2", ",", 
       RowBox[{
        RowBox[{"#FreqSSglob", "\[GreaterEqual]", "Fthres"}], "&"}]}], 
      "]"}]}], ";"}], "\[IndentingNewLine]", 
   RowBox[{
    RowBox[{"slowSpindles", "=", 
     RowBox[{"Select", "[", 
      RowBox[{"dataset2", ",", 
       RowBox[{
        RowBox[{"!", 
         RowBox[{"(", 
          RowBox[{"#FreqSSglob", "\[GreaterEqual]", "Fthres"}], ")"}]}], 
        "&"}]}], "]"}]}], ";"}], "\[IndentingNewLine]", 
   RowBox[{
    RowBox[{"var", "=", "\"\<ChirpSSglob\>\""}], ";"}], "\[IndentingNewLine]", 
   RowBox[{
    RowBox[{"dataslow", "=", 
     RowBox[{"slowSpindles", "[", 
      RowBox[{"All", ",", "var"}], "]"}]}], ";"}], "\[IndentingNewLine]", 
   RowBox[{
    RowBox[{"datafast", "=", 
     RowBox[{"fastSpindles", "[", 
      RowBox[{"All", ",", "var"}], "]"}]}], ";"}], "\[IndentingNewLine]", 
   RowBox[{
    RowBox[{"gr", "=", 
     RowBox[{"SmoothHistogram", "[", 
      RowBox[{"dataslow", ",", "0.3", ",", 
       RowBox[{"PlotRange", "\[Rule]", 
        RowBox[{"{", 
         RowBox[{
          RowBox[{"{", 
           RowBox[{
            RowBox[{"-", "2.5"}], ",", "2"}], "}"}], ",", 
          RowBox[{"{", 
           RowBox[{
            RowBox[{"-", "2.5"}], ",", "2.5"}], "}"}]}], "}"}]}], ",", 
       RowBox[{"Filling", "\[Rule]", "Axis"}], ",", 
       RowBox[{"PlotStyle", "\[Rule]", 
        RowBox[{"{", 
         RowBox[{"Orange", ",", 
          RowBox[{"Thickness", "[", "0.01", "]"}]}], "}"}]}]}], "]"}]}], 
    ";"}], "\[IndentingNewLine]", 
   RowBox[{
    RowBox[{
     RowBox[{"gr", "[", 
      RowBox[{"[", 
       RowBox[{"1", ",", "2", ",", "1"}], "]"}], "]"}], "=", 
     RowBox[{
      RowBox[{"gr", "[", 
       RowBox[{"[", 
        RowBox[{"1", ",", "2", ",", "1"}], "]"}], "]"}], "/.", 
      RowBox[{
       RowBox[{"{", 
        RowBox[{"x_", ",", "y_"}], "}"}], "->", 
       RowBox[{"{", 
        RowBox[{
         RowBox[{"-", "y"}], ",", "x"}], "}"}]}]}]}], ";"}], 
   "\[IndentingNewLine]", 
   RowBox[{
    RowBox[{"chirpPlot", "=", 
     RowBox[{"Show", "[", 
      RowBox[{
       RowBox[{"{", "\[IndentingNewLine]", 
        RowBox[{
         RowBox[{"axisFlip", "[", 
          RowBox[{"SmoothHistogram", "[", 
           RowBox[{"datafast", ",", "0.3", ",", 
            RowBox[{"PlotRange", "\[Rule]", 
             RowBox[{"{", 
              RowBox[{
               RowBox[{"{", 
                RowBox[{
                 RowBox[{"-", "2.5"}], ",", "2"}], "}"}], ",", 
               RowBox[{"{", 
                RowBox[{
                 RowBox[{"-", "1"}], ",", "1"}], "}"}]}], "}"}]}], ",", 
            RowBox[{"Filling", "\[Rule]", "Axis"}], ",", 
            RowBox[{"PlotStyle", "\[Rule]", 
             RowBox[{"{", 
              RowBox[{"Red", ",", 
               RowBox[{"Thickness", "[", "0.01", "]"}]}], "}"}]}]}], "]"}], 
          "]"}], ",", "gr"}], "}"}], ",", 
       RowBox[{"FrameLabel", "\[Rule]", 
        RowBox[{"{", 
         RowBox[{
          RowBox[{"Style", "[", 
           RowBox[{"\"\<Probability Density\>\"", ",", "14"}], "]"}], ",", 
          RowBox[{"Style", "[", 
           RowBox[{"\"\<Chirp (Hz/s)\>\"", ",", "14"}], "]"}]}], "}"}]}], ",", 
       RowBox[{"Frame", "\[Rule]", "True"}], ",", 
       RowBox[{"AxesOrigin", "\[Rule]", 
        RowBox[{"{", 
         RowBox[{"0", ",", "0."}], "}"}]}], ",", 
       RowBox[{"Axes", "\[Rule]", "False"}], ",", 
       RowBox[{"Epilog", "\[Rule]", 
        RowBox[{"{", 
         RowBox[{
          RowBox[{"Thickness", "[", "0.007", "]"}], ",", 
          RowBox[{"Line", "[", 
           RowBox[{"{", 
            RowBox[{
             RowBox[{"{", 
              RowBox[{"0", ",", 
               RowBox[{"-", "2.5"}]}], "}"}], ",", 
             RowBox[{"{", 
              RowBox[{"0", ",", "2.0"}], "}"}]}], "}"}], "]"}], ",", "Dashed",
           ",", 
          RowBox[{"Thickness", "[", "0.003", "]"}], ",", 
          RowBox[{"Line", "[", 
           RowBox[{"{", 
            RowBox[{
             RowBox[{"{", 
              RowBox[{"0", ",", 
               RowBox[{"Mean", "[", 
                RowBox[{"fastSpindles", "[", 
                 RowBox[{"All", ",", "var"}], "]"}], "]"}]}], "}"}], ",", 
             RowBox[{"{", 
              RowBox[{"0.65", ",", 
               RowBox[{"Mean", "[", 
                RowBox[{"fastSpindles", "[", 
                 RowBox[{"All", ",", "var"}], "]"}], "]"}]}], "}"}]}], "}"}], 
           "]"}], ",", 
          RowBox[{"Line", "[", 
           RowBox[{"{", 
            RowBox[{
             RowBox[{"{", 
              RowBox[{"0", ",", 
               RowBox[{"Mean", "[", 
                RowBox[{"slowSpindles", "[", 
                 RowBox[{"All", ",", "var"}], "]"}], "]"}]}], "}"}], ",", 
             RowBox[{"{", 
              RowBox[{
               RowBox[{"-", "0.68"}], ",", 
               RowBox[{"Mean", "[", 
                RowBox[{"slowSpindles", "[", 
                 RowBox[{"All", ",", "var"}], "]"}], "]"}]}], "}"}]}], "}"}], 
           "]"}], ",", "\[IndentingNewLine]", 
          RowBox[{"Inset", "[", 
           RowBox[{
            RowBox[{"Style", "[", 
             RowBox[{"\"\<b\>\"", ",", "24", ",", 
              RowBox[{"Background", "\[Rule]", "White"}]}], "]"}], ",", 
            RowBox[{"Scaled", "[", 
             RowBox[{"{", 
              RowBox[{"0.07", ",", "0.9"}], "}"}], "]"}]}], "]"}], ",", 
          RowBox[{"Inset", "[", 
           RowBox[{
            RowBox[{"Style", "[", 
             RowBox[{
              RowBox[{"Framed", "[", "\"\<Slow\>\"", "]"}], ",", "14", ",", 
              RowBox[{"Background", "\[Rule]", "White"}]}], "]"}], ",", 
            RowBox[{"{", 
             RowBox[{
              RowBox[{"-", "0.2"}], ",", 
              RowBox[{"Mean", "[", 
               RowBox[{"slowSpindles", "[", 
                RowBox[{"All", ",", "var"}], "]"}], "]"}]}], "}"}]}], "]"}], 
          ",", 
          RowBox[{"Inset", "[", 
           RowBox[{
            RowBox[{"Style", "[", 
             RowBox[{
              RowBox[{"Framed", "[", "\"\<Fast\>\"", "]"}], ",", "14", ",", 
              RowBox[{"Background", "\[Rule]", "White"}]}], "]"}], ",", 
            RowBox[{"{", 
             RowBox[{"0.2", ",", 
              RowBox[{"Mean", "[", 
               RowBox[{"fastSpindles", "[", 
                RowBox[{"All", ",", "var"}], "]"}], "]"}]}], "}"}]}], "]"}]}],
          "}"}]}], ",", 
       RowBox[{"ImageSize", "->", "Medium"}]}], "]"}]}], ";"}], 
   "\[IndentingNewLine]", 
   RowBox[{
    RowBox[{"histosPlotList", "=", 
     RowBox[{"Append", "[", 
      RowBox[{"histosPlotList", ",", "chirpPlot"}], "]"}]}], ";"}], 
   "\[IndentingNewLine]", "\[IndentingNewLine]", "\[IndentingNewLine]", 
   RowBox[{
    RowBox[{"fastSpindles", "=", 
     RowBox[{"Select", "[", 
      RowBox[{"dataset2", ",", 
       RowBox[{
        RowBox[{"#FreqSSglob", "\[GreaterEqual]", "Fthres"}], "&"}]}], 
      "]"}]}], ";"}], "\[IndentingNewLine]", 
   RowBox[{
    RowBox[{"slowSpindles", "=", 
     RowBox[{"Select", "[", 
      RowBox[{"dataset2", ",", 
       RowBox[{
        RowBox[{"!", 
         RowBox[{"(", 
          RowBox[{"#FreqSSglob", "\[GreaterEqual]", "Fthres"}], ")"}]}], 
        "&"}]}], "]"}]}], ";"}], "\n", 
   RowBox[{
    RowBox[{"var", "=", "\"\<vel\>\""}], ";"}], "\[IndentingNewLine]", 
   RowBox[{
    RowBox[{"dataslow", "=", 
     RowBox[{"slowSpindles", "[", 
      RowBox[{"All", ",", "var"}], "]"}]}], ";"}], "\[IndentingNewLine]", 
   RowBox[{
    RowBox[{"binsize", "=", "0.05"}], ";"}], "\[IndentingNewLine]", 
   RowBox[{
    RowBox[{"list", "=", 
     RowBox[{"HistogramList", "[", 
      RowBox[{"dataslow", ",", 
       RowBox[{"{", "binsize", "}"}], ",", "\"\<Probability\>\""}], "]"}]}], 
    ";"}], "\n", 
   RowBox[{
    RowBox[{"list", "=", 
     RowBox[{"Transpose", "[", 
      RowBox[{"{", 
       RowBox[{
        RowBox[{
         RowBox[{"Delete", "[", 
          RowBox[{
           RowBox[{"list", "[", 
            RowBox[{"[", "1", "]"}], "]"}], ",", 
           RowBox[{"-", "1"}]}], "]"}], "+", 
         RowBox[{"binsize", "/", "2"}]}], ",", 
        RowBox[{"list", "[", 
         RowBox[{"[", "2", "]"}], "]"}]}], "}"}], "]"}]}], ";"}], "\n", 
   RowBox[{
    RowBox[{"g", "=", 
     RowBox[{"Interpolation", "[", 
      RowBox[{"list", ",", 
       RowBox[{"InterpolationOrder", "\[Rule]", "3"}]}], "]"}]}], ";"}], 
   "\[IndentingNewLine]", 
   RowBox[{
    RowBox[{"datafast", "=", 
     RowBox[{"fastSpindles", "[", 
      RowBox[{"All", ",", "var"}], "]"}]}], ";"}], "\[IndentingNewLine]", 
   RowBox[{
    RowBox[{"list", "=", 
     RowBox[{"HistogramList", "[", 
      RowBox[{"datafast", ",", 
       RowBox[{"{", "binsize", "}"}], ",", "\"\<Probability\>\""}], "]"}]}], 
    ";"}], "\n", 
   RowBox[{
    RowBox[{"list", "=", 
     RowBox[{"Transpose", "[", 
      RowBox[{"{", 
       RowBox[{
        RowBox[{
         RowBox[{"Delete", "[", 
          RowBox[{
           RowBox[{"list", "[", 
            RowBox[{"[", "1", "]"}], "]"}], ",", 
           RowBox[{"-", "1"}]}], "]"}], "+", 
         RowBox[{"binsize", "/", "2"}]}], ",", 
        RowBox[{"list", "[", 
         RowBox[{"[", "2", "]"}], "]"}]}], "}"}], "]"}]}], ";"}], "\n", 
   RowBox[{
    RowBox[{"f", "=", 
     RowBox[{"Interpolation", "[", 
      RowBox[{"list", ",", 
       RowBox[{"InterpolationOrder", "\[Rule]", "3"}]}], "]"}]}], ";"}], 
   "\[IndentingNewLine]", 
   RowBox[{
    RowBox[{"velPlot", "=", 
     RowBox[{"ListPlot", "[", 
      RowBox[{
       RowBox[{"{", 
        RowBox[{
         RowBox[{"Append", "[", 
          RowBox[{
           RowBox[{"Table", "[", 
            RowBox[{
             RowBox[{"{", 
              RowBox[{
               RowBox[{
                RowBox[{"f", "[", "x", "]"}], "+", "0.001"}], ",", "x"}], 
              "}"}], ",", 
             RowBox[{"{", 
              RowBox[{"x", ",", 
               RowBox[{
                RowBox[{"Min", "[", "datafast", "]"}], "-", "0.0095"}], ",", 
               RowBox[{"Max", "[", "datafast", "]"}], ",", "0.01"}], "}"}]}], 
            "]"}], ",", 
           RowBox[{"{", 
            RowBox[{"0", ",", 
             RowBox[{"Max", "[", "datafast", "]"}]}], "}"}]}], "]"}], ",", 
         RowBox[{"Append", "[", 
          RowBox[{
           RowBox[{"Table", "[", 
            RowBox[{
             RowBox[{"{", 
              RowBox[{
               RowBox[{
                RowBox[{"-", 
                 RowBox[{"g", "[", "x", "]"}]}], "-", "0.001"}], ",", "x"}], 
              "}"}], ",", 
             RowBox[{"{", 
              RowBox[{"x", ",", 
               RowBox[{
                RowBox[{"Min", "[", "dataslow", "]"}], "-", "0.028"}], ",", 
               RowBox[{"Max", "[", "dataslow", "]"}], ",", "0.01"}], "}"}]}], 
            "]"}], ",", 
           RowBox[{"{", 
            RowBox[{".0", ",", 
             RowBox[{"Max", "[", "dataslow", "]"}]}], "}"}]}], "]"}]}], "}"}],
        ",", 
       RowBox[{"Joined", "\[Rule]", "True"}], ",", 
       RowBox[{"Filling", "->", "Axis"}], ",", 
       RowBox[{"PlotStyle", "\[Rule]", 
        RowBox[{"{", 
         RowBox[{
          RowBox[{"{", 
           RowBox[{"Red", ",", 
            RowBox[{"Thickness", "[", "0.01", "]"}]}], "}"}], ",", 
          RowBox[{"{", 
           RowBox[{"Orange", ",", 
            RowBox[{"Thickness", "[", "0.01", "]"}]}], "}"}]}], "}"}]}], ",", 
       
       RowBox[{"FrameLabel", "\[Rule]", 
        RowBox[{"{", 
         RowBox[{
          RowBox[{"Style", "[", 
           RowBox[{"\"\<Probability Density\>\"", ",", "14"}], "]"}], ",", 
          RowBox[{"Style", "[", 
           RowBox[{"\"\<Velocity (m/s)\>\"", ",", "14"}], "]"}]}], "}"}]}], 
       ",", 
       RowBox[{"Frame", "\[Rule]", "True"}], ",", 
       RowBox[{"AxesOrigin", "\[Rule]", 
        RowBox[{"{", 
         RowBox[{"0", ",", 
          RowBox[{"-", "0.2"}]}], "}"}]}], ",", 
       RowBox[{"Axes", "\[Rule]", "False"}], ",", 
       RowBox[{"PlotRange", "\[Rule]", 
        RowBox[{"{", 
         RowBox[{
          RowBox[{"{", 
           RowBox[{
            RowBox[{"-", "0.32"}], ",", "0.32"}], "}"}], ",", 
          RowBox[{"{", 
           RowBox[{
            RowBox[{"-", "0.05"}], ",", "1"}], "}"}]}], "}"}]}], ",", 
       RowBox[{"Epilog", "\[Rule]", 
        RowBox[{"{", 
         RowBox[{
          RowBox[{"Thickness", "[", "0.007", "]"}], ",", 
          RowBox[{"Line", "[", 
           RowBox[{"{", 
            RowBox[{
             RowBox[{"{", 
              RowBox[{"0", ",", 
               RowBox[{"-", "2"}]}], "}"}], ",", 
             RowBox[{"{", 
              RowBox[{"0", ",", "1.5"}], "}"}]}], "}"}], "]"}], ",", "Dashed",
           ",", 
          RowBox[{"Thickness", "[", "0.003", "]"}], ",", 
          RowBox[{"Line", "[", 
           RowBox[{"{", 
            RowBox[{
             RowBox[{"{", 
              RowBox[{"0", ",", 
               RowBox[{"Mean", "[", 
                RowBox[{"fastSpindles", "[", 
                 RowBox[{"All", ",", "var"}], "]"}], "]"}]}], "}"}], ",", 
             RowBox[{"{", 
              RowBox[{"0.13", ",", 
               RowBox[{"Mean", "[", 
                RowBox[{"fastSpindles", "[", 
                 RowBox[{"All", ",", "var"}], "]"}], "]"}]}], "}"}]}], "}"}], 
           "]"}], ",", 
          RowBox[{"Line", "[", 
           RowBox[{"{", 
            RowBox[{
             RowBox[{"{", 
              RowBox[{"0", ",", 
               RowBox[{"Mean", "[", 
                RowBox[{"slowSpindles", "[", 
                 RowBox[{"All", ",", "var"}], "]"}], "]"}]}], "}"}], ",", 
             RowBox[{"{", 
              RowBox[{
               RowBox[{"-", "0.17"}], ",", 
               RowBox[{"Mean", "[", 
                RowBox[{"slowSpindles", "[", 
                 RowBox[{"All", ",", "var"}], "]"}], "]"}]}], "}"}]}], "}"}], 
           "]"}], ",", "\[IndentingNewLine]", 
          RowBox[{"Inset", "[", 
           RowBox[{
            RowBox[{"Style", "[", 
             RowBox[{"\"\<c\>\"", ",", "24", ",", 
              RowBox[{"Background", "\[Rule]", "White"}]}], "]"}], ",", 
            RowBox[{"Scaled", "[", 
             RowBox[{"{", 
              RowBox[{"0.07", ",", "0.9"}], "}"}], "]"}]}], "]"}], ",", 
          RowBox[{"Inset", "[", 
           RowBox[{
            RowBox[{"Style", "[", 
             RowBox[{
              RowBox[{"Framed", "[", "\"\<Slow\>\"", "]"}], ",", "14", ",", 
              RowBox[{"Background", "\[Rule]", "White"}]}], "]"}], ",", 
            RowBox[{"{", 
             RowBox[{
              RowBox[{"-", "0.05"}], ",", 
              RowBox[{"Mean", "[", 
               RowBox[{"slowSpindles", "[", 
                RowBox[{"All", ",", "var"}], "]"}], "]"}]}], "}"}]}], "]"}], 
          ",", 
          RowBox[{"Inset", "[", 
           RowBox[{
            RowBox[{"Style", "[", 
             RowBox[{
              RowBox[{"Framed", "[", "\"\<Fast\>\"", "]"}], ",", "14", ",", 
              RowBox[{"Background", "\[Rule]", "White"}]}], "]"}], ",", 
            RowBox[{"{", 
             RowBox[{"0.05", ",", 
              RowBox[{"Mean", "[", 
               RowBox[{"fastSpindles", "[", 
                RowBox[{"All", ",", "var"}], "]"}], "]"}]}], "}"}]}], "]"}]}],
          "}"}]}], ",", 
       RowBox[{"ImageSize", "->", "Medium"}]}], "]"}]}], ";"}], 
   "\[IndentingNewLine]", 
   RowBox[{
    RowBox[{"histosPlotList", "=", 
     RowBox[{"Append", "[", 
      RowBox[{"histosPlotList", ",", "velPlot"}], "]"}]}], ";"}], 
   "\[IndentingNewLine]", "\[IndentingNewLine]", "\[IndentingNewLine]", 
   RowBox[{
    RowBox[{"var", "=", "\"\<TKOPglob\>\""}], ";"}], "\[IndentingNewLine]", 
   RowBox[{
    RowBox[{"binsize", "=", "0.02"}], ";"}], "\[IndentingNewLine]", 
   RowBox[{
    RowBox[{"dataplot", "=", 
     RowBox[{"dataset2", "[", 
      RowBox[{"All", ",", "var"}], "]"}]}], ";"}], "\[IndentingNewLine]", 
   RowBox[{
    RowBox[{"gr1", "=", 
     RowBox[{"SmoothHistogram", "[", 
      RowBox[{"dataplot", ",", "binsize", ",", " ", 
       RowBox[{"PlotRange", "\[Rule]", 
        RowBox[{"{", 
         RowBox[{
          RowBox[{"{", 
           RowBox[{"0", ",", "1"}], "}"}], ",", 
          RowBox[{"{", 
           RowBox[{"0", ",", "8"}], "}"}]}], "}"}]}], ",", 
       RowBox[{"Filling", "\[Rule]", "Axis"}], ",", "\[IndentingNewLine]", 
       RowBox[{"PlotStyle", "\[Rule]", 
        RowBox[{"{", 
         RowBox[{"Orange", ",", 
          RowBox[{"Thickness", "[", "0.01", "]"}]}], "}"}]}], ",", 
       RowBox[{"Axes", "\[Rule]", "False"}], ",", 
       RowBox[{"PlotStyle", "\[Rule]", 
        RowBox[{"{", 
         RowBox[{"Orange", ",", 
          RowBox[{"Thickness", "[", "0.01", "]"}]}], "}"}]}], ",", 
       RowBox[{"FrameLabel", "\[Rule]", 
        RowBox[{"{", 
         RowBox[{
          RowBox[{"Style", "[", 
           RowBox[{"\"\<Synchronization Time (s)\>\"", ",", "14"}], "]"}], 
          ",", 
          RowBox[{"Style", "[", 
           RowBox[{"\"\<Probability Density\>\"", ",", "14"}], "]"}]}], 
         "}"}]}], ",", 
       RowBox[{"Axes", "\[Rule]", "False"}], ",", 
       RowBox[{"Frame", "\[Rule]", "True"}]}], "]"}]}], ";"}], 
   "\[IndentingNewLine]", 
   RowBox[{
    RowBox[{"syncPlot", "=", 
     RowBox[{"Show", "[", 
      RowBox[{"gr1", ",", 
       RowBox[{"Epilog", "\[Rule]", 
        RowBox[{"{", 
         RowBox[{"Inset", "[", 
          RowBox[{
           RowBox[{"Style", "[", 
            RowBox[{"\"\<d\>\"", ",", "24", ",", 
             RowBox[{"Background", "\[Rule]", "White"}]}], "]"}], ",", 
           RowBox[{"Scaled", "[", 
            RowBox[{"{", 
             RowBox[{"0.07", ",", "0.9"}], "}"}], "]"}]}], "]"}], "}"}]}], 
       ",", 
       RowBox[{"ImageSize", "->", "Medium"}]}], "]"}]}], ";"}], 
   "\[IndentingNewLine]", 
   RowBox[{
    RowBox[{"histosPlotList", "=", 
     RowBox[{"Append", "[", 
      RowBox[{"histosPlotList", ",", "syncPlot"}], "]"}]}], ";"}], 
   "\[IndentingNewLine]", "\[IndentingNewLine]", "\[IndentingNewLine]", 
   RowBox[{
    RowBox[{"var", "=", "\"\<mKOPglob\>\""}], ";"}], "\[IndentingNewLine]", 
   RowBox[{"binsize", "=", "0.15"}], "\[IndentingNewLine]", 
   RowBox[{
    RowBox[{"dursync", "=", 
     RowBox[{"dataset2", "[", 
      RowBox[{"All", ",", "var"}], "]"}]}], ";", " ", 
    RowBox[{"(*", " ", "Orange", " ", "*)"}], "\[IndentingNewLine]", 
    RowBox[{"SmoothHistogram", "[", 
     RowBox[{"dursync", ",", "binsize", ",", 
      RowBox[{"PlotRange", "\[Rule]", 
       RowBox[{"{", 
        RowBox[{
         RowBox[{"{", 
          RowBox[{"0", ",", "2"}], "}"}], ",", 
         RowBox[{"{", 
          RowBox[{"0", ",", "3"}], "}"}]}], "}"}]}], ",", 
      RowBox[{"Filling", "\[Rule]", "Axis"}], ",", "\[IndentingNewLine]", 
      RowBox[{"PlotStyle", "\[Rule]", 
       RowBox[{"{", 
        RowBox[{"Orange", ",", 
         RowBox[{"Thickness", "[", "0.01", "]"}]}], "}"}]}], ",", 
      RowBox[{"Axes", "\[Rule]", "False"}], ",", 
      RowBox[{"PlotStyle", "\[Rule]", 
       RowBox[{"{", 
        RowBox[{"Orange", ",", 
         RowBox[{"Thickness", "[", "0.01", "]"}]}], "}"}]}], ",", 
      RowBox[{"FrameLabel", "\[Rule]", 
       RowBox[{"{", 
        RowBox[{
         RowBox[{"Style", "[", 
          RowBox[{"\"\<Synchronization Time (s)\>\"", ",", "14"}], "]"}], ",", 
         RowBox[{"Style", "[", 
          RowBox[{"\"\<Probability\>\"", ",", "14"}], "]"}]}], "}"}]}], ",", 
      RowBox[{"Axes", "\[Rule]", "False"}], ",", 
      RowBox[{"Frame", "\[Rule]", "True"}]}], "]"}], ";"}], 
   "\[IndentingNewLine]", 
   RowBox[{
    RowBox[{"var", "=", "\"\<DuracPropglob\>\""}], ";"}], " ", 
   "\[IndentingNewLine]", 
   RowBox[{
    RowBox[{"durfuso", "=", 
     RowBox[{"dataset2", "[", 
      RowBox[{"All", ",", "var"}], "]"}]}], ";", " ", 
    RowBox[{"(*", " ", "Red", " ", "*)"}], "\[IndentingNewLine]", 
    RowBox[{"gr", "=", 
     RowBox[{"SmoothHistogram", "[", 
      RowBox[{"dursync", ",", "binsize", ",", 
       RowBox[{"PlotRange", "\[Rule]", 
        RowBox[{"{", 
         RowBox[{
          RowBox[{"{", 
           RowBox[{
            RowBox[{"-", "2.5"}], ",", "2."}], "}"}], ",", 
          RowBox[{"{", 
           RowBox[{
            RowBox[{"-", "2.5"}], ",", "2.5"}], "}"}]}], "}"}]}], ",", 
       RowBox[{"Filling", "\[Rule]", "Axis"}], ",", 
       RowBox[{"PlotStyle", "\[Rule]", 
        RowBox[{"{", 
         RowBox[{"Orange", ",", 
          RowBox[{"Thickness", "[", "0.01", "]"}]}], "}"}]}]}], "]"}]}], 
    ";"}], "\[IndentingNewLine]", 
   RowBox[{
    RowBox[{
     RowBox[{"gr", "[", 
      RowBox[{"[", 
       RowBox[{"1", ",", "2", ",", "1"}], "]"}], "]"}], "=", 
     RowBox[{
      RowBox[{"gr", "[", 
       RowBox[{"[", 
        RowBox[{"1", ",", "2", ",", "1"}], "]"}], "]"}], "/.", 
      RowBox[{
       RowBox[{"{", 
        RowBox[{"x_", ",", "y_"}], "}"}], "->", 
       RowBox[{"{", 
        RowBox[{
         RowBox[{"-", "y"}], ",", "x"}], "}"}]}]}]}], ";"}], 
   "\[IndentingNewLine]", 
   RowBox[{
    RowBox[{"durPlot", "=", 
     RowBox[{"Show", "[", 
      RowBox[{
       RowBox[{"{", "\[IndentingNewLine]", 
        RowBox[{
         RowBox[{"axisFlip", "[", 
          RowBox[{"SmoothHistogram", "[", 
           RowBox[{"durfuso", ",", "binsize", ",", 
            RowBox[{"PlotRange", "\[Rule]", 
             RowBox[{"{", 
              RowBox[{
               RowBox[{"{", 
                RowBox[{
                 RowBox[{"-", "0."}], ",", "2.5"}], "}"}], ",", 
               RowBox[{"{", 
                RowBox[{
                 RowBox[{"-", "2.5"}], ",", "2.5"}], "}"}]}], "}"}]}], ",", 
            RowBox[{"Filling", "\[Rule]", "Axis"}], ",", 
            RowBox[{"PlotStyle", "\[Rule]", 
             RowBox[{"{", 
              RowBox[{"Red", ",", 
               RowBox[{"Thickness", "[", "0.01", "]"}]}], "}"}]}]}], "]"}], 
          "]"}], ",", "gr"}], "}"}], ",", "\[IndentingNewLine]", 
       RowBox[{"PlotStyle", "\[Rule]", 
        RowBox[{"{", 
         RowBox[{"Orange", ",", 
          RowBox[{"Thickness", "[", "0.01", "]"}]}], "}"}]}], ",", 
       RowBox[{"FrameLabel", "\[Rule]", 
        RowBox[{"{", 
         RowBox[{
          RowBox[{"Style", "[", 
           RowBox[{"\"\<Probability Density\>\"", ",", "14"}], "]"}], ",", 
          RowBox[{"Style", "[", 
           RowBox[{"\"\<Time (s)\>\"", ",", "14"}], "]"}]}], "}"}]}], ",", 
       RowBox[{"Frame", "\[Rule]", "True"}], ",", 
       RowBox[{"AxesOrigin", "\[Rule]", 
        RowBox[{"{", 
         RowBox[{"0", ",", "0.30"}], "}"}]}], ",", 
       RowBox[{"Axes", "\[Rule]", "False"}], ",", 
       RowBox[{"Epilog", "\[Rule]", 
        RowBox[{"{", 
         RowBox[{
          RowBox[{"Thickness", "[", "0.007", "]"}], ",", " ", 
          RowBox[{"Line", "[", 
           RowBox[{"{", 
            RowBox[{
             RowBox[{"{", 
              RowBox[{"0", ",", 
               RowBox[{"-", "2"}]}], "}"}], ",", 
             RowBox[{"{", 
              RowBox[{"0", ",", "2.5"}], "}"}]}], "}"}], "]"}], ",", "Dashed",
           ",", 
          RowBox[{"Thickness", "[", "0.003", "]"}], ",", 
          RowBox[{"Line", "[", 
           RowBox[{"{", 
            RowBox[{
             RowBox[{"{", 
              RowBox[{"0", ",", 
               RowBox[{"Mean", "[", "durfuso", "]"}]}], "}"}], ",", 
             RowBox[{"{", 
              RowBox[{"1.8", ",", 
               RowBox[{"Mean", "[", "durfuso", "]"}]}], "}"}]}], "}"}], "]"}],
           ",", 
          RowBox[{"Line", "[", 
           RowBox[{"{", 
            RowBox[{
             RowBox[{"{", 
              RowBox[{"0", ",", 
               RowBox[{"Mean", "[", "dursync", "]"}]}], "}"}], ",", 
             RowBox[{"{", 
              RowBox[{
               RowBox[{"-", "1.1"}], ",", 
               RowBox[{"Mean", "[", "dursync", "]"}]}], "}"}]}], "}"}], "]"}],
           ",", "\[IndentingNewLine]", 
          RowBox[{"Inset", "[", 
           RowBox[{
            RowBox[{"Style", "[", 
             RowBox[{"\"\<e\>\"", ",", "24", ",", 
              RowBox[{"Background", "\[Rule]", "White"}]}], "]"}], ",", 
            RowBox[{"Scaled", "[", 
             RowBox[{"{", 
              RowBox[{"0.07", ",", "0.9"}], "}"}], "]"}]}], "]"}], ",", 
          RowBox[{"Inset", "[", 
           RowBox[{
            RowBox[{"Style", "[", 
             RowBox[{
              RowBox[{"Framed", "[", "\"\<m\>\"", "]"}], ",", "14", ",", 
              RowBox[{"Background", "\[Rule]", "White"}]}], "]"}], ",", 
            RowBox[{"{", 
             RowBox[{
              RowBox[{"-", "0.3"}], ",", 
              RowBox[{"Mean", "[", "dursync", "]"}]}], "}"}]}], "]"}], ",", 
          RowBox[{"Inset", "[", 
           RowBox[{
            RowBox[{"Style", "[", 
             RowBox[{
              RowBox[{"Framed", "[", "\"\<Duration\>\"", "]"}], ",", "14", 
              ",", 
              RowBox[{"Background", "\[Rule]", "White"}]}], "]"}], ",", 
            RowBox[{"{", 
             RowBox[{"0.55", ",", 
              RowBox[{"Mean", "[", "durfuso", "]"}]}], "}"}]}], "]"}]}], 
         "}"}]}], ",", 
       RowBox[{"ImageSize", "->", "Medium"}]}], "]"}]}], ";"}], 
   "\[IndentingNewLine]", 
   RowBox[{
    RowBox[{"histosPlotList", "=", 
     RowBox[{"Append", "[", 
      RowBox[{"histosPlotList", ",", "durPlot"}], "]"}]}], ";"}], 
   "\[IndentingNewLine]", "\[IndentingNewLine]", "\[IndentingNewLine]", 
   RowBox[{
    RowBox[{"var", "=", "\"\<rKOPglob\>\""}], ";"}], "\[IndentingNewLine]", 
   RowBox[{
    RowBox[{"lis", "=", 
     RowBox[{
      RowBox[{"Normal", "[", 
       RowBox[{"dataset", "[", 
        RowBox[{"All", ",", "var"}], "]"}], "]"}], "/", 
      RowBox[{"Max", "[", 
       RowBox[{"dataset", "[", 
        RowBox[{"All", ",", "var"}], "]"}], "]"}]}]}], ";"}], 
   "\[IndentingNewLine]", 
   RowBox[{
    RowBox[{
     RowBox[{"Cum", "[", "x_", "]"}], ":=", 
     RowBox[{"N", "[", 
      RowBox[{
       RowBox[{"Length", "[", 
        RowBox[{"Select", "[", 
         RowBox[{"lis", ",", 
          RowBox[{
           RowBox[{"#", ">", "x"}], "&"}]}], "]"}], "]"}], "/", 
       RowBox[{"Length", "[", "lis", "]"}]}], "]"}]}], ";"}], 
   "\[IndentingNewLine]", 
   RowBox[{
    RowBox[{"lis", "=", 
     RowBox[{
      RowBox[{"Normal", "[", 
       RowBox[{"slowSpindles", "[", 
        RowBox[{"All", ",", "var"}], "]"}], "]"}], "/", 
      RowBox[{"Max", "[", 
       RowBox[{"dataset", "[", 
        RowBox[{"All", ",", "var"}], "]"}], "]"}]}]}], ";"}], 
   "\[IndentingNewLine]", 
   RowBox[{
    RowBox[{
     RowBox[{"Cumslow", "[", "x_", "]"}], ":=", 
     RowBox[{"N", "[", 
      RowBox[{
       RowBox[{"Length", "[", 
        RowBox[{"Select", "[", 
         RowBox[{"lis", ",", 
          RowBox[{
           RowBox[{"#", ">", "x"}], "&"}]}], "]"}], "]"}], "/", 
       RowBox[{"Length", "[", "lis", "]"}]}], "]"}]}], ";"}], 
   "\[IndentingNewLine]", 
   RowBox[{
    RowBox[{"lis", "=", 
     RowBox[{
      RowBox[{"Normal", "[", 
       RowBox[{"fastSpindles", "[", 
        RowBox[{"All", ",", "var"}], "]"}], "]"}], "/", 
      RowBox[{"Max", "[", 
       RowBox[{"dataset", "[", 
        RowBox[{"All", ",", "var"}], "]"}], "]"}]}]}], ";"}], 
   "\[IndentingNewLine]", 
   RowBox[{
    RowBox[{
     RowBox[{"Cumfast", "[", "x_", "]"}], ":=", 
     RowBox[{"N", "[", 
      RowBox[{
       RowBox[{"Length", "[", 
        RowBox[{"Select", "[", 
         RowBox[{"lis", ",", 
          RowBox[{
           RowBox[{"#", ">", "x"}], "&"}]}], "]"}], "]"}], "/", 
       RowBox[{"Length", "[", "lis", "]"}]}], "]"}]}], ";"}], 
   "\[IndentingNewLine]", 
   RowBox[{
    RowBox[{"cumsumPlot", "=", 
     RowBox[{"Plot", "[", 
      RowBox[{
       RowBox[{"Cum", "[", "x", "]"}], ",", 
       RowBox[{"{", 
        RowBox[{"x", ",", "0.5", ",", "1"}], "}"}], ",", 
       RowBox[{"PlotRange", "\[Rule]", 
        RowBox[{"{", 
         RowBox[{"0", ",", "1.3"}], "}"}]}], ",", 
       RowBox[{"AxesLabel", "\[Rule]", 
        RowBox[{"{", 
         RowBox[{
          RowBox[{"Style", "[", 
           RowBox[{"\"\<r\>\"", ",", "18"}], "]"}], ",", 
          RowBox[{"Style", "[", 
           RowBox[{"\"\<S(r)\>\"", ",", "18"}], "]"}]}], "}"}]}], ",", 
       RowBox[{"PlotStyle", "\[Rule]", 
        RowBox[{"{", 
         RowBox[{
          RowBox[{"Thickness", "[", "0.01", "]"}], ",", "Orange"}], "}"}]}], 
       ",", 
       RowBox[{"FrameLabel", "\[Rule]", 
        RowBox[{"{", 
         RowBox[{
          RowBox[{"Style", "[", 
           RowBox[{"\"\<A\>\"", ",", "14"}], "]"}], ",", 
          RowBox[{"Style", "[", 
           RowBox[{"\"\<Cumulative Sum\>\"", ",", "14"}], "]"}]}], "}"}]}], 
       ",", 
       RowBox[{"Frame", "\[Rule]", "True"}], ",", 
       RowBox[{"Filling", "\[Rule]", "Bottom"}], ",", 
       RowBox[{"Epilog", "\[Rule]", 
        RowBox[{"{", 
         RowBox[{
          RowBox[{"Inset", "[", 
           RowBox[{
            RowBox[{"Style", "[", 
             RowBox[{"\"\<f\>\"", ",", "24", ",", 
              RowBox[{"Background", "\[Rule]", "White"}]}], "]"}], ",", 
            RowBox[{"Scaled", "[", 
             RowBox[{"{", 
              RowBox[{"0.07", ",", "0.9"}], "}"}], "]"}]}], "]"}], ",", 
          "Dashed", ",", 
          RowBox[{"Line", "[", 
           RowBox[{"{", 
            RowBox[{
             RowBox[{"{", 
              RowBox[{"0.9", ",", "0."}], "}"}], ",", 
             RowBox[{"{", 
              RowBox[{"0.9", ",", 
               RowBox[{"Cum", "[", "0.9", "]"}]}], "}"}], ",", 
             RowBox[{"{", 
              RowBox[{"0", ",", 
               RowBox[{"Cum", "[", "0.9", "]"}]}], "}"}]}], "}"}], "]"}]}], 
         "}"}]}], ",", 
       RowBox[{"ImageSize", "->", "Medium"}]}], "]"}]}], ";"}], 
   "\[IndentingNewLine]", 
   RowBox[{
    RowBox[{"histosPlotList", "=", 
     RowBox[{"Append", "[", 
      RowBox[{"histosPlotList", ",", "cumsumPlot"}], "]"}]}], ";"}], 
   "\[IndentingNewLine]", "\[IndentingNewLine]", "\[IndentingNewLine]", 
   RowBox[{"GraphicsGrid", "[", 
    RowBox[{"Partition", "[", 
     RowBox[{"histosPlotList", ",", "3"}], "]"}], "]"}]}]}]], "Input"],

Cell[BoxData[
 GraphicsBox[{{}, {{InsetBox[
      GraphicsBox[{GraphicsComplexBox[CompressedData["
1:eJxFmnk0lG/4/4X2TSitRMvzPKVSSiq5btpskT4SKqWkoiTJVvYlJBWhsoZU
KsuYQUK2GXsILaRknZEKyR7f63vOb+mPOnNmzrjv+7nu9+v1PpI9ffnwWWEh
IaFn+Nf//tugrXXOwoIiQv/nz6d53pP2VylC3oz2FYgow9Nvoj2xHhTZaUCy
v+9/AM1BX+40BlHEVvXhVcevidD7YWp5bQRFBhd7bDFLSIF38vZGrc8pIqkX
tuTitnSQMNsdLZxJkZs/JHen/2PD6nhtZRUuRdgzBdy4exwQd31xXrGOIks/
qq9SW8GBc9tPH9rZQpFrJ9Vl/ymy4ebEyUCTXxQJP1NTYquUDvMS2G4BYxRJ
8lv0gcdjwdVWk5mOM2gS2hb3bxI/H79Ro8t1EU1iVbkavzQzYadx4I3QVTTx
Ncr2c6zMhqh7UhbczTQ5uk0yJ0+QB82nBzpYQJPywgnO10sF4C1Or0jVoUnp
tJqVRbmFMFgd94xnQhPD5vE6o5YiqLay+9FzjibLD9K/1yYVg93C257y9jT5
eExM45AqFwaPDqUw3jSREg3b4n+LC98cs+4r3aOJRmrZtWkxXAh5ml91PIYm
Ieccz2ZxuJDMlskLfkkT77sXpWX7uPDUpGav72uaiK5al5FoywOreaUyISU0
8Tqr5thhWwJhsYtYKfU02cgOOSnaVwqB5OWDjlaa6MzZzLHRrYBTTiELP/fS
JCxi6ZYG53cQcbdW88s/XM+QQM1aphYecwzfD89mSO9ft8aMr3Uw7/UW8TVL
GLKuY8W+99wPYHzkFH/eWoZYsW9t/y//M1yerBcX38qQpcPiU92Gv0DPzdiB
1WoM+Rl2dcFN3jfYKp2+Tl+PIQaTd0+Rad+hLXj54tvHGbJVX0RVfuI72MR+
jPC9wBC7Ud2Ppp2tUPrm89WHDgyxjzVcW9jaBjc5W0RyvBliLde632G4HRbk
vu8cCmZI0s6ffeUWneB0ovhUXyx+f3m/RzarCzS+zAkefcWQ32eVOran8aH1
fKTUihyGDFf8buy7IIC2Ok8DvTKGNAn8c9IvCqDwYzYFHxiSN28o5sMfPlwU
7NDTaGcImajx+LeYDy6f528062PIMZdPxxolu+De0uWTk5MM2Xy0+eLRDx3/
7/X/vR/qmb25u/0ostXfXrDn+WPo3NInbxhKkfqS4StLb76Ab1NUFzTGUSRj
ZtzzPHYa9PKMr9umUsSmOvaT+h42LPfcayWTR5GPnB0bZW04+Hyu12yvpEhC
+aGtz/F1TqPvl4zPFJlhUrn6TCobhpaaWWt1UcQv56m948t00NKf5ds/QJEI
LeMoKT4LSNHNvVOEaVIfsnYxvSwdbvnpO16fj69lFa9R8Rz4tad786wVNAmq
Ml1eOZ4Fu0enrs1Rpsmjwx05q+3zIXVnkMfm/TTRjhyJMZAuhN1XOk6/+Y8m
T9TFPqQZFUFr1OxyYzOa8CulrrsfLIa4fKHMOZdp4nBIeDtvvBg4SupL1rvg
fTIa7Om6zAVL/lG51ACaSBq31CmHc2HHXZU0zQc477EBmmlPubByYy936AlN
xi5Nibav5ELSdEePOek0Edn6qen3Wh74b9VhBebTJOcPFbeilQfuR3+fl32H
+zkXausgXQr3bMyelDfRxHHxnXXiU8th8IvM0W8CmvicUezxKK2ECW9WiskQ
Tc5tF5L8IlsD0qskg7pFGRKRU3P6ndV7SC7K9orYyRBOfryE1MWvIFb3fP4u
DYYk2MmIfnRsgWfKvm/WuTLkhear5z+PtYPOa+G/n28xZGZXbddIagfsu10R
P/CQIbNLn3ecEO+ClsjzI9ee4nxFLRSy2smH0Lj6+tkcnJfnxg93LxPA6ej5
ShmFOK+P9K5+8xHA+wZp1ZJqhvg/+6RnuksA4aec3+xpZsiosE6f9F0+2H1P
yKvvZsiyLUeYbxFdMH00NCx1mCFBhStcu+w7wa5i1OC3N0W+6GgNGTVFQWuL
heniYIq8Cc4QqVJ/Dud7Hv88EkMRQ27Gl2vVqfBtpOvCulcUgV02VVNK0uFB
X77ovWyKHDpuHFCgxoGWh2dEs0spErnjynQrP8xf+Ydy1z5QRKmw588zARs2
PTc7WdhGEe+rUfWKv9OBT23zT+yjSEPZleMus9LhqaJ0K3eCIv4S3xfXlbPA
bduH/JHZNOnf6r91vI0NGjseBhYvocl8z7nPZWSy4Cd3Ho9so8nzxRoBET1v
gadboNivTpMt58CfX1oALQXT8rcdwudHb94RNbcIepSO7hAzpcmvxp9vRZcU
g3LYztobVjQ5Jp0lm95QDJKJXVUvnPD7a5VCq4y4oBBLCS7epMmBCPNdS4O5
EOg9Kpd/nyZ7f3fNmRbPhUbLT5pJcTRp0Ju2Pe4tF+S/VsRUp9Bk5vXwJUEz
efDgQND1mbmY12uHfxkm8mCQdWxvYzlN7CvFZswoLoH7M3LW7/6EeT8W7xVu
VwYF8zodTnfSRPbBrc5A0UrYNBnXumQA+bFLR2XCqBq+fO63OjOFIUNhpX4p
b2oh6PuBCsPtDLntrizOTW8G1w1rhFP3MmRgxti6dZtaQHk0RarVmSGHFqrc
H5JuB8vMpeNafgyZ88Xao8ygA9av0dtnH8aQMA2Xek5uJ8i7LHqlmMCQ8eaU
dqfhLrB+a6PolcaQjU7b918U8CFO5EPihbeYx+vnOpz3FkBj/SHNW5UMWWlf
xB8wFIB85KMrBZ8ZEsDRPvKkmA82Z3/7BnUxxMfWa157UxcUCg63zvjLkMzV
pcv8eJ3ww/v6WMgDilzy6U22fvYKDKUat5omUsS0Viv3ugcLhO9XBGan4/wI
ZaVGJ7EhVry09lUBRe4f7FbcGcABw5shkZxqiihMdzDcp8OBt4GnXN53U+RP
1ulCaet0eOn8zVN1mCJpzuydIzUsaDzcl6gylSaaa55J7I5Nh9sb//lsV8H5
Cd/mHv4nHx6tLJ6qdpQmZguOXOyPLoJPovkm8eY0md5RebrRpRhm/+BFRtpi
Xr1ZM3ZPhguGJZHmSe40kbNNNzrpyYUEBb9jf27TxFr0wN8TEVzojHCFugia
5EaqdrNeceFc33T1fc9pcjKNL877wgV68+ozmhk0STQrFa/U5IGz7CzB/GKa
VCyfr5+7pgRmj3vePl9Lk/iReZJPPUsh6NM0GaNvNAHvoKq2uHKonFV4I2IU
74eYVI5nVA1UPdmg0rIb7zunrXds5TdY7HD85FUPhqy9muHzKL4d7udk78tK
YgijvvCqnCMfcnyU7e9nMWQk84C/8n4ByO3Q5ArzGMJX8FwdfkMA5R96tojU
MWRHxknWjqUCEF5jMpXXwhD1Bu2sHEM+6Mz6rGU0zpA6K0/LmLWdENTgtlLD
iyK9IRI+wpIR0JIp6+B0lyLRUwMHrSWfwcvvdU0hURT5nCX1jPdfKhhKbDLz
fYH+dy3xYad7OhgybrVlWRR5+opT4S3HAc/oo9JjPOTj9bO3/gZxQOVI3L76
eopIrOIIHxDlgHbv96MT3ynyreXXmhsL2KAcUh4g1EuRjbE1cFomHRqtBAr0
P4oEWY+sGUG/G7m1uEN5FvrRVlXFqQFsGEzvfS27mCZGMWGZZ9IzgbteYpGX
Ik3c2zznOVm9hfefGgMPq9EkUma1XX1kAWyxDP9lq0uTInm1mAOdhXBF5J+N
1XGamL6wcNz2rwhEPY5+ZV+giR/zbMg1vxiKT+ykexxoYrzqSt2kNhckbtzR
qfChybUpFZbT73Ahw/XzsbFgvN9DkUZjsVxQ8q+8JfKYJsyphZNG2Vy4VPZ3
4+Zk5CtP+GLBOPJOf1PLgTc0sbIUK3K7xYPUlgUspTLMIxehYINHJRBqILC2
/0CTB2lbzyhvLoNESnNGQjuux9++reRpBWioLLvh1E+Tl1+O7TDivwOVba2N
MZM0UZUe4F0/XwuuNvMus7ehL0Wm5DgaNgOn8fT1bnWGQIVIhfvMFhBqKubu
dmLI0edgyRNqB8eMRDcvX4ZcEh/aErm2A6T7xBZl3mdIvXKWhHtwJxy+9NM3
OI4hP7aHys/90AVNVXmteSkMuTt/2/Cid3xQV9pxsiiXITkxR39NcxSAab1A
92c5QxxWQlLIaQEMvU7SEfrEEKne6r+/v/DB+qmk1Y8OzL/mnE0No10Qa7Z5
xrY/OL9n5lp2/OwE/jElyb9hFBnwSLE4GPkSHs2ZsyoygSI811bPrdIscHol
7r2Ihf0goOuhtxMbTLV8ozvf4jzW9NDRbhwYvnUzY7AKP1/0ZPjHSQ401bVc
myegiPnCMstHgekw1mHn/WCQIru222aLNrFg7q2cv9EiNNl57GpjzbF0OHt/
ygennTRRtoiC7Zx86Ck12Op6BPPE+L7SpRtFcKL2bPDEaZrse6jnq2BRDB8a
2p7X29Dk5sOE0LR5XJjm9juv25UmrSpJbw44c+HmnN48/UDMk2dtTacfckEs
7ITjvEc0sTwI3jeSuFA8f9wr+ilNppov/bmmngsXluv2J7HRz/qSTiRu54Hw
+hcHdQtpsitGUZ8nXAI8ZsdYcTVNLg5tI4f0SuHu6q2n7zXjfOt7BGseLoeO
AzsXjQ3TZNZSrnGnaQ3kbR34tluFIX4vTOwneF+h5eiVudVuDBnb4G6W5dwO
2S/vyUg9x7zXtvCrN+YDfd93TU0GQzwaxbmRm9GXrV66HC9miNxgrpW4pwB0
P/gon61lSK7dvm7H9QKoVLdsEf3GkA5fR48pdnxY55lp4z3KkGaJih9Vup1w
viXW9l0yRU65VYqVTGdD42thZaMcish4u9TdO8YB1dDL3Y7lmDe5Mb67XTnw
MCfmps4fipxPD48fH2KB3djhkDNCyHeZyDqjryww/3X/qtV1zM+mvBuF5lw4
WPzWZ54/TX4OxZvW3OfC6YBl3d5hNOE+HY3c9YQLLjrt0/UTaEK/kRNP5HLh
R/9jMes0mrxNmzERLsUDMdWfiyryaPIlcsicFPHAZknEBd8bDCnIvjJqtLsd
hNPkvA+k43ybWbJpEczPWttf8wvwftScPTl0UwCGDZl7mHcMUd0yZ0WLpgAC
nL1DTTkU2R2ueyDxAxtaG2dOvVZEkd83qRvMXQ6wPWM87Wop0rpXU3NwGwdO
zNfyaB+hiMt8ZwkGfYlTOrzt726azHVoKpDfXACJ87VmWXpiPpnMH1W/yYWc
xzHTHkTRpNfltaplGhdm1UkI9STRhFjNWXmhkwt6Dt08o2yGvCuyKRAxFoDn
tM45z0sY8st/57DdNQFYB4+ulp/A/QXo/raZ6IBHJuq+dp4UmVcsm7Ig+SGY
rnITSbpDEdGcryknnZ+C7pee96xIisjJWCdnSKSCeOz74+wkipyz3/W6Ae/L
1n1ft3din3/srilSK8aBulj9F8sw7/u1xk9X4H6fCtZ+FMG8H84qnD+O73+W
kDNYjnk/h9m1O1uODS0aobc2/KZITm5t7LN16TAwXc/IeBx/Xm1C5SXMe6XM
HQ5GM5HXfbpSnqZs0LkSeeiQFPb5oNa8E66ZkGa6UDVhC+anfnnEi3Vv4VPU
udeehCaH+MUy13wL4FjeN597B2missVr7vr3hcAWVM95eIwmBRI23/m/isBy
sKO95jxNbqd7FDhwiiHy9ZkjczDvn94xq927jwuilntcR7G/n315PcHwNhfK
xzSGF2Pe25Mz1yexv5s/4MkrxNLkk/7RvIFMLsx7GzBo9oomI7VGJZWDXGhv
cBM/l02T6vHfufWuPAga6uGbl9Ikurbe6ogv9vdRN7GQBpoIhwz2vxYrgyVs
55riNpqItYTLpThXQL3JR43nfejDL2i7LWnvoKfVWDxvgiYuVun3s/fUwmBm
H2nDPj4NreUu1QyH0qZkTce830S39Ql6voG5dnWklSNDHp5+1ZbX1wZCGRcL
YnwYomiX+vTm/A5Y/PGK68cQhoT4+puwb3SCRcenPwWPGRIcmPHarbgLxBvO
Zn9JZsh2zatpH9/yIbjaclcv9utYmZn7tlwRwEqDDH1pzPtOqcj59ecE8KV0
S7bMR4acTliacpfPh0saVPMSzPtVbC09kVl8CIpauUy7H/mQY7HDekoXnCsJ
iV2DeX/5uIZarfhLUJm+ZumbeIo4dIR+U+1Og607M9z2plHkooJdx8yTbNht
0SEqgnm/ot+yz9WRA1pBHnukMO+fXUovfnGeAxeGVtrK8ymyUy4+zywyHeIi
wIf7lyKr7s0OVPjOgrWU3Ioa7Me5isdjhXelg36JyMSjHeiHbW8yCkPzQXJF
VEWkAU0OZxmoZlgWQWym8kZ5zPsdF3KsR4yLQUXbNrUX++4UT4Ws5qlc+Nq4
uGcW5v2MiRedm65xwXE0vtf9Fk0GPaanGDzgwmqJKkn5h/h+tPqXWc+50C89
uLoikSYJ5wTam2vw/oq3vW7Cvqs2JVpVehMPeCljbpcKaJJ0fPMVpp8H8URy
yx/su6m95wbuK2Hel5eLJH/B+/7ZQFd9fTnYWgy2rsO815zn0r2R1IDSjY9p
F3cx5Nj6C8ufPvwKe0uvt49jf/2+I2mZjlU7VK12Cdz/jCFfdVMs1LX4YBqx
4d9P7Ke7GfPihLUCEJ/61di/iCH9B3bTm7AfiBke3hVWw5DXQc3XwhUFwNLv
P7j6K0O0zmXJKnnyYXFeotejEYac3Ts/7uvpTlh9aa/1OPbLXUsYx3n8dHjd
YBZt94Yik7e44QZ6HLgTfsHhYRlF4mvyfxV7cYDYWvo59VNEE/6M9QilQ1B4
Vvb9SYo0Vem7yb9jgYpWXuwtZ/Sd6SV3W025oMq6mrnbD3maeXDALYQLDtNv
+caF0iR8SvzapQlceHns6zOXeJqkB7im3CrEvsdX+hSdShPdvANGlmI8qC/c
rdmNfQ4kHq30Y+Nr/yeEfZ0hj5RhrtzGdlDOKjt2lsWQKYVxvq6DfDhsmVCu
ks+QqMDZlif8BLD4iPd+kyrkYelvzoNDAtg/nb4XyKaI18IZpnsK2FAweN7q
XiFFztxWlii+zYGpPg/nh9Zgnmm/fWuN/VqUK+m5APN+U41OwNoqFjweGz2x
CPP+yxO/GS7iBeBqdXV7gAdNVgf/5nd4c6FWen48J5Iml/evWuKSwgXl1rmP
F2PeC7vnLrP/zgVf13vR9q8Z8tj5lshnPQG8j5ESNKD/q1nfsNnpJIAT7wTb
1f8xpLLj8xdf8U5wmLvS6tVr9KXWxsN1WziwOfLEvcYSivyQu2xMB3LgbvOk
fx3690CmX0WiZDrkV3vNHEL/1urRtrYuZYFcUNPSSF+anA8XM4y6y4UZzu+7
P6Dvcge3nevKwfmOnO4VlscQwyd/WdauAnDbSCmX51PkWn7QEh8f5IH/bebD
O4qsvS5ZdcWQAwYKSV5WQxRZI1HFe9TAgo2rePfK3dC3PrlnKbhxYWzxr6Ze
9KVzTvaDM15y4UaXhdJjd4YckNuhcyOoHWzfOz/exGWIPd9oRYCbAMai4mt3
5VLEzcy1xNWCAz3B104YVVCkfr/8mS8OHOif1uArM0CR6e5EJf03C0xO/rTa
MoUmyS97/+4ZZwFru5p4G/LdONfxmhzyXeRtUrRRMUXs4lKOXbnHgQxjN/fM
UeTjMYkV0/E8ykIH59ar0sQ3rONJvB72i0tshRulDOFdU8s+gPnobjhbfNEk
+tGdReRUdwesjFr1epbn//ahZp3o0Qcg/fmVpjrydsa1zjWJ8k8hxthJVx15
m3r4g/7ezhSwsUgw0Ube3rdXm1upkQ6r6+Za2SFvZcbvP788nQPjj9/1veBS
RDfS/L+juL4vioKYiDqKWGn/mr5BigOxa9QPv2ihSFeE34tj69nAjh+dXfyL
IibrfJNdFNJhyocpPX1jFCnm5Ui7Im/rdbQIfwZNAu58jlupyYZhvf6IrkU0
kZ1c1ilungmU46L3W5G35Qopqcqz3oKJUHL1UuTte1ebywrXC8CG71W7Enm7
cuXGG0KlhdBw/HXjJuTtXItV2s+7imD55g18U+StHz8t9FNKMfidG7aKtMc+
NeL3rlaNC/9OrZAKRt5ulP8QdTWQCwbZ7ryn92iSna9c4om8HY/Z48KLoYn/
1aas2gzM3x1HTEZfYp4u3P335x8u7F/87MXga/Tz9N17kh15MO5pIjpeQpO4
kP1Jt24gbw9qm8kibx0HP8vzhMrgsHPI1iPI29IFu9h25hWw1HLbJjXkrbn6
4pLu0HdQ/HrhxoPIW+eKA+U+m2uBdaztuTPyVtQppH6OWDNEL9c3DFNjSNZp
o38Fn79BmJeBnzDyli+5TBG626CYo9e6AXmrQtbVToh0gKRWHOsc8vbS/Vc7
iq50gs1j3SRj5G2KQ+No/JsueGW0I9EKeXsz+WdOSBYfdkZ6PfdF3oYt97sW
cwn98/7yuowyhkSL3p17yFIAejWDNikfsF+d7loOv/jQ80BhUVo7Q+bfCZ9y
cwEffHc9WP2hjyFvFVxn0rO7YK1LYWduKPbp7DO3VKpeQJB3WqgW8vb70ctT
UqvTIFjIz6UplSJhtY7zDumzQX5AUvleHkU0qI97HO04YHtnwv9pJUWeiPfs
L7rIAYWZajZvuijSafir4ExCOtgPJkw9jrzdVHde6nY7CxT/1qeeR97KXaCy
B9HvSlpEg9cjb4et4zjDPvlAH1CTkkfeUuYSGblmRVCwTm680IwmQv+t2Mb9
rxh++7xOd0XeRvkOOZlMQf/yeyUc4UKTh/8EwsG2XLjS5+K/GHkrW6kYVhrO
heRa0bbsB8iDS3a7jj3jgv/aq9fMkLdsJXajzjsuNAa+WmGHvJ25oWFwbB0P
6P5VS/7l4zx2z7y7oJsH4pUeBwOQtwM/5obZrkPerggzUEHeruvVtp2/uByy
rhmUFQ7RxGK/2Y9hhRrolylbKoq8teWXiXV6fgV7oSk1IcjbuOLFGyLOtMOH
ln71r08ZonDhmdpJdT6MSk8R3EDeamu8GZ5YKYDs2sESGeRt6JVIgaSPAPpC
s3I2Im8vbrzb47NdAKuNM0TZzQy5eqVfbqs/H8SOS99eg7zFarWt/WIneCou
uhiCvPWaEZXL+pgOz87cqxVG3iotGpHN0OBA1oPOXAZ5qxeyPmqrLwckq6pn
iCFvVVTOPno8NR0enbXS3YC8BaVZLacqWUAPH85chry1CH5e8vUYF7Y/P3io
4SaeT1jct+pgLgjzCg02I2/z5iQ/CIrnwp4zx0YkkLcZSxePihVw4fiZKSrb
kbc/FoRt6J/DA6WpFq1OyFvtlVpVpq94MK1wnbw28lYp/JjGrbXtULcr6sBA
GkO+bTXVFu7F81HKVa57i76herVwF+bvyP3ukv5Khix7IGv9/j8BJFSNBK1C
3obbHLq8JIMNqd4PomWQtyF2UTKrkV8bfRcZrkHedv0Lrfi1nwOfZJyFnw1j
3p5KiP2LPiG1cLwvUQX7we+7VWIiBWC5ZIbuUuTts4Qn/U+9cP3N+6/sRd4a
8GLehSRzoUYQ0Jf8nCZZd0eaFn7jgqzw2YCpyNvtT96YS2kLwPmiwtGLyFuT
svj+v84CMLhoplY1zhDXvnsjwcvRpyP0onchb68eD77waR0HTKIaP1oib9Va
qixfoR+YK5+dZYm81ZujlNG/JB2qopSi7iBvu0vtt4aVsGCpDyddEXlbdPlB
dMMdLsR46O26hLz9165c/ugNFx5dWNknj7y1GV3npnEd+12OoZUR8pZlKbE3
y5MDNQGzbCyQt6nrxZL3Yd+mb80XFUbeZu8vW7b9E35/rckzE+TtKs9ZQoU3
0Cc+rklyQ946/HyhDC/wPsn0yCojb78FGY71ebXD0piQ+bxi7MNS7s+a3AXQ
vb5OtBz7vPBwz9hmMw4svN8fz8c+H0b+plHXOcAz2zk9A/v865eC+MI/LDi3
IXayHPv8xZlKyzf9RP6Kmrg7IW9LfZZkP8Ln3a/TWNuJffnwhryXvdgfA9jt
QrrIW6XPmXvHkbeQMvTYHHlrPh7nepkUQOOOqmhx5O2WjAI1q6sCcBjwXPYY
+21q8EzeuYEOSIqpN7+FffTARHv95B0OdO2ILM7Hfql3NCYkDHmn+4lTa4d9
Il/85Ni2Gxx4RxpFNw1SZEtdd43wVxb0y3s3OKPfs5NXFRQ4cEH87uDwWTeG
cNL3uwldbQdLZe6Pfry/hqzTWhu9BGAR1qMwE/dfcWVaz3IPDniUTaXG8X69
zS2LUqphQVLUreOJ6JMhyXk6yuiT78/vUBbB/V568Yi/FNenYJky5Tr64dTk
jMLAChbMiGjR0iqlSE9gMJwL4AB7Su010wmKBF5Y7OFZxgKtml+SQnhf1r52
sXDyEMDd2CFRlQKK2E9WOU7144B7w16RBnzee9/PDFSoY4H6tc3Xd7rT5Ghh
/sfZHtg/rOgEnUKGfHz/NCnIVwCSm69blaPv/AvlXHyJPtE6sURIFv3AqOeF
mRbOo19WyIxb6DPzFNemmbR0gLnq/fcNHhSped+cVxr7ACYUuRfnoc/Y5A+l
R019ChoPYM4s9JnjHjcHLnBTIEbz9udF6DM/HrGa10I6LH/0xHsX+szwTvbX
SGH0T7m5C+3QZ5pT9Nf54M8fMtLyPoc+I6ic/3bnUg54bzxca4s+w01SdHy5
iQ3S+ht07qDPeBfKadgppsOM3U3b8nC9qXZznSLw+SaEv1+dij6j0+OzwU+V
DboQpZaOPjM5YsYbM8yEVlGp5f8202T8u03A+EgeRG6ubewE9G3R4fWtdgXg
/O+IA1+HJirXfq5tLywEi0XJamMmNNEL/7xepL0I7N/VCNagz3T8GRIXflUM
rnnqDuboM2J7PzaLEy44Hw9oO4E+Y5Bwygg7EDx6GLnhMvoMS9o4fC/6TOkq
zyf30GdUes8070Gf2e+wM5CHPtN+I1HXp58L9jtUHPPQZ2JqpBMSr/GArbEg
uAR9xlaIWcV2KIFFQ6n+/HqaREbMmv1tuBQuN8dYrECfae3aKLAyroDcK+Zy
c9Fnjh+Vzzb2ewcKT/68kUSfGdqicsKeroW7G46b7kefsRAJXH9AtBn2vXd8
cgJ9ZuJ2JX9tzTdIkZGaqHJgSFDjOmP3zjZI3FbQP+DNEBnnC193TrRDsFd2
5Sb0merSY4MHkEd2bv4+a9BnVjxR7FfI7ALnpauWK6LP7Bi4U8ZnY/8Xvtui
jz7zn87+yQorvO/p1RJe6DPLjAd6vfH1jHojHQf0GYs52m/n9vFBXo3DuoE+
EzLd7MeehXzwnGXwPAJ95s9Jf0pYrAumffo8MwB9psVaedHupBegVOTwnzj6
TM39ssd7CtOgoM1mPBF9xjuosu0/LTasfvNS3wh9ppuv+N7QlgPTxHa/uow+
8zBxwi3HGvkorv/bE30m0CX6k9WzdGiJ/7iPQp8xcLr2TKeTBTuPJ49uRZ+J
t9j1ZvqqdPC8NPXLH2Xk3VtB33zXfNhyXCL3z380CSvKU9h5oggOty86E4Q+
47Qui59wqBg0Vp3g7EOfmdxX7iw+WQz534bmnkGfAbN8d9UrXPjV032kPYAm
tbcWbvRAnxlIXanliT7z03N68FT0GYOktCh59JkRP73Rk1VcUC8P1iPoM05r
2qg/NA+MJLI6itFnypSKZSQ6eVB2T7npCPpM1z27lTarS0GsZOyGCPrMg5J1
MgHzyuGYi1dOEPrM0P5Ek3NMDdT0qVVX72RITUaejrvDV7gTWbTvJPrMgZqY
iaKT7dCUt0E6CX3mzW85tXOqfCht6Tbdiz5jbTUnS1ZaAPOURSa7MU+mey4J
d0GfaeVY/RutZsiRpjltdjsE8PX44pbr6DN/PpsNvAjkw5z1jQt+DOO8SG6j
O9GHUxdNdpuizzwJkf1tXp0OseuYH2XZyDOjeU/27+OAzpI13/swD18tz5t5
9CYHXJ2FNZv6MN+u/0yYNQM/X7n3wQjmY3XeH+1gzE9pvajCNieabHH/0XzU
hAvshOzlj9Fn9OQ2F11Dnznw5Oub4fvomxW1Q5roM/O6Hsp+i0O+xpRIG+Vz
oTi285II+szjhP6E3bN5cG7taLIa+syJve7sD895IGP68/Ei9JmlHWNzCuTa
Ifafb+4b9Bn5/wxcs3v4oBtVdjka8/nKBq/wBjyPbnbUjLfoM7zvJ0Mtjgig
LrV17u90ijS+L91kkcqGZ9oKWZ2Y3/vNte2Vb3GgcNoRp5/VFJl7J14/RpMD
6lUv1a+izzxbMyDorWbB+8fjuy6jz1i+kCg6MpYPp2wOG7divp9MNp4QRZ95
nHP602z0mS9Nskfk0GciL5UtcUaf6eWv+PmjGeetSFeoKoshr+osIl5oCODd
e5Wg7egzXyX8P5ahTxzatYIXjD5TcShf/qFsJ5ie7soURp/hOEu8eb2WA79W
LBnbgj7zPTCeMg5CfnaEa21Dn2mIMVqYuDwd6kXFuo6hz4RPZBwmyI8wdzn3
SR+a3JzRefQy+ozl1KAzyugzLc49QcPZuJ5qeXo4lyGLnjErXzghT71+ecug
zyy+v6BnK/LUfLZmyEb0mT5R3bDoExwIVlbfW4W8tl878S78MwvE6Cfpcugz
7rMn9H2vc6EiQ23BAfQZqYNZws1JXCh5kxwugj5jEvZ9abJrO1hPjd1/D31m
8epuc2fkZ2u/pfQ99JlfVL7pRVMOJEluLklFnscOdpu8Rj9QmH/pgAf6jJ7B
FdPGvyywvu+kGY4+82WkbGVOBwuSLS0y96LPGBzc7lmJPtMtYfvjFfJdRLai
PxR9ZsBMSm0J+syLS2FFt5Dfo7uGf8ijz6xy7OupVi6AjbGfG5pLGLJyyTrj
q3YCsC1SjbVAn7m032X9xZEOUF0p4fcf+ozJhSCPS/h9v2KvzbuNPmNbWTvl
OvJuf8zBH7vQZ0RX2ZuaO3NA+decfaOYX06n15SEfGMB3+tdizr6zHxl18PO
9lxYL//aejP6zM4pKl/XXG6HvOhauTz0maij1DIW+szoovUGtdgfrJd85Tug
T/opfLMpRZ+Z6nqAzeD8TYg8CLmCPmPT0mqoiz5TvqlWvxx9XNJ9JMQR5+GR
VKvafvSZaUbTew9jv4hcJmMtjvc32XdYVQ/nO/t80tt1eF9ZpKyvF/0uWmlM
uwJ9Vtu113XITQB+5+5Ii+B90FBoL3+H/aXb02FPLPqMbidtfLKeBcqV132F
cd5FRbJ/nHDngmnt1iYpzJ8FH1Unm9Bn5gyL+9xDn9kbGekfjj6h81KH9OD5
p58KffIY59H7pt7tQ+gzule9tp7o6IDzsnfftaF/7F87eHwJfn7Umo5bg+e7
yauw2RrP9/7EPVEz3L/22MZu1SoWJNakTpmB+5cu0fI6i/vPyhXyMcL9W2p+
0/qHfcTa9kDhF7yv085pOE7H/sFbHsmOw/uS6Z93pR/f5ymd+K8I78fhz+Lf
R3E9q53FooJxftMzl1aMunBhWvRBzWScJyX/1bNO4zyN+qhnyeB++rRUeTtw
fSuns/I9cT9PCxNTnPH8FsmEqRXhfCieMnbyRJ9seV/oPIDr//dD60H+//7+
/I+i1yN83ucHRyab7NvB+bR88yac39bH7qpTP7LAcLvbmibcT8DJUN1luJ/G
x4+lVXB+ZR/myL/A70t+NLQ+GJ9XmsyrzavKWaAj3XXZFs9/uYn2SAb65HLL
Nn0RPL/S8BrZVFyfo37X2yPoY9m7cy9Mwf0FCj56cfG8s2ZczTdq6oAtwpuP
K1/9///f9H8AekgtrQ==
         "], {{{}, 
           {RGBColor[1, 0.5, 0], Opacity[0.2], EdgeForm[None], 
            GraphicsGroupBox[PolygonBox[CompressedData["
1:eJwt1nW0VFUYhvFLN9IdElLS3Q3SDYL0FRGQTglFVJBGGqQ7FAxCBcWgBAWV
MiiDUMFO7N/n8o9nvd/z7ll3Zvacs88tlDisw9CkCQkJSbDFsBWVzBX/92R4
EmO94GtMMP9jrZf5LBL5Wn4Vjfl+NNN154/hLRTXrcad+gr8HjyKoyimX4VS
1srzNbiCRrp9uEvfjU/BEdyhW4mS+nJ8NT5HQ93LaKrvyn9CR34cd+se4YdR
lK9ACV1ZPsZ8E+P537yn+Qz68lV8sPlzDOefxd81TzE3kC+hiflufYKcgxG6
p+QXcoz80dI6+St/XHaQi+Qx2UVOtv6neYb5PnkBA82H9EXib6E4L8P/Qg9+
Gn10K/mnqM9fRGNdF/4D2vO30Fn3MD+Iwnw5iulK8xX4BPV0e9FI35k/hDdR
SLcMd+jv5J0wCW/gdv1SFLVWKvYaE/E6CuqXoIi1kvwpPMA/wzDd5fidY2/4
I7Ku3IOGsT/Wvkc7fhSddBP4ayjAF6OwrkRcV3H9xDUR3xfjcQD5Y49RyOuK
8uW4hDq63Wigb8cfxKvIp1uI2/VFYp/iu8d3RFuMwyvI6zULUNDrCvJluIja
ul2or2/Dx2I/8ujmo4C+AG8d1xv2Ibf+SeS3lp8vxQXU0r2AevpWfDReRi7d
POTT5+NLcB41dc+jrr4lH4WXkFM3F3n1eflifIwauudQR9+CfxffkR9BR91I
/iJy8DnIo8vDF+EjVNc9i9r65vxbtOGH0SGuf74X2fls5Nbljmsc3fkp9NYt
5B+iGt+JWrpm/JvYJ34I7XXDeT/zeQzge3g28yzk4rn4H3Gm8PfRS7eADzJ/
ijjcPuBVzTtQk9/Fv0YrfhDtdMP4bmTlM5FTl5PPxzlU0T2DGvqm/CZa8jfR
VjeU32v+GPfzXTxL3NfIwXPw39GNv4eeca7yjXGexl7JgXF/yk/kEHk27mXz
ZHNl+TSqm5vob6AFfwNtdEP4C8jMpyO7LjufhzOopNuOavrGfDCeRybdE8im
z8bn4jQq6rahqr5R3L94DrfppiGrPiufg1OooNuKKvqGsf94Fhl1U5FFn4U3
wEDsRIY4E5HZWua41s038CC/xbua30UPPpu/j/J8Cyrr6vMB2IH0useQSZ8p
Pifq4X48g3TWHsVt1jPyuuiPp5FWPwUZrWXgs/Aeyuk2o5K+Dh9uvo7R/Cu+
Vv4S7xv3Qpwh8nXZOs5y6xvkH/F7yMQ4S+VHsr/cbn21/JZPkmnibInnlMwg
01vfLJNiHkbpV8b7ynHyN+u34reI549cIk/K7nKmtb/jHjEPkJcx2Pyu/nvz
w/Hsk5tQ0VxbP8x8DaP4l7yZ+TW04v14X/OHuI9v46njukR6no7PwEmU0W1E
BX2tuCewFanifZFOnzbOLSRiC1LqH0La2Af+K7rwE7hHNz1+R/MlPMBP8NLm
DSjPa/Ch5qsYGc9e/nP83nGvywNoae4b92Bc7+Y+cmmcDbKf3GxtlfyGT5Qp
5Hw5SaaRqa1vkkkwN85J/YrYKzk2rgPr6+N3ies9nqNysXxHdpNPWP8rzhZz
f3kRg2I9zuD4/vGMletRzlxdP8R8BSP4dd7U/CpaxOfnvc3ncC/fxJPHZ0dq
nir2AJ342+iqm8bfRim+DmV11fg1NOGvoLmud5xLSMYnIJUuJZ+K4yipW4sy
+qq8V1zrSKobj5Sxf/xxHEMJ3RqU1lfhPWOvkCTudaTQJ+eV0QPrEhL++4d0
HJJbS5bw379XCf8Ccx47Mw==
              "]]]}, {}, {}}, {{}, {}, 
           {RGBColor[1, 0.5, 0], Thickness[0.01], Opacity[1.], 
            LineBox[CompressedData["
1:eJwl1gfYjmUYxvHPyKbMkJkUsitRRmUlZG8ZXyENssvK3jN7j1CijFDIJsps
ICMthRANUVa/6+g4/I/z+p/343vf73me+yZ/Yuf6nZIkJCQsSZqQ8C78SUiG
5IZesYAFoiUejh53WHtdnwQL+XN4BEX183SF8BkfEtcihf4NXVK8zVuhDIrp
5+sK43M+NK5FSn1vXTIs4q1RQ/cJr4pf+KMorlvAi2AvH4amur28Ia7Ez0Iq
XR+eHIv58/yIuTXa8Gf4JnM1nOFd+GnzqyjLS/CF5gfRz3xZ7tO/ZP7W3B6j
zDflcH0z8z7zFNlIDpXX4l7Jv633lOf4LNlVjpNJsBiprKeWffUT5R2yj/xN
zpFLrL8gj/Jpsk18pvxXtrVW07zZXB2DzFfkWX1X88/meNjleEn+trko9vOX
+SlzB4zgzfl+c2Ncje+ENLp+PAXe4Yl4LHqktdZfnxLvxj3G4yilX6QrhgN8
ZFyLdPo3damwlLfj38TvgBd4Lb7F/DTO8W78F3NnlOel436Zi6O/+Xd5UP+K
+TvzixhtvhXPRt/CfMA8VTaRw+Q/8pq1XuZfzbNlNzk+9kHS//dEOuvp5QD9
WzK17CsvybnyPevt5TE+XSbG/ZPX412X7azXllv5JFlDDo73QM6Pz7XeXZ7h
r6ECfyg+21wCh/jo+A7IoB+oS4Nl8bmoGD3utDZInxbLeQdUih53BdYHW0uH
9/mLeCL2tP4dXUl8wcfEXtcd5E3xD3+dnzd3R0aekQ8xp8cHvCOeRKbA2lB9
BqyIPYKn4nyI80VXCl/yscgc6Ifp7sTKeA9ROc4H/VJdaXzFxyFLoB+uuwur
4nmjSpwH8Sx0D+FrPh5ZA/2I+N5YzV/Fs7pt/Bmc51VRVreMP4w3zX/Iw3G9
+XvzDNlRjpG341ySE+Lsk4d4M/zLswW6kTwTPoxnwY+bn4/9x+vw7eaauMCr
oZxuOX8ER/hE3B3oR+kyYw3vjLq6HbwWLvLqsQ917/MyOMo78R/ML8V7G2cu
/8LcHNd59kA3mmfB2ngn+InYf/Eu8np8p7k2fuNPx57WfcAfxTd8UpzPui95
C9zgOQLdGJ4V6+JMRX3dLv4sLsWZjvK6FbwsjvHJyBnox+qy4aM4v9BA9ymv
g8txbqOCbmWcaTjOp+CeQD9Odzc+jvMjzsbYL/pVusdwgk9FrkA/Xpcd62NP
xhkUe0i/Wvc4TvJpyB3E89flwAbeI/Y58gTWJupzYiPvGe9c7Df9h3F+4Vs+
HXkD/Vu6e/BJnEfxjiAf8uNeFAh33STX5MKm2JfxLsTe06+JswOn+AzcF39X
P1mXG5v5G/FMURD34wEUip/vuimuyYMtvDca6nbzuvg9nl3sY91aXhEDzH/K
eXHexnspf+QvYyYvHN9ZN5XnxVbeJ54hisT3szZNnw/beN/4TDwY38/adH1+
bOf90CjOBf06XSV8z2ehaPwu+hm6e7GD94/rdXt4PfzBG8c5ofuIP4Ef+Gy0
0X3FW+ImLxb3RTeTF8BO3pGfNLfDSPONOCPiZ5o/M0+W9eUQeVUuiHsT74Q8
G/dDdpFjZfwHq0mcOfJj3ZMYaP5L/qh/zfyT+RXM4W351+bncCueIb9g7oHi
8fz4LPN92MUHoInuc94Af/Gmccbo1vOn8BOfixLxnPSzdQXxKR+IZnGm6Dfo
KuM0n4eS8ez0c3T3YzcfhOYoFc/O2lz9A9jDB6NFnBv6jboq+JnPR6LuMG+F
2/HO8YvmnphgThb/LqG0tf8AF106/Q==
             "]]}}}], 
        GraphicsComplexBox[CompressedData["
1:eJw122k4Vd/bwHFJmX6EFKKBqOy9D1Ik4V6ECiXKTOZGGSIkpEJEipBKKGOZ
hyjKKZmnKIpDhmM6R1RUKoln/V88r7r2pSPOutda388V0k4epq6cHBwcucs5
OP73Z1Sj8jIODgK11PRoWXwYg/DiOYtEYQL1T2fpibqOwhu0zjVblkDvl3wn
mGojMJ30YsFHlUDS2Zk7+l4xoXV5MI29j0CVpwoNDPfjj4umivZYEyjG8et5
1bFR+PtFK/yqG4HspZYsV5SOg5GHVsHjSwSyfek8fvwSC0w57Tx84whk2G2Y
G72XDXrH5iuX0vHznayT3UfZEODw68XyCgLFm0zu/fmUBcmk94HaRgL99Tse
tTFoArx5BT1IBoHajWL8v/WOwY0bPIYC0wQqtqo38/oyAvGMy8W5iwSaTbxh
yNBmwqc26/ZaYRIl788kflLD0PfeNDRUlkTsmfyMiNNDUP+oqZZDlUS3R14V
V6UMwnextKpf+0n0ruzv3TN1n0DA/KdGrjWJtDcF5T681gen1Z/49J4lUZm9
8FK/dy8Ebg/WKwghUWxf8OhKlR64ONORBnEk2lDvHUku74UXFldLDDNJ5JwW
vO2iMAMmw8sOiVaQ6NLw4E05bwa0NXKFXm0kkY7XVi+tvh74XlTmcbaPRD8d
29zDf3TBCqeRsdXT+FnEZP/8uw6wfu4losJBIcEUuc89gU3gsnljz4IIhQZ7
vfUDw+rBxtxw22VZCiXyaNcf0q2DeMWPCiG7KJTa8tHvxY1aqOwcpu85QKFr
/7l2KN+tgYRw/skH1hQqPGG22SioGkqH45sDzlJonZdOiFV3OVSveKAieolC
W56EXN3gVgT8HVwW2+IopFCn6vfg8RPQc/7M+SedQuFhgzpr32fDTt6ZfZ5P
KfTnbFB+r1kWuJqZ73VqpFAGV9zM/Yx0uHpavUmIQaGU84anRwJTYFQueIX6
NIXOXb1me0YjHua/DzF4OWjoxI9dCTS/MPh3vUY9UZiGvE++blghfxZ0Gpeb
PJClIdmlOReDK4Z0n/Y3Mw6qNGR2Qty+StWMbjPxiGzZR0Mdf+q/rDaxg7Cs
Yckiaxq6/SVSufFPCCQrpCaauNHQoa/pHmplN+H8rrbFpUs0xH/1Rp9ZSALw
vIynWngItFgoprlDbAxkL0QMbJAk0FmL7ftmX4xAj9tnpRgagT5sWrxIjjPB
9tD6NYpAoALnmYn0VvwcLfjQwYRAFras4FauUfixzKMt35lAApvFFh824c9X
qHVvrS+BxiIPgnrWBLx91iYoFEmgf8WsQ8d+s8CoiFyz5z6BNm1anmHrwAaH
wd9Vl/MJlHzXWjxOkg38+irLR+kEEvc35VJRZkHEPdTv10kgM6URu7t4vwnt
1Avu/0mgr6O5fp1CI6B29Auo8ZCoaPFen27OMPR3mD+WlSTRi7Or2sLqhuDw
npgMHRqJlGyVYzZIDYHtp50oEEi0yPdtpersAHBUGAR2mpBIMT/HJO1RP2g0
vrXUcSHRlfpTgxpnGPBdRfTTXj8S7TfbMGJT3AOBsVu/+0aSqLT9lbRYVA8k
yz55XHefROmrTLn/i+uFI1/vcygV4P2zY8f1bgcG9GfbslvoJJrblGU0qMqA
oRf9F353kmhVBaV1kfsjFN0gAjPm8Oc7zfT7a94G9u77fybxUsjX+PCb6ZcN
MKShwkGXpNAUS+ypxZs6+K0Tm8uhQKEHy5ebyozVQnaI7S87RCGjP2/eeErU
wra8ua4pEwpdeacute3PK3j2XTxkny+FlpaaZxj+pTA6eVg/JYJC9wQX/t5R
zIccid95QvcpVBVyznflYg5oqLpnluVR6DB/lmAHRzYYFabrsasp5O5/eSYq
KRN+2O8P391JofsCtfYqVx/C12jFbw/nKLQmM/drbWYMBNI7+Tp4aOgqH79G
1t2LkCY/UichSUMbLpz0P6p5EGxanKUv0WhI1/7kVhcJKzrLulRwLdCQ1smF
56eW5Ojf9GvSNU1o6EXzeYsEK2+4dRr1hjjTUK1fdC/TJQJ4dpQ3b/OlIaG9
d0aiLW5Dc81IoisXgY4Z5EyXnx8DswS4b72WQBtMImw2CYxC+wfOlnXyBGr0
/75ZmW8EMr5P8bxTJxDtyvf9t/B5L7pffyLDiEBJIspR2x6OgCc/94yOPYEe
Ks18/mM2BkJvtYQOeuF5Xq6/bkhhAgRFwwdsQwlk/H3bDfkaFhhb6db0JBJo
SODEoyVzNrxLuVD1KgffH02ahz5rskHnyNoh7yoCcSpFk4f8WSAy0iuyoY1A
rakeH3rWTUD7UNaozwyBVj/IO6AaPALHxZ799lpOov9u6o5s/DIMtm97qnzW
kuj6HrsCm19DkHjNM35kG4ncY76+/agzBMLo0pVqdRKx7m0RYxwYhIATP++7
HCRRc0b/3dodn0D2JrPZ155Eniz6u7yfDFBQG8yJOYfvCyXdNd/48fk+bJos
Ekai/IabzYHWPfBflGYm5x0SLawpmioy6IWI9Ju9Lx+TSGDcgjoHDHC+wyPl
WYX3R4h+6Ut7Bnyo+bao2UYig7Bjghx/PwLj18rt/TMkirqZUBbj8xb6V39a
PsFFoTsb13NsjmoEGSViyk6MQh9IUenD6+rhidEXNpKn0FGpL49PCNfBhh6J
1V/34HkrTl2lZ1cLM1puBvEHKdTROlBi2vYayifN5Ya9KKR+W6h348anYPJ7
TrP3KoXmal903mosAIbP4uXkRHx/vP6dvPH1Y3jVSnWZ51Cofx9fjKNTNiDb
5nqqkkL6H3wWq+YzIc/67WhbK372fzvOffcRnO79MD89Q6HZGgmnw69iocqq
d9aNi4a2J3zwt798GQ4xTDks19LQebGI0M3mjtDetGO3oDwN8SbGux82NqMX
xO8JqVKnoeo0k3crQw3pW+6UnAg1oqEkalbmzcQpuM4TGyBuT0Npd7crfs0K
hXdFT5Q0vWjIKV5Atrs8FvZV6NUoCRCI+2mhw2wVPl9tO6VHNhIoRHl0Y/v5
EWBydiUuUybQvO3axdA2PL+PD0pH7yWQ02DIX6tl+Dy8qSU7FECgpbOn7wiI
seCW3Rp4c4NAv+7Wp97dzIb93KtPPkgl0EoJNftUezZMb/R/oVOCnxUS1dd/
YUGX2tEtR2sJpHjWfelg3wSYXhsR050n0ITiHbt12Uzgi5W9tvgfiSZOxoQI
nBwG/q+5ZQ+3k0jO+c25B58HISdg8t9uXRLFpNjl+jgMwJFlL8cFTpHo8emK
9aKTvfBsxwHhPxdJ9L3nceJeV3yeai8c6LtBoq2CF0+r1/YAVb22ICKNRLks
vRuR3b2wYU/O1kclJJIYthOdOseAo8+KyrfWkmh8bdfshsReCNt8qMHtL4kC
goIu3j/aAszG0nEDQTw/rRnGPiINkHIAiW7ahOdH7lqxYlAd6O/eefaVMu6D
6HOCzZW1oCSf2teqi/++Bo+hmP0bqFpgMPIDKMRqSTgSN14M/p+eHHK+QSGZ
Yzu7kjpzwbd65mNoKoVaV93SkrPJgWephb4ixRTykRy1WfU4Cyw5g2oz31Bo
NNYsrqI8A3xQxJjZXwqZHYsv5/kRCRpyzTI7BGgos8VyOK/WB2b8vaP6NtJQ
P6PCNdJfgs5qvc37bTsNZftIuw4KW9FlpMkHnntpiEPON+eE5T6onOscnDOj
oRqVtXfnXAMgsfXrLvYJGqq07diXIBUNWk9fu4hepCGRyENllenx8ESPv1WZ
E9+fv/nXfMgcA/fN9y/8Xk0gT5GY26pqo9AYJSg+vIVAv7+ZxmlvGoH99V1X
0tUIJJaXu1qRzoRvck58+wwI9GhAuEXPewQUhN5fEbAjUHABeEmvH4OVg1qG
LHcClT+36XacGYd8bSf95VcI5Dh0P0s4nQUd+R1J2fF4ntvF2dcOsSF6cfce
hywCnV5/OvmdARsGesPb9zwn0NuBmaRdSSywuLZFYaaZQK4u7SueGE2AQsVH
Me2vBJpKylhcWT4C/35LdQsuI9HnyqhHh1YzIbldok5KlETiiuZLmcLD8Czf
8b+yLSQikseMI8yHwM0rI91ejURfYs8u3PQZhHJ6M6lgiPtU9YpVSuAnSJr9
vFzYDs/f5X+B7zX7wOh5reBOTxI1tCQFGGvh8zGS5Tl0hUQ1Jfd4VPR7QFeL
e/PDeBLtbTPzfbalFx4F8daHZpNobClne788A7bcPKai85xECod5opa5MeBd
XcDroWYSnT45nPPibA98o87z+38lkeljZZ80vQ64f3wrfwwnhcrJdY/0lxrh
zWNZJ9oaCkULXLIiD9bDlU4p3uEtFO6zwuAq+Trovfo7rWI3hX4o1l+84lsL
5jxbV5w0xK8/N/zWZWcN7Bz/+Svfg0JKNMGlS7+fAs9S03PfyxS60C97LDKv
EM49uuzmFE+hn3WWnxyVngCnePTnrVkU+jfz8+CVpGyoLLG71l5BoZb33oZN
27KAp0dENKkZ90h5bQm1KR2yLxEc8V8plDP18vvYQhwwtnw6voeThj775a0s
9LkKWSXX1/9aje9zDemN6jwngKdJsq57Cw1dLxA4dmHJhB5bvKQWo0ZDC3dp
oZVfTeiI/qRpqwENnSTnubetdoEIi92Go7Y0dMtj86/PrVeg4muGc4M7DZ3j
m7gX0X4Ltqmf/fWPj0A8smcPiLNH4b/PFMfl9QRyDrkfRCaNwKeKwZEGRQK5
bd3x1rGHCc8uqty30ybQdoHDIWpMJiikatlf9CeQyPLZi/GDE6AUNZN1KopA
a3mTSxxWsaHZJlXL7QE+/1Y/YCBHNmRdUtNgFhJIssRUWGUlGzzptaJSNQSS
P6ya2M7NgmI7UUOh3wTKoH/R8e5jwsNzkc73+UgUxrPlVuC1YVBY84A6p0ii
PGEd9VmeIeDMW7WxT5tEGhOBBaL5A9DoUr8x5ziJoq91HHDB8/OhTMEv5QKJ
Rt4cX/KIxOcjO3bD4ygS+RkcflqT1QMuXkPk1hQSffCfz7xc1gtqa2RETxXh
+eriD/6Be1W8aGXHn9ck8q8fns//3Av3LF885PmD+zWQd+V3k1ZIk1ycnuGn
0E2ZB48JlwaAN+rXv66n0EUL2UDHlDrYWO0U7aBEocnt0lbLO2phqivoVIIO
Pu9Gi2lNL9+A+u8L+QH+FHrltNnod14JKIwGNXNEUcj22dL70At5sGrKp8bg
AYV+r3shNpqTA/OTgjEjBRS6XXHch68rC95ZCoXte00hpilXT7x6JpSM903+
/Y3nj71DfeW+aLCdbUtcxk9D75hd5+Ml/WG/SW5OwHoaenav9662qBrItF5M
qFCkofe66UyNW1b0FVpfzfZq01BIpITPZQUl6N7QrH3vCA1pbK11lmnzhduS
STxPXfHr/03rCO29Dpt/VN1J8aehqrU9hh9440GDe/TFC3HsoSP2Q39HRuC9
9K+goyT29QeHu21zTOCQXnGTQxN7Z145ibeOCe7jj33Lwwl0PPmBzIMBFrRz
PfvMe5dAPrq742ds2SABz/dI5xLoWeHC0FYFPD+tmTO5LwkU6PiSc785C96q
HJHqXoG9/THA1bd5GMoFrR3Xa5JopvSftPeGQRCq+KPD9iGRvaLDrYl+vP67
XzboXiNRiCfngRivHnBvWjM9l0uiyyHpL5kmDEhLLeFMeUmiFWhAS/IQAza8
jlsAbgoJLFPOlN7UCJfLFX1jJCjEvyiTdmWqDpyoPWFbtCj08MRKkUTtWrg3
s7lmTzje7z/swe1HPmjvu3jnQxKFtpleK9tl8xjqV+xaGfWCQqJuh1+xmjPh
1zLJkWfi+H45c4elr2AJ8c2G+fokDV0SfeLyK9+C3uLn18DSwOsTvexEiKM2
fdqr6F+JNw0NTF5dIm7FQX/7+b16MgSyPS5nv2Q2AqyDjQf27CTQ+8q1Tdn4
/fX84JpdqUcg/t0nn7ptHgGdS1ps3SACcagFtJ0wYsGM4u6PUrcIlJ/RLsKh
wob6kvDY9od4fS6anAuwYcPOVxUa6WUE2j83b2T5ngXfi0pG/RYIxCfYcXHQ
mwn3SpxzjwSTyO5D8cCsbg/84DuoNPmIROyNnjsKfvQCl6PCnr4y/P5XHUk9
c54Bnl8Gpzr+kShCtdb9rX0zbPY9NZguRCF0MX7IvrEeFt7qpRyWodA8f/fq
w/Z1oLFMg2c4kEKPmL+uymwphoFb7tPVD7HfGhm3JEVzYCCXvZyrHp/XXsUe
NooZcC9tj7uGDA2ZXLn8K9kR0QvacoO27aQh1uvu4JMpFnQtrhOjD/RoCM2/
1VeWPArWvg3brwdhD7UUdNVKJ8A67tTjEssI5M6Uof9XPQYBk40nG0Swb+J+
kx6HRkH/eLxWrRyBznEOP9CmRuBeYSNE7yJQsV3Yrgx8vw+IfpMUP0CgrFJt
lZN2IxAj8rxl1gb3gfVdLv5lY8AxUc16epZAlgc+7zR8Nw6BlocDPoTgXnAv
mouOY4Fwz1qum7fx+RrPuG59gA0nFdb9VcwkkEniHN/2w2yg1tPrNj4jkGaS
abttNgsCelurGE0EUip9ukrEdQKOyXhu3/qFQH/0S6uJdyPQeMp476clAm3u
vHlr31YmaByqbPomQiKvd1NvyI3D0Iys9yfLkcjX7b19kMMQSPDt2qm0i0Tm
z1JSyiIHoevM0+8iBtj/PoMmvA8/gWmG56YBGxJp2XEbRjr1Qd+FitcrPUi0
ljTaWGqJ73e7HTYNl0mkJ/1gUEWzB4bEphw9b5Po+OsA1U+ivVB4Wl/jZBaJ
ktoULZbWM4AnileHfEaiu8IT53d4MuBwA12mpIlEun5d2mRmDwTsy/ut94VE
o2fbl62J7oD5m60xjsso5Gbbe/WTRhPEj0uvXyNKoVrjsqqUk/XwZXWZeLEc
fo4iGktV66C8d2LivhqFgnJ0xi2v1ALP2VCmiQHev+X++mInauCHs55jvDuF
xDyXfw47Xg7OV0r99EIoxN53yu+gSBFo7X7jqHebQof0H7wuP/MEMl7u8RPK
pNDrjCntHU+z4Zdd9onUcgpJSNEtXSALyhPLyKAmCr34qrzlpVM61Jt2cZ74
gnu25uhh8+TbcFpgME1mGQ2JjxS1rfPBXknZklcvgve3rDiXCP9pyGxcFfVc
joaazEPzGH+N6ZyvHBP8duH5zRs8qlF0hH7ofVbAn/00pCblQu487AgrL93Y
0WxDQ/pr/jwxY14GYpVMUPRZGioXTjr3xOwWJP3liBvlJdBu7c3OvBxjIF5i
/dVYikD+fhfW6j4ZAes4V75cBQKNWPPvmxzAHnGVt9RHBEpQTjjV9p4J8tnV
C/v9cG+2GdzZ+GYCOB4NMjSuE2jdSIOgGhcb+MPHHh9JJlDUz8cxG/H9frVQ
fKG4gEA/+6Ne7hFmQzXnP36O1wT6ZK95wXY9C4Ya81zm5gh0vtB1/3J8H7iN
VHWe4sX9B9XhZXeGAXISTlor4F5s7N4RLjIEhbqPCnMRif5u94pc834Arqw1
1DjvSqKrSreHOQ0Y4HJemvDyJ5HgaB3razI+31/289y6jnuAv2Q2P6kHOAzr
Ts8lkyhO4Rl1Nr0X9DntrxsVkmjT26cNo8cZMJ9b3M98RaKi6nOb7EUZIOf9
PebDLxJZHWmXvPm+FTj00r3q+Cjkvyd6B9etBhDiUNP7KEUhxpngP7ZFdRDN
MX9fSZFCN2TC3kczaqGZOFt0QZtC8d++hXFMvYE/55vWOvrh86lcv1ZbpBQi
T5yIeBtJoXyeh5n0d3nQf6W8gpZMIdXLkgLB73Lg/q1qidZ8CvF0pdrLT2bB
Ki5rV/FXeD7bY7fSLmZCx/Ow6fZfuGf37PrHdf4GTPW87WDxYq9YdqT2dl8A
H819uwykaChn45CdqasuVLd42NxXoKFcpbloL28ruq+RSQmFsH/ObdPmtlkG
TOX62TOmNNRzK278pOB5ENk79e2eCw11Ln92zOZoJCSu3l3s7EdDMeNyQRGl
t2F/u3BelBiBKjtWHjz4ewQOLwRm7CLwfR2QzyHPMQKmfH8M2XsIVPs59Mip
GiZo/bvzJDKMQHtyv7U962CBoOKi+cwdApV+a3E7YM2GOfe7f789JpDMn3PX
XFTZ8GPVAOvmCwJlP7N7euMEC+5lhV1P5yLRosyB/ZL9w+CSPTUzvQefXxV6
krBzEFL9pn5WeZPI7QMzbPE7Xn8BnhIynETPCJnTxdjDF8tNnRlPSHTGraxM
9AADrty3W3XtBYkOG3wTSbZgQNDkrpDVKylkDaVyV482gul3aruvOIU47YQN
2jnrAV0hWvk0KVSisXC1xrgW5nwEQvjCKHQsznMhyrYABAdeRD+/g33LC8F8
Nx7D8uKQcZsq3HenaAFiI5kg86XcK0IM93xkaNi8sR1sbwZvgqCh6eh/d78k
m9M1wns3v9tDQ+G93JLbc/XpDrE0Mf9zNGTG5n5/Qy4OWAnpyqLSBLpU9Cw7
znUEXLcd8tywA/dQv6qZShMTauhWLum6uL/DtwZyi4yA5rXqcJFAAj0UPGfL
qcyCV/pb+b/FEOgAdSQnm2ID96fWhadpBIoNXb3tkx0bhL7dWThXSqAT8ceD
Vw2zQEbKcNHuL4GaF7hzLW7g/e9tfmxLEInmLXLlUo72wK3R7R7PH5Kojjxw
x36sF4QPnSmuLiXRv311DXQfvJ94xBgpCySSVW4vXNvbDFdSBZ39VlHI88fu
xsCpemj7b6+VmjTuYVGHd/1n62AhOMqr4SKFDuR/3hEfVgxPthYxH6bh+53k
qulSzQFJix2jXbUUeiap2ernnQH10R8X+KVpSODUWv2O1Tvphm2pe//bQUOU
g2/OS19LepFIE7qmS0NDL4JEiuONoTVB19A4EM/7ytVL3uPxYFgcMfNvK/a0
9t8V46IjMNc/VFe5G9+PVZZGQfj+vnX1Ou1VAoFeu1x2FD3ChsJ2q4u3sgk0
uOIVd5UuG5QjJo8jThLJXHjSFcbBhMCnD8L/XCWRh8ymjHnjHki41Wr8MIdE
48YZ2itVGKB7u3SbVSWJzr7tSL6Gz5sFGq/1e3UKaQiQ8uTpWsi7OPQ3+wqF
TlOdH66rFcKZpq1LM1ux7/b+THKuO0LflP6gP2M3fqZ1T676bEx3+GT1clSJ
QEnrZ+Lj3zHheJz2gI8OPl/jBztPzjDBwWe5d2I0gU6myc5+kGBD5Har96Ep
BDLSzX36yoEN+37sqW0JIFHnWBnnkG8PkNvGHoQVk2jbwQyTeQ8GJOTXZ/jW
4POIQyxc7E8GSLmuWpe7gYZGbquu63q6CcJar719r0RDnwKkCio8rOhFXVrB
vRdo6NhiThC/dTyY7/Oy8KJw70j6v5f5woSCXcLvxLQINDFVJXuukQk3GF4h
MvcIdOpL4uKvY2zg9W3oMNIiUZ+J3h0vnkFw6O/xXZ1PIg45faNOKwZUp3PP
lVWTqPhj8fyOvQwI/WCopQMUCnF7eqlEuRYiraflKl9SyP5MVqRYSSb8braY
cKJoSI99dljhiiX9tLfOZksVAulEibkN4PNon1+1oV8wgcZcjDxVj+N5lzBM
PxCL+1ZtF8cjDTaER6AtE48IJB0rXexnie+3Wc/fIZdwnwh4lOqq9sAv75na
X09xz57M5xzH8z72PmeJc4lEuemdhYOsJgi6OpUyH0QhtT9fegwbi8C9LHXQ
bTMNrY8zUuraqU8Xbq+o0FXBXtdi3uSMNKezzA3E64Lxfu+TFlAzS4B3E6zS
aA4CmZ3b9FaxGfdiu/2QAu7PYG6rS2VWoxB65GOnCu7Ph88/GAcrj4Buhk4K
B+7Pyajp21tfMcHsv4qMkP3448bFOq9NR6B6NeXpivuzETasE/8+CouTwRVS
uD+Fm5/n5NeMw6jzPlGE+7My74CNwHUWKE8/f86J+zP29K6Ma/psMNfn67uT
QaBD8qWR90zZ8F7L5nVsBYHyHmq/rCxgQRRn2hVj3J/MWNJK1msC5iw0tO5N
434e4GEfGBoBhUcnA3Rxf568tOVK6E4m/BfD12qN+5PH4ns/95ZhML1uflwI
9+dFrUyxENch8DQPCUxSxfvp02TEnvhBGH39xCLsAInKpHaN7in9BEr/Sgp0
cX8eD/NJ4T3fBzIMJUlPd9yr6xpTFI/j/myw7FDH/Wm1+XjN8t09UBB6bFlP
HO7TKo+9i/y9oDrs8qs3k0Snyua8OsUY8IfHvjG1gkSs6JRf770YILjf6f06
3J/bfyoKOr7qgVdd+77mTZNoYZ34tYDCDngim3q4hYNCSt280jG2TbAQmjYf
sZpCyq/9vAd960H26aVNErg/n21reHNGsw4yQ+35BXF/isSe2ioeUQuOG3d0
1h+gkG7JhK5aSA10yUwncOP+ZKxK+e/jg3IQ0s35kHeJQhB1s3NAvQgyuFz6
y+MoVBaqU2h+/Qn43Fr9MjSDQke1I2n/3mRD4o7Wj9y4P29t3rrhkUEWCPqG
VXxtpFDaH51lb66mg5mGfGjHNO7hefXSg1O3oYRjSDORg4bc+60fbv8ZCqx4
H28F3J+HJNWeFSeeAZ9GXncS92ee1heRrraD9D0NcXunVGmoviKh+1XAUfrR
T7JHnHB/Ctm8e/h+xh7q4yq2auL+PG3Sw2o8exlGUoZ4v7rREGfC6vkd4rfg
cL/BoAXuz8s5aSF3+McgJWHmeIUkgQS36DZFlI7A3Us5D6Rwf3Y1f531ZjKh
1Cq9vBIIZD4tHsLzlglbcoNbCn0JJPYYLlaWTcDJ/A8+WZEEGk9u0nBcZAF1
P8K+4T6B5LisjN/h8+1cA0+/BO7P+O5ugaC1bHCRvct97hV+/WpC5+dWFvgv
+nudwv2p90C73Wn5CLyT7Obp5CHRpZWXw2ZSh6FxJja8nYZ7svtzsYnYEKyM
/fxrNfrf+dMatjQ2APYeN5r7XEhkbXBhKNqaAXnd964y/Ei051pBOk827o+t
nMHLcX/eTvq34V1sD7RX7OI7hvtzS+i4Tt29Xmj1D9KrLiBRqd3pcwvODPgs
z+1sgfvT3ycnRmEbA05z3AzTxP0pwR5ZKbCmDYp6z+9QxP15I/L4jvKsBvBP
KZcxxP35V5S6+fx5HdQ8rEtPUqCQs5HFRNdgLTzrHn3/GVEo1nxzWydnLfTs
9DLs8qWQU2zSMVe9UlCVt51Qxf1pYe85Xc6RDzqHLJRT71NIdsuA1HJWDrg5
J9oj3J/Lx86eOf0zCwp6g7tD6BT670vvmH9UJjikM9zVcH9uTrZ6s0ogBna2
dpy1xf2pEGECt8sD4PqOhMViSRq60k6EdL/eD9Etp7QEcH86CNZUCx+yohce
ueLwEGjoVN2TlU5rROhsDd2WLhMaOjmmf/65sg90mq8dE8D9Ob2m27i4PwKM
039p1vvi+Qtid+8Ovw3txTmbv68l0MXwy7NZnKNwk03f9VieQAbFYnziK0bg
7+K5J3a4P4NkVv5xfs2ELJ6but9DCXR01RP38CYWKOg+/M8V92fP09Tnz/D5
Phoe2WeJ+3NCk6zUUmfD/e0Bo8twf971LqtY9GABx2DKaz7cn5U9h0KFx4ah
8ruKujnuz807PNxFYBDGP7oay+H+LPpdqN+/hNffj7Y1NYxE635MnF3m0AOc
NK8NRv/rT85Txna6DDgnUZrwtwrfv0raR3psGEBd4tMJWkGh5PSfKdc9GqEy
NldwUoxCBn9/3j0hWA+KtEdfAzUoNPs3WynJvBYyVDkHvUIptLKGr1oorgB8
Httxk7g/8yYEAluyHsOj8Ezz2koKfTwxHPDnSyaojXLt/raWhnROlpEDc/bA
0bzbPFmehiB0iavgnxn9/A2+d/q4Px+u2b+qQe4AXUJ6Kp3hhff3noNzBV9i
wf2C+pOLmwiUFXwm8/7ZEchYE7v8ljKBamxMefRamHCm7H2NGO5P3AwBd3lH
QD0q2OzCRQIprnx15q4sC7aZbsi0wv2p+K5v/65tbNg261Eij/szum+Z9Tt8
/y9yR/QzSgjUemUuJ3eCBZUmYvyd8wT6ZnZ8RPEeEzzfv624GUiiemeP5k7b
HjhmkiEojftTxGMkMfRTLyTVRrop4f78GT13cN6bASixpGMF7s+bIxG8t9e2
gPLOYdlhQTz/r86YayzVg2rua9W8TRRSMNBKdDtfB/2aO7LUcX/+PFr8kPm0
GIS+H7ZbjftznYfb08b9OVBJWR7VxP257Y2l/46EDOw1uVrvTTSU7eIvLV9K
0Ne13d0SrExD/IOTqXMtlnS2xPyXv3tpCP1V3fP6lCGEyS3vKb6I5zlUUulf
XTxcT2kJ9cD9ORTMw3tp3QikdlrLKuL+tNQ3ytfE/VmURBvZgfsTqd3exzzM
hpTxAza/swg0P2gw8WkfG5JeLU/JXobvK61HjZ94cX9ufPPXDfen1p8rmUsG
PSDF/ZlvNe5Pp8xDByIUGaAizFvY9pxEb1Q01rifYsBkT0iQHu5P5aqE9hOe
tWCt2W29Cvcn5TWZzHOuENSbpJnOuD8nKFYui21Kt3zSfl0C9+dxBd+nnX8O
01Oakw+b4/70j3dId+5mwqprVRpsbQK5zCjte8ZmQuOl+f84cH+W5Tkpl4iy
4Yn+QsTvB9iDt0tnRR3ZEHP06XoV3J//PR5t4A3pgZKU5Va/ikj0WUl+v4Q7
A3Ze/Sw6+JpCF5Rmc2clMkHZxm5YBPdnQvpuJ7qYEhxtvVyih/vTLPt+c8Y1
K/ppl398Grg//XTGqiuV4yF+Z9kkkySQtWXfD8dZJlhQUUrRmgTqZL6vy6jH
PfpVVDXxLoF2/v6xjBfPn0ONkMRTTRK5OHwwv7B6ECZMf20PyyORr1f4ozkz
BhRK2wXK4/4csvzX17WfAd6X3ziWaVHopRBtcY96LWxTEkmUwf1pbKr9M6E6
E+qbTZq7SBr6WymdUrTRkv7YIay8aSeBqhryfIhaJuheDF43EIS9Marh4WTF
guuyOpqltwj0b+fq8Qk1NmQ9GOmzxv0Za2zAL4B9bGo6aTIZTKKnO7/9vqjZ
A8GTq0JO4f5UC/ueaHyeAYSj7typRRJd3nJ2Bb9sM9jqxL8/i/vzj5rcBOev
Igh9Mp3VJUNDLpe0hD7Z7KUPtRXfK99JQ2dCs34elbSgPxznydyK+3PLkzOx
lzUSYKby0LCYGoHqtqSZmPzv/ytrvA9JxmNv3v90eIURGwLWEpKNmQTK7cnm
vnuQDU7bVf/z5SBRW6fWzR4pJogJlFWVPyNRg4Xokg5ez/JX1eIDIRTaaLYw
KsgqhA+Na3L2baGhOpkkH+mVJnSpTBm/3YrY+1+6m2P6mODoWfinE+FekH3I
M8lgwqSnzo/BZAK5cnEf18XzY/nb8sRebRLxu2+zkHo1APQo9JZRiD1vHql+
A8+3p4LKz8JXFCq4+ez1P+tM+NZy3l9ekYYKUu1yQiKt6I/XXJr20SCQRRBX
UNobJnyRsHkYlIR7uO1bebENG2LX80SKvCSRjnwBF88RBph8LMlJwv433/je
tmZ/LTg16916hv2eLpKdy0uzoG/Zw/8pD3vcnf5C3ryBCeMN8vt0HhKI5bj7
A92WDUyRT1wvsZ+ns+z+e2zUA9c/Gs0ZlZHIYl3bgT14/QLbMh3uYb96D6D0
XSKW9NUrw6unsFdT1fdUCa1IgIOs4yf01bFH1n6Q+oLX4+iaY49GsSeLi1Nk
D+J+OClVvl44lUBKUwukLu6fjOJ65uoSEn3/tc08EfdseeuNKcftNKRB67p/
fr8VfcXeO97p2GPfP7V2ejUzwa2uvbkAe2zsUFlktT0bSuSDI0axx5Bkg5nN
vwFokyvxQHQS5fzte7lLkwGJZNe6DuyvPJ2l37+IWiBa7LhmsLdcm/lOu3Vb
0qnwpZvj2FumryWn3+D718B7MVDoEt6Pic/GmOdYcNz7gad3OoGsRpg+leZs
qI39lSIWQiKuUcM1/5R6wPPfO97wctzfg/MVNOyrNH0B3mTsq6YBgYTDBU2g
0/6y6x32U7bKwUy/CTO6QkNUlNMlGirS59zdeyYBFHpuWOtjP1nLOnHt7RiD
N0AmM4UJdKNnxUZH+1GQbfa//0WWQN6lDzNzVUYgKeVSW6Uqgba7ZBy7iP0k
FLGOvRP7aaE3ZF3IwREwj3et2YD9dKzbUkRuahQWpgY2dLgR6MzorUZG5Tgk
sXWGf+DvT9jX8H5gGAtq/KLiX8QRiOuAhPwqPTYcMuVsMcR+Mqe1tL88gve3
sTzdAPvpmJ2Yl20JC0Tv8I7zYj9NXHPpl/WbgJpzj2qPYD+VSFil2E6MgKPW
zzW/FwlU4dFqSu1hwo985bZV2E/vsi9ZBsoPw9rCo+ebZUnEqbo8dfnJIbi/
kJFmhP1UYGN4JvDuIEy5ZUZqYT9pl2XJHX3xCVLku37+siYRr0PQC9PgPtC/
Pt0gi/100LhLk+Ms9lPg5+s/8Hpwi/kkLWLvilaJdUZhPwXNSejc5u6FC1I/
uuKwn2BZmk6uKANmGyL5rbGfln8QuhV+jgHuEaXk20YShSZHjDHaesDpfsJp
B+ynW1XnYdfrDuD0iNgegv00rqyrlObWBEpd9mwd7Cc3kRIkE1wPr8JcZdtk
KVSjc6/6I6oDKWvJ9Q27KDQ6qRY7fb0WYvyv77+M/bQYZ+lSGV0DupzaSq/P
Uihgvk4z7nk5TGTIhDtgP3WoWri4HykCy9Nldz2wn5w0hoXH7j6B/gtLg1rY
T3dFMnIutWSDa8rAqhdPKfRpZa+/1uEsqBw7+y8H++nCyZgNKvHpIFX8XjcM
+ylxo/G0hWg8mAc4/HcY++m0SJD2atUwmL0pacEUpqEj7546rrR3A5vGcPtR
WRryWlH16WWuEb3HIPdeFvZTy8oi5k3GUbol05m+FvvJodxerTz1GGQltz6c
s6Yhsmy5V/mOy/BqHA6nYT/55vFt95u9CXmtX8OEsZ8SFUXLnIXHwJH7pcwZ
7Kc9OYm/1Z6NgNrcgRPdNAKV7+ZbZjDKBJ6jQ2M+2E/x1QeYb9uYIJc/oOyM
/dS1wrk4KH8CpHa807bBfuqdjNJ3/cuCF3LW6pexn049crmWjM+PU+85Wtvy
CXR1V/cGAQk2qKmcWEFiP6XGHvysQmOBrsTgLxnspy0iHHrifCOw4pljRij2
k4nrM0fxjGGIXnsrIQL7KTxu7GuFxBBs3yUk1Qgk2qB27eaDqQFov18gfBP7
6blECm3IiQEdYRZKN7Gfyp8tzRN5uJ/749VeRpIo9SWvp2dMD6h8+dYrjP3U
3/28+HRiLwiV/bfZD/sp+W9SlSd+/Shre5Yw9pOPV1DM9+0MEGjo55iZw18P
Z/2JOZU24JG1Fx3lxed303sl7ZIGyJs+L7wC++nDTYWjIdV1YHcuN9sI++kN
3bE1gFkLSrlpYxnYT+VXp+5tFayF/aJ1Yzewn44VRPCstS8FgesfEicj8Mfl
xdfyiefDz9LsrxbYT8M1b7t/zOZAl9GVK/N5uB8Tsy+J/82CIN1YARXsp298
h+V54zJhm3iY4vQc7n0X6TNmVjHQo2eisRb7yYfoWvdu60VIUNBgumI/Wa84
Lv78rwH4tIwr1tNo6NoWG98MFSu60cd7FTbYTwWFf9fYy22kT2lf3RWJ/eRf
UD/SVecNRQ6kfYMzDVXXLfS1pUUA9dk81A/76Q3PJzNBj9sQt9lnMAv7aUJ1
9tkg9ygoODguc8J+ymL+qEzlHoHDfwp7xbCffgXwf/mOz0PrmOvCOdhPDeVR
Bp/qWFDdfm5iA/bT8Rfy6sMWbOiLu9zyH/ZTYK1j5ToNNrjr7GdWVhEI9lln
Ez4s2HGRtKteTiIVTuW8BPYwjN+1PsaH/bQQV1TgpzsIfBEyC73nSBRz6cf5
wRX4/KFeDVtiPyXYFiXvtusBvZMcC1zYT6vtrDd+0cY+7vnU8xT7aRePYUe3
HQNCm77LKGM/OexmP9ANaoQvQ6f/pWM/rU3g6TcRrYcszmPLVLGfbq+bTPlu
VQsBdwJj5LCfumIiNLfnF8DWVQW1I4kUqkoKWWKWPgavmYoYf+wnPaO/AQM/
MmHvYK5UBvbTmaq6FcxsB5hoKt9nhv0UrrHN0CnHjC4ivFl+GfaTN2dnorel
AX3upOFkFPbT9V6DwqF3sbD984rjithPm6bWvij0GoG90cpt+7Gf4vzQ0rFW
JrwqEJrt3Iv3U8SOYW/s1903Bl5Q2E83935q/7ieBf0fJc4JYj/J1t6U/CLH
hmeB2jdG8H2vxTPH1MT39dzqkNYY7Kf439GN7EkWhLsFxV7Hfkq32TvwKI0J
8VejXXSxn8bLls9yOvZA3TW7ga40EonvXDl3vbcX+pbEDdi4F85HXFUJxH5i
2nIYPf/7P1+l/QhTaYHrwc0rErGfFsua5Zt4GuD0fIjccewno4w1yfsu1IHR
+mvoRwCFwnO7PBTai+GN5cN1rakUSprdVcU2yYHIO6ejZ95QyP3XiuCFzAwY
D2rN3or91KrhNPG7YTN9Wdta8V3YT+a8Wju6v1nSwx+I6Jf/7+fzdD25B+wO
gNNZpw3O2E/kD+Grok/jQX7N2UPbsJ90lWCzzfoR+NFy5wgb96rVfw91lHAf
oc1LL6dxr2YNaW+qNGZDwqy2YR72k8fLrbzHDrCh2fbWbhvsp21Plq29LYj9
1GVWvgX7SfqrwK74/T1grxPAasnG/UPLm6ygGKDQsWP2GvbTV/PgTTWnGeBU
oHFzcTe+nx567r/gXQvbU4z53lymEM9L2uVtNwtBuinlvRT20z7arZ4YX1P6
D9rE8Hs1vH/DP87F+ZrQtbS11q3CftK478bo/8AEl8u/z6RjP0mNh+rMjuGv
Z8Vcb1kUgUhfaZ5VImxQ72xzLsF+OtbWOKOI+7eE61wz+wKJ1vQ9sX0a2gM/
e+NUi7CfgtVa9VedZcDyL/+MbmM/uXCyxgyITNA056qrX09Dt2XuHBcW3Al7
WhfTF3EPjx2O8uy7YUXXz7M1mfanodLIYOmADfGwM9es7D72k/k6C424H0zI
29Jor4/9FK/0YrKjjglaAeNCh7Gf5s23WV2xY0PUSRXNU9hPSv58s7/EB4GI
CV+lhf0keKzh9XfczzlD1+gjuKeNirSMrxpif5pf8j6L/eRSd6bvi2Yt/Lon
2/7hBYXO/+JMra3NhPzm9qob2E9LfqyFSpYFff/HLSFXsJ+EWsz+MLGf9gYN
XI7FfnrBVzzCNmWB1hNNvpPYT0eOcpf8UWWD6ran5aLYTw4GatWN2E++nNmL
KdhPwVdUgxS1e+C1XKqdDPbTdd7u3Sdwf7dtjfNaj/00O+RjwNBuhlZp1tmt
2E/3Z11fhQkWw83M+OsR2E/5PD+SRpja9IY2hWgP7CeqgPxef8yCHqxw8nNP
EA19eTzJ76yYAPpPo4Te7SLQNCOtxAfPY8hBPfnu27jnSptmywzY4CUjwx+I
/RTetrFn8hCez7aabHnsp7QrqvNZ0rg/WwcWPbGfzlg+O6DnwYBo6d2NsdhP
R2fXLUksL4Lqxri7HNhPLettNjKvHqZXSdaiWQUCxZQyX6p+YkL56alt0dhP
g55Xz5t9ZELA39Vv72I/7Wvn496F5yc0JSjqF8LnbeaGlntNA8DZ8DbvNvaT
6nUjEe2TDEB399FcsJ+MR7/lSJ3JhI8ts6eYCjTEs9fU0jnEir646oWUIvbT
Tz2FvMUaJgRnUIG7sJ/eBexN5cR+ut6v3Nr6gkR7YkHUDvu5Mc+90gT7KWTA
nrHPqBYMmmsue2E/reNNPzo8bk6vL87LcsV+Kn+z7wk0MsHX9K/0QhqBms4Z
XTmC52vlm7vFXthPnV0XX98/3APtIv3vV2A/vfaX7luJ18+lTcb0CPbThXE3
ARd9S/q3g2NcKdhPBfpXry3+jIdHzPREDuyn8weqogrxehh1RYylYD8dc7f7
9sOFAb+zrv1uTiGQmeuHC9dw/7CmzF61FpNoWCqfp9OTASmtfAPrsJ+4VLbv
WXbMim6t2fXIDvuppL628EwTExaM0zJPYj+5xpmYOuDzeODto7wk7Kcpw2vG
LM5BqB/tL5mvJlFpoL2ZNsJ9suwWFYn9dHSlqF+fQi0ItzB+PsZ+Er1sKVKe
b0lvWUizSsV+Ons7+ZcBfn/3nz82+iaYQHe7VufGurFg7p+7IQ37yaFKXjAF
378s7TLD1kvY2+0HuF8r90CZmtOEFvZT2nhW/W3sJx0Bm1Bj7CfbuhWnQlua
gGhXr4/CfjLojn65Wd2czr/qc+dq7KcOvgxodUiAr49XeOjj+bUrFWYM4vdL
acBwX1QIgRrnUjVMY1jwd0X/wK0lAskpXpxg0pjAYbAzbOx//T/4KkMAe1N9
hLb1D+5vXdJU2FOmCI7ZH7/GgedR6MjTnyYdTEgWqggVwPPILNu38A+/34zJ
+vf2eB6DGyEgun8AZk/3b3yAe65f6p696QYGDLi7PWjF/eT0Lb+ZEZoJmS1T
RkfxPOo9/hOb62RFz+JSvZiOe+WOXbr7EPZm0omUjx54fsJt++psj7HhaOR8
jF8p7kHT06rH8fuh3CalUofvG2H7iYW96ZZ0g4/rf/rsJtDwSysrC/z9rntB
FGjheVimbzrwFX997s4+F7XwPNz8aWIlgvejWyvX62glGtpTcX0oKciKvsF1
r00/Pg9DH/rGhOF/byGX+/BffL6xOHfpB6nWwmBzV48kXt+OAu5LH00t6XyT
I1NCeH1LtTn2Br9hgsIjWqYKXr9Wnmbbnt09oF4Y8qgIn08imXyxsni+k18J
l9jh++1Yw6N16vjrsx73lNiC7wNtoYN5+/B+5m39He6Jz/MTI6RmU4wVfV/y
S/F4vD8E1xtO2+LX/56WV4vG869oPMS1G/dcT+yojgXuB/Vgq7Y5PK+OvrtW
2OD737CQS8QA++1tq9DfHDzvcmcMvokqWtH71f99/YHnewt7IEMEvx9dx69R
4XQSXRBWlBBTZ8AGc3FeMdzLjHsKu/Jla0GnZUhEDfdqmchaI5M/lvToVcfq
adjXAW+XHz2A1ydtWH3WCftybnKj6DyeV1rNXqoNz2v//vHiUtwf/y7Rb7Dw
vB71gTu6sU1geonSK8bz+ftFuZCdbwL8/++j/v/Pq/7/7+P9//P/AWBICGk=

         "], {{{}, 
           {RGBColor[1, 0, 0], Opacity[0.2], EdgeForm[None], 
            GraphicsGroupBox[{PolygonBox[CompressedData["
1:eJwl0L0ug2EchvGn7+sMWNrNou2gRWJVx9AyoEglFhXiBFpGHzFYWCRWrc/R
yjFoJT4OhEr9nhiu/O/rfj7yvs/4xm51JwkhZLCJIbppCDPmtdm12Db7NrTl
mlyWL+Rt+VZelIvyozMvvMkrPJUPUOS/WLeei2cxz8fsOdF9oa4b0b1hmj8g
0e2joBtgTXeMT6zoU10fU/w+/kP8RuR1P1jVHeEDy/pE10OZl/gNFnjBd9yF
/0doYUL3jboqy89R4aP2HeqeeIPP8ne+xDP8FSXeMVvWevE+uSpPxnvkZnxT
+dSs8Xx8Q2euzEu+Zz5bPzO3+Jz5B69sMHM=
               "]], 
              PolygonBox[CompressedData["
1:eJwl13f8TXUcx/GfX0b2HmWPhlX2Vtl7ZpXsrYzsWRkhpYFCiESkXUKkUolk
pkXDzN576/mpP16Pz/v1/t77u+fec873kL9zv+Z9ExMSEpKgzm3/z6XmLXO2
OcViJ3O0hcnmXfwK2lpfyN+Sh5qbrL9qDuJ1zRx8qtxdfk1+QM4kT/K+lbwj
L8N38Qnyo3Kb+HD5ZxQXf+Gj5WbWislL0Zzfzd+zvpb34lX5TT6KF+KX4+/x
7HFMqMozes1E3U601t3CDn0x/i5uYKSuoO4SHonjwu9opb+Jn/RF4/fBdYzQ
FdBdRBv+LH5DS/0NbNcX4YXjMzEev6KFtevYZv1eXlR+B834XY7zHd3XvCev
wq/xF+SO8nD9c2Z+fgGtrP2oG5j4//nLJk9HFZ6Bj4vfEQ/rrmGr/h6+BFcx
TJdPdx4t+Vj8jOb6q9gSvzcvIi9BU17I312su4Khury6c2jBs/JpqMzTe90Y
3Q40013B5viO/G1cxhBdHt1ZPMyzxHWDSjyd9z+jW8E78NL8p/id4/zITfXj
zcvmpjiuOHZ5lNxUX1hejCa8IF9k/RIG63LrzqA5fxrb0UR/CT/G63mBOG48
hW1obO0iNlrPH9c/LmKQLpfudHwuf8tnLZCHmBvjfJgDeG0zM39F7ia/IleU
08b95X3LeXteim/ljfgF/KDLF38XFzBQl1N3Ck3iuscWNNSfxwZ9Xn6v/DYa
8wJxTLrzGKC7U3cSjXkm/jIq8DReN1K3GQ1057Ben4ffIy9Co/j+Xvem7hye
1N2hO4FGPCN/CeV5aq8boduE+rqz+F6fO67BuNbl0eYO/cj4PvLd8kI0jO/N
53vtWfTX5dAdR0M+PK591NOfwTp9Lp4zjj2ubWxEXWun8Z31O/k8nEE/3SR/
P7v+GOrrFsT3kgebP1h/Uq4lZ4jfSO4qvyiXk1PJQ73ndbmv/Jm+nVwy3hv3
e+wLch39OPOU+a3uDmuL+RJ5VFzT+pnxO8X5iD2Wz4l9k/eOPZZPMRvEeTXf
iO9gzuH9za/imjJ78MrmaevPyx3kvtayyUdRT7+B95drWksffxdleUo+xPoy
/hgvwTfw2vwkvtHl4IXkBagf14TXzNWdQh9dVt2R2P/jHsN61NKfwFp9dj4H
J/GELovucOxbPB1/AWX47fEc0X3K2/L7+fe8Jj+Or3XZYg+JfUgeaW7Xz4j9
Ma5Bs2Ds/XKvOJ9yvbjm5Nne9yXvzivxE/xxnpkfinuUp+XPozRP4TUDdetQ
Q3cMX+mzxnnHcfTWZdIdjGsl7i98h+r6o/hSnyWOP+4VfItq+iNYYy0zn4Vj
mMzb+8xe1iaaGfk/qGFtvjlIt95av+jkNPJklOLJeX+v+wYP6Q7jC30mPhNH
0VOXQXcA1eMewFo8qD+E1fGsjOND33gO4QH9QayKZwqfgSPooUuv24+HeOp4
NqEkT+ZY+ug+4Y/y++I65ePk1nJV/VjzH/PzeFbEfivPR924j+P61x1Gd106
3T48GNdOnENU0R/AynhWxHmLY43ziTWobG0/VsS+xl/FIXTTpdXtRVWeKvYB
lOBJfW5v3ReopNuH5bGP8fzyPNThOb1uuu4guurS6PagCk8Z5w7389viXOo+
5o/w4nw1Hyu3kivq9+Kz2E/imjZH6LfphsU+J+eLZ4jcM+79uE/M2rGXmdO8
5424rnk/c03sU2Y3XjF+37hOzed4O7OL9Qlmar479gvrb/J58sC4z6xPi30j
rg/z9tjL5S7yBPk+OVHu6X0f8Ta8GF/Fx8gt5Qr6PVgW+4p+qzxUbmAtrzwX
tWIf5FPjt+ZdeQV+gHfmqfjfcY/yFPxZFOdJYp/TfY7yujF8t/lp7Bu6ReZw
3RbdkNjT5Tyxn6Jm7GHx3PW6/eikS6n7K36ruM6wEuX0f+OTuP95hbhmsAJl
9X/h47jf4hji/GM5yuj/xEdx/fPc8mzUiL3P576sW8278PJ8H58kPyZ3jO8Y
vzf/E+XivJoDdOus9ZGrycnlF+XO8vjYp+Lfxjwhzq0x15zF+5gfxrkzW/Oi
8XyKfSb+TcVbmKWtP2P+YX4Y1378fnyhPMzcrH/NHBzPDjNXXBtyD/l1uXrs
w/JL3reKd47j5nv5RLmt3EGfQv4DZWNf5E/EfmEtWTwXUZTfiu9k/QPeSi5i
fRkvxXfhg8T/vmJCTnkWqsUeHM9i3R601yXX7UIZnjT2FxThN9EpnicoqduJ
9xP/+69GwhTsRjtdMsVOlOYdY+9CCf3veE//L5nZkaw=
               
               "]]}]}, {}, {}}, {{}, {}, 
           {RGBColor[1, 0, 0], Thickness[0.01], Opacity[1.], 
            LineBox[CompressedData["
1:eJwl13fcTvUfx/HbSiSyV2bIJqFkFSlFicgWMsqemZmR7D0rZIsoCmVlVXaD
shUaIpkh4/f8PH5/vPq8X+/vOdd9zrnOdU7ytOxcp1OihISEJUkSEmIuS5yQ
8LNQEp/y5ngUh/TJ0FR/go8BTVjuP4d0j2AVb4E7usIYokuK0rrD/B404yf5
WGT0N5/SzdBlB034mB+WS2E1L6x8Rfcxb8nvykUwlCfDk9Y78G1yGetH5OR4
lTe29o78i76s3FL+Qj+OZ+JV+EzeVp4kPyg/J/eUp5p7eG9zPl9gJrXfCvmI
fhB/1KxrDopzMD+zXsSsz8eZK6x3NGfw983XrMdJFuWjzLfjnMyxcW3kp+SO
8na5m/yBXNYuR817MUzX3FoTcwT/1dpj8bnyl/rxPDOvymfxHHGNdCv50fge
8DlvFfvhHnxi7VhcO6zhrfE4kuNTa8f1ZbGWt0E5HNOnQAv9KT4BWfzdp3Xv
6XLief4m3yv3kRfEOdhulXlCN1j3mLlO1xaJeLE4R11yPKE7zlOiJT8dx2Wb
Vnw9n8iz8mpxbXku1OC9+D45hfXV8kn5cdSzNji+f31RuYG8Uv963Me8OB/O
X5PHxbHKVeRO8iRzB+9uzuZzzfL2OyHfF/vFd2C9qflu3FPmmbhWZms+3txg
vbM5i38Q95v1bOYzfHR813Es5mSeW64p95b3y33lhXEt7PNZ3M+6cnhFPyS+
e30xuaH8if6NuM14Cf5OXAtU0J3kqdCK/8YnI7vtntXN1uXBfbrP496K7wDr
eTsktV1J/QhdSlTU/cLvR2v+O5+CVFijO6Urjw28PSrhfqTGWuun45iwkXdA
ZfyqT402+j/4VDzo71bXzdHlRRrdOn5GHmKtolnfHKrbZK243Ej+NH57PBl/
hL8b5xbPC90pngZt+Z98Gh7AF7rfdJWwmXfCU0iLL639rq+Mr3hnVMFp/QN4
XX+WT0c6rNf9EX8PW3iX+L05llL6kbpUqMo786/lHvIcuartzphp47vTvWGt
mTmS/2VtBtJjA/8znhnYyrviaWTARmtn4/7FNt4N1fCbPh3a6c/xmfEMxqb4
7DgebOfd4/cfz7d4TunuxzO633l6tOfn+RO2acM38lk8B38ufh9xD8pT5Ifk
F+Q+8jTzO97PXMQXmpnst1k+p38aO3gJfWPdqrgu/F5eOn4nPDWe1f3BM6AD
/5u/F88+fKU7r6uGr3lPVMef+ozoqL/A30dOn/u87kNdPmTRbeF/x/niG17S
Nk10q/mbPAUvw8fEvRjHzLvwb+LdYf2snAnxUn3V2ij5H315ua08wdxkrYv5
Xvzu4rdvPZdZIz7XnGe9nTk1nqdmfv6i2ZdPN7/n/c3FfJGZ1f5b5Qv6ofF7
NhvE+0X3rbVH5KbyZ/pO8ky5lz6lXFYeq28lj497Oa6d3DX2lXvKc+MaxbWy
z19y5ngOxL1r/aJudjzLsC3OVVcdO3lv1IhnTPyOsd36xbhO2MX7oCbO6bOg
i/4Sn4PcPr+mbr6uAGrxfvwH+S15ibzYzGHbHfKleOdgN++L++L9oh+nSxv3
oO48z4qu/DKfizy2e0G3QPdwvLt0X/PL8T7BHt4vnmu2ezye5bp08X3o/ubZ
0I1f4R8ir+1ejHtbVzDeS7pv+JV4pmMv749auKDPju76q3xenDe+1V2NY8Y+
XspnNtN9Hucez1FeLu4l3lqeEL/LuGflbvJkc2fcr+aHfJ75kv3+kR9ED2vX
+Pw4f+zUXYtzwn4+ALXjXPAQdln/N74DfMcHog4u6nOgp/5fviC297dqxX2p
K4SXeH/+Y/zGrO+Wr8tvxzGZDc1huu+tPSq/Kq/RD4p3BX+CT+QZ8LLuEs+J
N/l1vhD5sUd3Q1cbP/DBSBPvaf0kXUbU1V3mueL+5zf4IuSLY4n7SVc47jfd
Xn5TroMf+RDUwxV9bvTW3+SL8TD26f6LY8QBPjTeKT63Qnwfukzx3OLd+S75
FetX5Tzxborno665OTo+x1oF+XV5s35JnCOvzZfwInFv6fbzW3FeOMjfRn0U
QmF8Z/22tXr4iQ9DA1zT50Vf/S2+FEXwve5OHBt+5sPREP/Gcxz99Lf5RyiK
H3R3dfVxiL+DtPFO1k/RZUYj3XWeD/35HV4x3mv8K76MF+B1+FJeNL5D/hY/
IBez/qMc/9hoEJ9nbbh8WFU6/n9YXqsfwdPxSnwqbyNPjOdKPI/kHnFM5m7e
K56x8WyJ94z9bsj5MTL+rvUW5hg+y7xrvZLZLu5Dc4v1rub7fI65PL5/8+V4
jpofWW9vTuPF4v6RB8gH5QHyUrm4fQ6YidBQf4SXsdaCr+Pv8vS8crwzeVY0
0d3kBTCAxz/WPjYK2q6ubhkvjhK6gzwxGvGjfCSa4j/dwxioT4QV8X7DT7ok
aKw7xkehGW7pCmKQPjFWxrsEP+uSoonuOB+NDI7jyXg/6bLFu093mxfCYJ4E
lW3Tnm+VP4n7lNfjy3kHebpcIn5D8kD5J3lgXNPE///3aSn7/A+q5L4K
             "]]}}}]},
       AspectRatio->NCache[GoldenRatio^(-1), 0.6180339887498948],
       Axes->{True, True},
       AxesLabel->{None, None},
       AxesOrigin->{11., 0},
       DisplayFunction->Identity,
       Epilog->{
         InsetBox[
          BoxData[
           FormBox[
            StyleBox[
            "\"a\"", 24, Background -> GrayLevel[1], StripOnInput -> False], 
            TraditionalForm]], 
          Scaled[{0.07, 0.9}]], 
         InsetBox[
          BoxData[
           FormBox[
            StyleBox[
             FrameBox["\"Slow\"", StripOnInput -> False], 14, Background -> 
             GrayLevel[1], StripOnInput -> False], TraditionalForm]], {11.7, 
          0.64}], 
         InsetBox[
          BoxData[
           FormBox[
            StyleBox[
             FrameBox["\"Fast\"", StripOnInput -> False], 14, Background -> 
             GrayLevel[1], StripOnInput -> False], TraditionalForm]], {14.3, 
          0.64}], 
         Dashing[{Small, Small}], 
         LineBox[{{13, 0}, {13, 0.96}}]},
       Frame->{{True, True}, {True, True}},
       FrameLabel->{{
          FormBox[
           StyleBox["\"Probability Density\"", 14, StripOnInput -> False], 
           TraditionalForm], None}, {
          FormBox[
           StyleBox["\"Frequency (Hz)\"", 14, StripOnInput -> False], 
           TraditionalForm], None}},
       FrameTicks->{{Automatic, Automatic}, {Automatic, Automatic}},
       GridLines->{None, None},
       GridLinesStyle->Directive[
         GrayLevel[0.5, 0.4]],
       ImageSize->Medium,
       Method->{
        "DefaultBoundaryStyle" -> Automatic, "DefaultMeshStyle" -> 
         AbsolutePointSize[6], "ScalingFunctions" -> None, "AxesInFront" -> 
         True},
       PlotRange->{{11., 15}, {0, 0.96}},
       PlotRangeClipping->True,
       PlotRangePadding->{{0, 0}, {0, 0}},
       Ticks->{Automatic, Automatic}], {193.5, -118.66252583997979`}, 
      ImageScaled[{0.5, 0.5}], {360, 222.49223594996212`}], InsetBox[
      GraphicsBox[{{{}, GraphicsComplexBox[CompressedData["
1:eJxVmnk01F/8/4dElkRahEqkkEoRKvWiKEXZy1p2snzIvpMt+1ZkD9myE7LE
Hfu+77th7Pu+853fOb/v+Z3f+4+ZeZx7X/f1vHfmvpZz5pqGsYw2MQaDWSC8
/J/3//8hwf7vJxGn5MwEZmJsd5r+9vinezBt7bFNc54YuxNUN3H+zX3wMdUW
ciAnxvLJcpJEP+KBO4YiXrOHRFiinGRtXh5e6NBm7ZBfI8LGHF+pied7ABYf
iRkrpoiwo2rddU2ifECviNO8M0iE1TYjdl5T44d/Mtj0iFYi7IcrwefbPAVA
TeLnJmkVEXaY6rRYRelDOPHC8alZIRE2y3JVYPH4ESSB6tfRdCKsbL9YkqyU
ILx+KNgmHkeEDd9oMmbNegJL9xkvFYYQYU9M9iDaywBBXHvq172JsAGqbzZU
3ggB743+1EBHIuxSDD7owTlh6LtauH5gSoTVoFQvSJ8QBvtLPwQ/6RJhPRbi
e0pLnsFVOkv3bmUirII+lfpA1HOooJJvEZYiwt6Iy32r9VUEdEh5L2aKEMYp
vBzC7USBHEOnxvCQCFt0Wehtt80LyNhdTfG4TYQV/0ci7evyEqTW21bXrhFh
VRYE+tdCxGBjIevRxwtE2FWvu7v2ea/gx5S/ayMFEfbmZorY55HX8HjMqIn/
GIM1flIVI39OAkb6Jc4nrGOwururd2PevQGXzlsfaGYw2OWLPid+Jb4FtmaK
ZPshDNb+MIB8ASMF9TWzyzNtGKw1qfTKcL4UGGLrBOSrMdiFvAv32j9LA01x
8pfyIgwWWPpf0zyQgT9/PBpuZ2KwdRlShrPHMvAuQ5suIh6D1dl3kDbukIW9
JBEV0h8YLIn6YsdauhzExLImmvpgsAqBGVGdAfIgHEG8NOKEweJWEu0e2L0D
/Dccn7g5BkvFxqFgZPwePP2wTn/1MNgpDrGGBkMF4Pr6s45VFYPtiyPddzBT
hFZnR9pAacL+aqj9x12VwNRWVelAFINdb8EPPolRhgvmgr/0HmGwGveTlKcq
VKDYiHGh6w4Ga77r3c+3pgqqunu8wqwY7ItRbzMPro+AUe93yLiIwd6cGbxK
81ANEpQKay5RYbDsjZdqsnBqICb344wHBoOt9Pq+8zZQHXoiF7Lxs8fIQ5cp
6KKoBjAFpD4r7ThGkrXqanwYTdB00esKKTlGVFTE/rhyTUi1uKHzXwKBJ2WL
XntrwaoefvuF3zFydWvOyVDUBgGVeK+rlsdoJmRc5Cm3DjhJqjHufDhGOnmU
GdeodaHm2ZWMtpfHSJhsuSlgXRdO8w09/c19jNZlKeu7xvRAjiOi7culY/SU
YaL+Us8niGRS0FAiPkaxV5SJf3Tqw/iZCxv354+Qkh1Zr1e/AXCc6HKn7DpC
D09I3HswYwgmW0EX8f+OEFv1L7buYyP4Oyv5+1/iERq4vkqZzGwMR0OnH4f4
HyHqFPcdazYTEG1rbDKyOkKUlr1dNsgEfCu9PrxQO0JmXKyuph8+Q2fBy5Ur
rwjrpTQqehKbAkPqSZfte0fo7eX9kpk0U1CPrqRrYzhCQ7HHGllKZpAS+CUx
5cQRwiZ6dhGfMYdlV+D/snCIsGdYUijrzYHP6rBOsfsQPSlXfzPnaQEO+iVK
98sO0YvLUrea3lpClarNAkXyIRqwN2pqYbACSml+x4mAQ/R8tfsv06IVSIts
nvlnfYiUliO18dXWEMb/J+67+iHSuKL/WTLRBkY5P/MYvT5Er177yHr72MKN
K3erRXkO0SBdfECJtR0Y0S6+u8J0iHBfnofQGNlDHknazBbJIdLccB0q1XOA
/W0929bFA8Td1MaEN3CEZ/M3qFJ6DpD+nfz8cksn8BrBRzujA2TXL3ChTMQZ
2trj7yqmHCCWNZINlg5nuFitVn4v6ABx3ew9TtL8Ah8Kr8hS2B6gScO0Nd3d
L5CYNoQf1zhA7+4XTNh+c4GFmAjLEvEDRH3I3bhzzxV4ghVOfec9QK8knmQf
drmCrfuFCMPLB6jfYEA3yd4Nyq27bomSEljW5iYlhzucMgwuvby8j6x/Rk+L
D7iD5Ecpya3efaSUcSrDKdADQmWocS3YfZTCeb6kQvwrDIs2mSb/3kd/3vU0
81F5wvWH3iTOwftoZZmma6vdEwy4xEIV7PbRsY6y35VoL8i9Ssp+T2sfneay
Y20y8obds1VF5G/2kfE9bOFlER8QInURH3+wj5wXtcsfMPuCxy4MF1/ZR/oC
PNl3iP2geeHwv29kBPvSU9O35vzg3FgJxnBlD510SM190+cPyp02wSL9e+io
XvIosykA4mv4r1+u2EOHTPisIs1AmC3azN9M3UMe+ltfP+ADgTvjz8uWb3sI
p7hH/l4vCKxiP/cn2e8hHrVig7zlICj7dtfASXsPSX11FPewDYaTXxcP3r/d
QzkmJzaGT30DCds0f27+PdTMPKbdGvENvhl9YiZn3kPdPvHfDLi/w4DazVzc
qT00nXbpdnn9d7gmN/m8eHUXZWX/EJzQCQG9l7+6gwd2kY5mR+EkWShkPVLX
NajcRS51iZUD6aGwdfvq7vP0XUTd3xTTJf8Dnlwb9mYK2UXX8HyaeOIwcDsX
ybTpsIvo1S6vMeWFQSOZYmazzi4yJRVKCf4UDmf3LwglSe6iUmGVi+9ZI0Bx
qavdUWAXKV8S5XTCRUAsLljz/bVdFBU9Jnw5IRKmu6Q271LsIq11A+1nBlFw
p47666n1HWTpGfGOhD8azEua6HGDO+gN2StOC7IYKMn0Ti2q2kErEr3sqUMx
QBwvJhicsYMOhckp/hb8hFchpC36oTtIeK09qed1LAR6Vn187rSDRIZqr7X/
i4VeO5dVRr0d5OIw/EfuXhxcMRZy3ZDaQRlpNG8MUuJAW+PoXPPDHcTSPD17
hSUe0uX/JSWy7KBr+rfLbGLiYV3MVsCRksAMqm88Lv+CR4ICDe82thHbrP6F
tz9/wZe7W8p3h7eR7NHS+QHWBKhjyVskq9lG1Gk1R7xpCXDmgqnTWOY2uinp
fPPTg0R4R85NW/RjG/Ut8644VSRC9MFifJDzNmrlTK50lUkC/HIar/6nbTSz
NZLuOJkEtyY+1TyT2UYT6zVFNnbJYNpzU4Hx8TaK/jnM4XQuBYrqJ2fXWbcR
O+ORX1h2CmBKf9k1UW2jn7xab1slf8PLbPXTiZtb6Pn1+ct31n6D/6+rPx1G
tlBArXJF2Y9U6A4d5n5Xu4VOlQkvewqlAZN3ZMWd7C0UpX63JXQhDTQdFOXI
wrdQh7Z4+lpkOvw2uTg1+mUL9agKRia8zYAVzW6rQv0tdCVSjK2AJBP4338j
D5LdQn/c/Pm5yzLB8bV05CfBLcR369Eyo10WVD85c/sZ2xZS9Nopxl7OBqp7
zWUM1FvoIX0NWb5TNshe95Fa39pER8IygsYT2RBx8dV44+gmKm/oPb0ulgM4
CjLzhLpN9Kq0QEIkOwfYj6pOOuRsIoxLmq/upVwwXnX5IR+xiWTERcfV3HKh
AC/Eccd1E4nrNyXyrObCYe9RManhJrKaK+6b+PgHRBr/SYzKbSKuIsOP5m1/
wKfMduTvk03U20PNP/ssDzpyBEwCb2wiwfeHg6J/8+BS4hbRpzOb6ETy4xq/
2/mgFpb3TXhnA22pvC2pTMyHZB9TNgbcBjo9LP54/moBLDly/12r30CKp9XC
SaMK4IHpklhj7gbib1A9pGf4C/ba6QO/IjfQm8//rVyP+AuVCvqG9m4b6BlJ
QDsXUyFQSLAfyRltoLQkEwme2EKQhqmA2+820GfWObVHN4og7H7CNVLYQGxa
dgfPM4tghE3jz8jNDTT/qtBaRqAY2C4xi/6l2UD/vBzjdauKwZBqpCdgdx1d
URvxd5MpgT/HkXp64+voH7Y5J3W8BPbWFPeEGtdRlMsXh0HzfyA8ddH3Ut46
SqjVy6QnLwXP/u7La1HraFTx7rz6z1JobfqW1eC+jp7p+2QW8pfBBay08K//
1pHpswX1yx1loPrnTKfd+3U0r0raFPgfgoSkZi05oXVkY3FKyosUC/PhPltc
HOtIia/Trf0dFu77vfI8eXYd9Wd8WGJOwYKNMxnDyN4aorQq/WC1hwWsWXVa
wcQaElZ01+t6Uw5kuq5PAprWUOCFgzn++HJ4qyTcqpu/hk5XbN+N2y6HkDfH
akIxa+iGJ2b4zNsKGBIqXaP/uoYkUmIfuiZWACuvnduq8Rr6Om8osndYAfo3
H15oUFhD5S69L83fV0IOw3ZyvPAa+s9qQ28lpxJ2Tuc/tONcQ3beNNFGp6sA
iMwaZenWkD51vOHcpyrw2OBW5TpYRX1ZNf7atVXQNL20RDK5itq93ycPs1UD
3WC683DzKnK3ABVp92pQatE/W1CwilRW+HbKJqshrpw9wf/nKgqXNB+6/rIG
ZvKmHuh6riKWkN+mX37XwN2UhFr4vIoGd7T/66CqBctIDUV6pVWEo3WjuPC5
Fkr9medXnq0i/wqKR697aoHEZcS+/tYqojjPnG4oWAcSFlHU8edWkVULBZfd
rzoI1lOKtT1cQV/pP9maUdbDgDL9fdmpFdSXwHgoY14PzJI9lbdaV9DFmg3u
iyP1oPPsuzxJ4Qqq6LRQLRVrgMwHMtNDsStIudd2/VleA2yw09jke60gPPHf
mQTmRhBkaqHwN11Bs5VxGmN+jeByxjdKR3kFRb8xM1vbb4QG4td3QGQFucfT
7vXqNwHNFhn24u0V5Jn/sshvoAkUZqulV86voEQr5EIj3gyCRWS1QYfLSCKU
cU/lXzM0/XSde9a6jPgiPvQY32kBBY/j0xuxy6j46ry2aFwLzBja3Us0XUYs
MtIcA+dawVx2W+6dyDLq0MT7cHq1AskjM2uyC8vo4dXH7fePWiGQeTmycHoJ
EYlbJm0/bANmMgP0qYjAtvP7ty3aIH1xapzBZwmpq5YEFGe3gWCXBmmTyhI6
LGaUiVxog7riEQ6HO0tIoCdYpIW9HRTilN7cwSyhUBEZBWntdsB/7TEZbV9E
t8beOLLEt4P5fzLfA38tony9qxkw2g4Y+Za/whaL6AVTR1oSUwcEPn49uPZi
EclZcsjJK3UAE0vN0S/6RfRINsPwVVgHpJx6xiI/t4Bs8EPFzj0dILBcKkr6
bwF9cKWl3j3XCVXdDz/99VtA1CTpN7NlO0HuX76v3scFVDKmVP4ruBPG4u9l
X7pHGNdP9m1v7wQTr4zOBuIFpLxMysZP2wUHxhzbdl3zSG8m/H6HVBf4vktk
uJ00j278zFCKDewC+ifXno5YzSOPK9du/WzrghTWaPWAV/PooFtJtImmG3gp
LrkLMc4jR/FoTjbpbqha+Z6yujCHEoPv6CYHdYNUL01TfNkcEmL38ZHq6Iax
Ut9l2cA5VLRCR3KFrgcME07RndSYQwvfOmVOy/XAgbcbXwHPHPIX1TlmDOkB
z88YJd2Tc4izOFDrZU8P0CvYO9D3ziK9czaTvhd7IeHpTmx9yiy6Hxg9O6vQ
C7xs5lW2trMoavB9m3JEL2ApV6ZvScyiuYiU5dHBXpBaM6AcvjyLzjC9SjW7
3AdDfdN3/JdnUCMfEjz3sQ8MkaYMlM8g2kejO2WxfbCTOGqxEjyDCGUCy+fx
PvD0VQ6P05pB668sj29e74dzZr3/ZPhm0IPJP5Vj2v0Qqyg7duIUYb7haFpY
cj9wC7WeyO+fRjWel6slZvvh3w3xmzpp00hDTlV8j3MAJE7Xvr7oMI12bObe
xxgOQN/6s//q3k6jWjIBMr7MAdAbKAuyYZ5GJp6MjmXLA7CBfZTPuTaFtOwz
63jvDYJbckHfYOUUSm943xRiOgg0/vcPfEOmUFYrc9zIn0GINc+8+lR3CpU2
04lTbQ4ClzLn82WBKYS7i8tg5BuCf8JJOrEUU4h8Ua+M3GoIxNhZvKWHJtEp
lK7d+XcI+qhjMogzJ9FfO1Mfi50h0Nq81P7HaRJ94WrHLAoMw8ZgyIaW9CTS
m30VwmczDM4VtPQXWCeRdeHiVcmiYaD57fe4dgOPTr4FFZ7dYYgKIP9oXYNH
2PTLp8YERoDL0t2FIwyPVCxu4qStR6BQhShp4BMe8XWahbv/HQGx5w71Po/x
aCKqdMxqawS6OHYXBE/jkfPtcA22B6OgRWNBszQygf5UsPz2NhuFla0Vnp/Z
E8io5MH7hJxRsB82fC/lMoGWjNxPGi+PAlXVjC2R3ATiJn8TZ3ZhDMJStWJy
2SaQ4qxkPcmDMWAPGivX3B5HDcO9Ap9kxyDPSmXyXP04oo3L5/35eQxEPvSd
qokYR5SVSjsJAWPQJiLHZWU4jt5ufSyxzhgDtVttkuxPx9HcIkkRfeMYLNBK
mPWfGUfhuDfsrjNjYL9TG+qNw6F0pbSnBSdxcGr0efHjPzh0PeEsTzYLDsKq
0fCCGw4dOa7zGgMOrqc/Jop5h0M9nzktVpVxkBf897okOw7dpJ688cAaB0I2
PGKYvTGkf4LBTuA7Dto+ZhnkNI6hLLuY+N0sHKi8uBWgET2GTgj812LZiIMF
ruRcOuMxlPbf1t3MKRxY07H2VAmNIS5Jzd1oonE4tReza3F2DBmcXlEVYRoH
9vIHj97WjaKnMg+Df/KNg5j/7S/ZBqNIZTGoKUNqHNSU2erOnhlFZXGKokb6
4+DMfvmMRe4IUp2Q5x9yHYewzXPveuVHUMbV1/idqHHIrqCKfrg7jO5/0ncv
zx+HtgASfGTUMKLYzNHibRmHGZUDziMYRskOlXWSUwQ9nBuf1SaG0EwC6T7t
0Tgwb88XVngMobqsXHGb8xMgVDVxfJ1zCPk/SDrrxjUBCkGDL742D6L3A8ep
3M8nwPpDp9+sySCaKo60cFCcgMBbjV3i5waRLZVFv57xBGTvVDBm/h1A7J/J
RFbdJqCuuliDRnkACddkcZyPmICZ4Nzfpkf9iPk+FWln5gRg1FJXuuL6kSuf
sgpH5QQw347n5xftR/2+/X8v9E6AwF64Y/hMH3odfCU9fI6gpzaoet+nDzWS
W3VnH06AyXcvqg93+5Dm/pN+JRo8BKp/kcV29CJvax6dUBY8pNyxiWCx7EXn
zrTzavDioW7fBOd2qReR5keSlYriYaxOj336Xw9y3jVNS3yHB0yomvErtR4U
Lja8zaCLB3pNhYK0Ez0I0Uq3MlrhQYBb6vB0cjcyire9muyBB6nDlyImr7vR
dS9HXEkIHkwawKdjsQtNvhNgUEzAg+cP/g7eoC509MNiwCEXD7Fady/94O1C
3qNcwIHFA/beTbXd3k7UWJn9WakZD31HV5KV7TqRUvpIMs0AHnYaLyyVXulE
5d+Jb4hP4YEmnPoBc0UHWpzSf0y+hgduHVJ7F+0O1NB8Xuj1IR7EeI4q8Kc6
kONnvdjTpyZBD7NF/jK9HVGxMXXKnJ0E5+ZFqd+S7ahrglvlEtMkxEZM/qBc
b0NEdgdNamyTUKg7PGIU2oYqD3ir2O9MQh9vN1vbwza0aLu1aMI3CWMnIvq1
ilvRDnnViYdPJ4E5xkuXg6gVxdK4NTmLToKUgM3m4ssW5DtvxSQmMQmBHXqu
uf7NqGj5Tre/zCRgDRVorbqbkEW/+aScwiRgyMR+PmZqQg2Fj19FqE4Cdxz/
bYxmI3pi/IX8o8YkmDy+WVL1uwEVdHML/tIh6O2+8MprpR5dSDg6oatP0GNM
2vuGvx4N8T0LTDWaBBqKLa2zjnWoRLqB6T8Tgp6EybWeqlr0HyZzNceUsP+n
3c6RlLXIt+iSpqX5JGT3VVGrydSgq7P07SUWk7Bimhd1PbwaUVKqJLtYEvZ3
OoFzdrQKzTvuqzQSWC35W2HGjSpEIcxvHkrgQGHXF6ZGlSgon8cWT7BvGzTt
4surQIp5f0gLCOtjLDU09vfKkdjJthJKs0kQopFZQcLlCOeQLjpF0GeSKuzo
5olFm6ucSi/+I6zvpUEfHIMQ4ogq5DIgnFepMC8jVxnypDHmiNAl2K8xSyUU
/UPckiMOAZqE87iBMbz9sgQJekQFnP5I0Ks8+rWgqwhRKzsJnVci7Deg7Bdo
FKI2Hw7bZDmCnqpoVLdcgFSf5N2ufkvwt2M/KO2Qjyby38saixHOk0tle4Ai
D9HQPZhOEib4U39MpxWWi1jrONYNHxH0hDDcXWTLQcW/h10q7hPGv6+HLOhk
oZKfo4kpnAQ+zGk++pKOFJLHTJlZCP50TE7SRv9GbEO/Tt66RODWO09YC5OQ
jVWKY/0Zwnr8i+YPOn+h9Jwu4sOTBL2xaekvl2LRz4xrJTX7hPtI11X352wU
+hYi1nVzFQ/OeCmBPrFQJEz92fEa4T44FzQnHzgGIl1W3EIe4b5gaELuPNN3
R4ytmfITLQTWu8x4IcMM7T4yW82oIHCgLX95hzj49x3vnS8gMMWBXk2cLUwY
nM9i+k1gDTf5CLwnvL52WaIyksAfRUvYBYPhcvUELaU/wZ9fnTgJaRiw3n8v
vOlE4BLxodHWaCAnf8Hk+pkw30K3YLgpDoTLr03maxCY6rdjY04CKF6rHPGX
xYPQr7kXRaHJ0MJ5T+KMCIEfcZ1JtksFbld9EwFCfHJuN+r9rpYBGhr3/Cmv
E8bzeiXLWbLhO+XAtBcdIV457fAIhORAWRcjyiPGg5r4Jfossj+gU4aX81sl
xNOLjw7YbPNAK/Lu7LmxCXAeVxqLWsiH1pqhYokWQnzNtKui+/gXxLX8yPj+
TUCsTVSKd3shPGX7QtnxmxD/RUt9iUSK4dDHkojlxwRgaUZMrAtKoKjS8tpN
QjxXGzqSW2YvhQvXe+LGTQj+Uq4+1IksA8UP26XyqoT5D2P9lwh96gDzQOKX
V4T88DMbw4nFwtITbh/dBxMgdbLcVNumHGxXo6NPXSPoMWjHx96vAHmVVAod
qgkYa8O9G5qvgJ7zuYfO24T8xrdWdzGxEqrKB38qjY+DSRTxY9kPVZAdRk2/
0TQOQsR0Gf4Xq6G4dc777d9xwvfNerWhrRp8myoZDOII+bCZJ+ikdw0U0UZN
v/YZh0AekRPCz2vBtZXlzLI5Id+Gy1nYH9RCBsmfdIUPhHx4rDX9N78Othjk
+j1fjsOKloXi+n/14D9XkubMTdDT4N54h70BvNcaeIUvEfIzd+gTfRwh6A+c
92sk5Huh0KSsxIhG4GR2rGCewwHNQcE1nGwTxKrF4YQ7CPWEeu03ptPNUEU2
s3m3GAextb0nFWqa4eau36mFOByo3Z6x+ubUAun30pmtvHDA/W1ntkWgFQr9
rIQ6THCwsnNKhWKtFUZ8LxgfvSfMz6KajpdvA7q13oyDpzgQGz8XK5TbBh1o
breZDQfs5y8rjlC3QzXRRzEzKoIeMbaz9gbtQKYqn7C4NgYrtrcbL9W1Q9BT
fszT/jHoy3jg9vd6B+xdSJXRRmNQOPbkifyXDnjv5eanlTgGsXQvttaGOwBD
ezlT0GcMnF+8zQp81AkufhbxSyZjoGfzTu/Oj05IC2pXtns3BmLpH641rXeC
3sFR/cTjMeAe1Rn4ROiLgr/u9rFfGwOas8bfyDK6oE9z0FqcdAx2RKwkEsm7
4QbtInt4zyj0WTmdfK7TDVb2nFxKsaOATf1aNlbRDb+lbdsGP41C7HCAlePV
HnjSPTB/lWcUPGnCuJnse8DchuEF+8EI6D2PnS3q64GzQkVpW1UjIGWZEv/+
QS/oj4eO+/qNAPfvbOXNoF7Ifa5RtCA/AvRDhee+LfXCa+/J1YtXRmCHuryZ
W7wPZtTTP9JMDcOYcL1HS3IfMAipl/ZmDAPWvB0MSfqhNADXbGwxDCnJ/Tvk
6v2gcTwiMyA4DIEDuJzk0n6ojpmjukQyDCan5/RFGQYg8qp/ye3GIVAQWmOd
sCSwu9ZlhuAhEDDbG3LuHAB4dn9lVGEImJOIQ69wD8LFwoMV56tDgOmnkPzn
Owgu1gntR5ODMENJd0ppdhDK7KNUlNMHoe4pY/m26BCwNjW+DSP0L9mfWW1D
4ofgrp+A1F+BQQhMuMXDczwEwT6/BYqPBsC6l2ehTXkY2ojCcuOrBkCBQjDx
v8JhKM78Z2XqPQBCT0Q+UJ0fAeqLXM9uSQ0As4nExdTPI/BghrK65fwAnPol
1/ayZQRCF8ZqPgz2w0y3itck5yi4uncfDMX2Q9sp7WeuXwksQ8YortMP2Y+N
9pnxo/A8IWg29VY/SPx9pPSReQxw5x4zHq30wb+2Mr7Mt2Mw8IrV4EVBH3DP
PaM7tB8DwTpSP3e7Pog9UbssnjYG8fjfgqVCfXDusnhTBOF3S2LsIbJ8sg/c
+FpTZslwcJHZWPdyYy/sSMq6C/DhAF/XIPUqsBf0PvWqf9Ui8LXbNebyvTDk
ovy0JxgH5yo13OIYCP1s1CgDWzkONpSvCrWP9gA2X3PbbBkHkY74qpOJPcDb
Ot1ZcXkc9HJHW4X0eyBhxiCbVmIcTpsccbjdJfTTxCu+arbjIEOWFdC+0Q2e
jOafslLGgfZHdzVncTcc8O6IHvWMw6rSpEeQUzcYvrVneXNyAuLPxIWQiRL6
eV3McSTPBJxOES/0pyD0+1/cBufUJ6C3s7eYva0LqiJOFT4MJNTFUtUqvSFd
wJvn+92zjBCXZzbUo5S7IKWZ5nPvwgRIU23621zrAvrp729uMBLq0I9mESbT
neCLucRp8QoPXsrSH10zOuHgUjRpFaGuNXRLTvtj1gkmPNcmzibh4W/rHpwg
3OsxiUSk3oUHu1wenBmmE+R0OKKyiSfBUA0vS1bbAVVOGdbH3JNQ/JxFHvl1
gED4Pfm3hDpkDG+THi3XASm5+fei/SbhhSn34wTGDmBqeki9UDIJq4wKv7vG
28F3snTu0dwkXNgTaedObQfMsXCtF/0UOMZvmRR/bgdz+ppffS+mICD0lrjZ
w3bA33vtfNNiCqIdft5RJWoHBfEWFctfUxClcx/Z1LdBnZbMw+r2KUg//DrW
ENQGgo49589hpkGIlUxVRqkN0n8orWncmQYTSYZmWtY2YM4ZaclRmYav5O1T
5/taIbBBIw3jMw23NEUUnfRbgQQ/9VWyaBrMxb0fax62gPmhvlbM9DQ49tvu
VQW2wMyFZaHF8zNw04NlIPl6Cyhwm10WFJmBgvCBoDNFzdD0anvX23QGfI7v
ixy/aQZBTbue/tgZUJS4rm070QTZ9se57K0zUO0+f8PNpgmYQ10DrA5ngHtH
fOYqTRN8zyIzrLk1Cwyr/12STm4EknofsfNKs/Bi88tfBmgE6/EzbFqes+As
usHm3NsAM/vfiP4UzMI33XU7N0IzonKefoRochYU66X6OSkaoOlOVLEU3Rwh
7pywtUyoByEx5h8/hecgjovkuj7UQ7Z6gtmS8RwsOFPzkA/WwXU7dqknMXOg
Jpfl9M6qDsK+p3P5Ns2BO+WXRblzdXAqk5t8cG8OuiJnbchya8G+Nm+Sg2Me
Lm4z7ZpI1cLCmECF9ft5wKunXPm+XANqe/9iat3nwaHsUYdZQA200QnbXcib
h7HGocyz3DUgcrv6vfb4PLB+uvDZrL0a8l684s2jWYB/9za9w8yqgV2tmeYE
LEBSxDlrtwvVEGYjvShttADjjeUVD4urgOpbd31s5AJ0GxI3FhPqBPt0xaTl
+gX4+jt1gJykClaqh12e7ixApYfTO47USlAbVf/od2MRorjmZRmlK6FrZ/Lx
kNwidKqK9uF2KkDkrD79LddFMMyPF3eKq4DCW0sbNjmLsM1b7b75ugLYRU3b
60YX4ZoC3aMXm+UQ9mEr4yL1EqQM87iaxZYDjbWtt47gEnCuy5M6SZSDc9CR
Tr4+gRuldfV3sbCS6vKcJHwJuH+RWPAnY0GtipRZtnYJEq+cD5mWx0LfsPdB
3OYS9MR/e21/Egti29T9K6zLEKKj07BogKCQ5ls+yCzDw/slj3NayoCb82Kw
v/My3CY2EBflKYPY55H/DWcugxB/h3Z6eCnQqF4V5xpehhJLh8AZolIQKmn/
VnpyBfi3MvP3Df7BQS0d8STTCtyIDs+e7i2BvC55EyreFZDClTNlipaAIe7H
CI/4ChQOxnJK5RfD9aV+CWWNFcDy3KVpvVEMY3uMJS42KxDKeDfkVkQRhJF9
4EgNXIE3clcTdM4UgdS52B/tySugaqtj+MWjEE5dGz+5W7YCv/WOlOyP/0LV
7evmzD0rcGudiuO97V+wf6Qz/nJxBbR1bnue3S4A3pcpUsYkq3BPntEl06IA
FmTnykIZV+Gkcnk351Y+pKhx3S67vwrj++17Htb5oGb0X+Tkq1UwHo76UnGQ
B/S22eSn1VdhSCWkacglD9o81qx4rVdhesGzs4siD3y/8U4pB6xCIkdu0e/v
f0Ak1lLONWkViM8oxyox/4GD9MKK1NJVyHxXsDOZkQt5RXvcHV2rYF4q8fvV
k1wwqRH8uTu/CqPUhmFuLTnA3ul4+tqJNWDnetf/XT0HxkaxdmIMayBudfzK
eisbohaI54zvrcHNqvlbt/2yQW5XROGH2Bq8FePpy2bLBirSrzVlHwn2OhrU
J5yzoOpsPe+U5RpQ7uzvCxRmgvNVyl+n/ddAZMT5v8P1DBDgekP7IHENllMS
+17zZMCKQICTyr81IAkq4WC0TIcU0fZF1841SGA5N6T3Lw20ZOhU0ubWQCLw
gtJt0jRg+ijf0EG0DiIVktfUZVOhy+CHwB79OszB1bWjX7/B17o/6Rr3OpCY
8pQdbqeAmDvj+Vcv10Hh4D/X95IpgAlWdTX5sA4ltItGJKnJUBjzc/WHxTr8
q9TePSBLBpM03Efkuw4M9CJ0Ap+SgKuQtWXq1zrokGJLMpsTAV+lLUhdsg5+
k4y1Cg8SIao9OfVBxzpwO8g8uh2bAHIjs/Sqs+tA1aKyxEKdADTzt766YTZA
Iqeh7Z7TL6jbNtpMu7gB5nePBiTX48GZJFuz884GvJkIeWChHw+CtGvte6Ib
EPDp5vcwfBxsXOYVYlHdgDKMrlaWehykc1pmvjLfAEX0oyMbFwta/IVMn302
4GqiTck3rVhgFtnzDovfAMpGyI7q+gl9UoK7qGgD3v3TbcqYjIFAVUfd6bYN
iHp6RlL0IBrE9LHd1DMbwHv/frE0fTSQWBGL8B1vQHv7G6bSh1Hwz1UkV/XC
JmQvKEmbqUWCeaAHs/vtTRjxyyjV8I0Arug6/3SRTfAx7zSyKA2Hmd8Uh53K
mxAqaWUQuh4GsQUSBvummxCzk0qVcycMFCr9+1m8N8EYuxGX/d8PoGlre/k6
bhPWtIwZXP6EQtPQ2YLPhZvwqn6zjOYwBNxm5a6Ht25CqbaMj6h4CAhuhQZj
pzbhkOv2KFXMd9gg7sfMHG6C8kmhu/Kb3yD7DKPxmfNbYHdFPvKU9DfQY1Id
5uPagnNDiV00OcHAzPFT/MPzLUjiflmmeD4Y+h7gityVtqDfTVOs1SEIvj9j
Zc/4vAWhN8ejPswFgoSkdmiX5xahDnz2eF0pEEhUkkkOfm6BH7kd03JMAGD1
Zk1Z/25BgmD/hdwAf7C2uIV73bIFlnPHt0k8/YDbxUjSdHILxqdaptFXX5jx
zyoNP9gChlxK3Qp/H0iIXL1VTrcNTVtBE6NR3qCSwhMxw7kN+YeCsRs5XnAu
3+IUzbNtWHc5Jutt9oSm8r+W/IrbICgQYq2+8hU8W3bxH0y2odPTtMv00lcQ
Gnws6/F1Gz4rtZSNi3nAzrRDeUbMNrT4/Xns5+gO2Rvobnf+NtTFh669KXYD
QyLimIOmbWB2wvRiDlzhOrUI1XX8NiySTAZ+ee4KQwwetuL72xATfiiSFugC
32/WzZie3QHab3ERqhNfQIqX4n0Exw5A9g9W28df4JSwRHW50A70HkytDYY5
A/aNP8/s+x2wcZKoxW45gbVSWxyN8Q5o1ofstlc7Aq/uWRoBjx2Q3KqfS4px
gAUzOceP0TsQPu/48NjZHhKcQxc88gj28jJR8YZ2oOLXp5TZuAPHvyfiJNVt
gT6Cob57fAeI/YKZGj/YQFuSCv/h7g6MFVorDWpZg+efmMTrtLtw1Ftk9MTM
CkSwY3QS7LuQ8O39rb9elnDQxOJiBrtwMvIi25UUC8jr11qJeLcLAzc0B3la
zMFwKulDhdEuWLfFyRTvmwH7+kzTrNsu5PBoOblzm8HYMedj2qhdiMXv3Vc1
NIUwKqPfAn92CefR6kud9RmkLmVdVGvYhSn2knfaOyZAdWPV/StuFy4aZGbx
iplA1X2ejcydXbhCYoX8BI3BHiw0es7sQYQYw3D3hhHwSvxtO7yxBxS0pZbr
hYaworD7lO3pHqghJeFgTwNI0X6cISG/B5Zlm1OimvqgZurAaG64Bz1l2qp/
xD4BvRPyinTdg5SGqxwhAnrQ5UO0UxGxB7qqTOv+93XBN+y5zlzOHshbPnPQ
5tMBkUT3Ltp6wrjCeZ3C59pwkFP77OHYHlB1KvzgV9KCwjLyHLXtPZALU/UJ
ttEEk0bxq57U+yBYom/uG6cB7H1+flls+0BmVvi6tV0d8PjW/R7BfehLkTy6
SaEOUau0+key+xBdfDQp+loN5I5k+9gM9qErNHyki/UjUFGGvnjjsg98+qmF
OeWqUHexL888fB8sc4E8yEgFnK8zsEZlE+zt1pZIbyqDwD2VoMrafVAR4cn8
tagIK09ijudG9iHzNGtFL1YB0l+PGZ3d2gdyttjU+7HvQes9y9DD0wcgS0ac
p+vzDpi0tF6rXz+A0/Je7Kdc5KHLJKnQ8/EBCC88tfnpKgeBDjM3smUO4OvA
A5NfAbIg5s0Z0vvpAPC9M9dPJMkA5ofhiWPnA5DpvX73do00FP7K/Hwj7ABm
iCnMW5elwDx7ZfRN1gHkxokdWrNIAVfp/bcWNQeQfnEvbbrkLeDrzf9FDR/A
zZECzvLnbyCqp4CzauMAiCjEPAcGxUFhYidsnvKQEF/rvL67vgaalUdkdKyH
ICd/6T/rR6+g7sDe4tGjQyAlfqmWc/wSnMnRhLr0IWhZMRItdLwAwQtEMl56
h/AollhC648obLA8x2Y7HQI5Rk7vV6wIpN91v9MXegiHt3jDP0Y8Bz3B2qjj
jEPQFlPOXvj5DJhfkVPerD4E6y+/JfOzhaFPXtzm7dAhmDdLugk3CUGght+0
xfohpCRcXujEA0gYt8pHUxxBwyW9cSvRp0BiT1tVde0I8t/0rLoXCcI/T9n7
CwJHcNzL3roAj8E8JCSWTuoISvgih9n6HgJ3fC/1Y90jSLyHS3j7RQBmMi85
aDgegdfGp2nZR/wQW6I87xVyBB52NNXvT/CBQl20Yk76EXz/RJQuMMgL57pH
a/sqj+Dgu8E50XIeaMJd48MMHsHXu14/WPLvg9uSZsLNtSNwCc7Tpym4B4L7
iWclyY/hf/+PvkM242zJ/P/4/z5C/wNjXw8X
          "], {{{}, 
            {RGBColor[1, 0, 0], Opacity[0.2], EdgeForm[None], 
             GraphicsGroupBox[PolygonBox[CompressedData["
1:eJwl1mOzGAYQBdC82LZt27Zt27Zt27Zt27aNNilitE3Pm3w4s/cH7J3dJE07
Ve0YNEiQIAH8JgTm34P+ym94zSte8oLnPOMpT3jMIx7ygPvc4y53uM0tbnKD
61zjKle4zCUucoHznOMsZzjNKU5yguMc4yhHOMwhDnKA/exjL3vYzS52soPt
bGMrW9jMJjaygfWsYy1rWM0qVrKC5SxjKUtYzCIWsoD5zGMuc5jNLGYyg+lM
YypTmMwkJjKB8YxjLGMYzShGMoLhDGMoQxjMIAYygP70oy996E0vetKD7nSj
K13oTCcCl6AD7WlHW9rQmla0pAXNaUZTmtCYRjSkAfWpR13qUJta1KQG1alG
VapQmUpUpALlKUdZylCaUpSkBMUpRlGKUJhCFKQA+clHXvKQm1zkJAfZyUZW
spCZTGQkA+lJR1rSkJpUpCQFyUlGUpKQmEQkJAHxiUdc4hCbWMQkBtGJRlSi
EJlIRCQC4QlHWMIQmlCEJATBCUZQAggs7E/l/Y9/+YcffOcbX/nCZz7xkQ+8
52/+4k/+4B1v+Z3feMNrXvGSFzznGU95wmMe8ZAH3Oced7nDbW5xkxtc5xpX
ucJlLnGRC5znHGc5w2lOcZITHOcYRznCYQ5xkAPsZx972cNudrGTHWxnG1vZ
wmY2sZENrGcda1nDalaxkhUsZxlLWcJiFrGQBcxnHnOZw2xmMZMZTGcaU5nC
ZCYxkQmMZxxjGcNoRjGSEQxnGEMZwmAGMZAB9KcffelDb3rRkx50pxtd6UJn
OtGRDrSnHW1pQ2ta0ZIWNKcZTWlCYxrRkAbUpx51qUNtalGTGlSnGlWpQmUq
UZEKlKccZSlDaUpRkhIUpxhFKUJhClGQAuQnH3nJQ25ykZMcZCcbWclCZjKR
kQykJx1pSUNqUpGSFCQnGUlJQmISkZAExCcecYlDbGIRkxhEJxpRiUJkIhGR
CIQnHGEJQ2hCEZIQBCcYQQkI+HW4fxr/8S//8IPvfOMrX/jMJz7ygff8zV/8
yR+8423g/Q/8BXjDa17xkhc85xlPecJjHvGQB9znHne5w21ucZMbXOcaV7nC
ZS5xkQuc5xxnOcNpTnGSExznGEc5wmEOcZAD7Gcfe9nDbnaxkx1sZxtb2cJm
NrGRDaxnHWtZw2pWsZIVLGcZS1nCYhaxkAXMZx5zmcNsZjGTGUxnGlOZwmQm
MZEJjGccYxnDaEYxkhEMZxhDGcJgBjGQAfSnH33pQ2960ZMedKcbXelCZzrR
kQ60px1taUNrWtGSFjSnGU1pQmMa0ZAG1KcedalDbWpRkxpUpxpVqUJlKlGR
CpSnHGUpQ2lKUZISFKcYRSlCYQpRkALkJx95yUNucpGTHGQnG1nJQmYykZEM
pCcdaUlDalKRkhQkJxlJSUJiEpGQBMQnHnGJQ2xiEZMYRCcaUYlCZCIRkQiE
JxxhCUNoQhGSEAQnGP8DEIpw2g==
               "]]]}, {}, {}}, {{}, {}, 
            {RGBColor[1, 0, 0], PointSize[0.011111111111111112`], Thickness[
             0.01], LineBox[CompressedData["
1:eJwl1tO2GAYUBNAb23ZubNu2bdu2bdu2bdu2rTJGm+6sPuw1X3BmTmCTjlU6
BAkICHgXNCDgV4qAYAQnBCEJRWjCEJZwhCcCEYlEZKIQlWhEJwYxiUVs4hCX
eMQnAQlJRGICSUJSkpGcFKQkFalJQ1rSkZ4MZCQTmclCVrKRnRzkJBe5yUNe
8pGfAhSkEIUpQlGKUZwSlKQUpSlDWcpRngpUpBKVqUJVqlGdGtSkFrWpQ13q
UZ8GNKQRjWlCU5rRnBa0pBWtaUNb2tGeDnSkE53pQle60Z0e9KQXvelDX/rR
nwEMZBCDGcJQhjGcEYxkFKMZw1jGMZ4JTGQSk5nCVKYxnRnMZBazmcNc5jGf
BSxkEYtZwlKWsZwVrGQVq1nDWtaxng1sZBOb2cJWtrGdHexkF7vZw172sZ8D
HOQQhznCUY5xnBOc5BSnOcNZznGeC1zkEpe5wlWucZ0b3OQWt7nDXe5xnwc8
5BGPecJTnvGcF7zkFa95w1ve8Ru/8wd/8hd/854PfOQTn/nCV77xnR/8w7/8
5NfxByEowQhOCEISitCEISzhCE8EIhKJyEQhKtGITgxiEovYxCEu8YhPAhKS
iMQEkoSkJCM5KUhJKlKThrSkIz0ZyEgmMpOFrGQjOznISS5yk4e85CM/BShI
IQpThKIUozglKEkpSlOGspSjPBWoSCUqU4WqVKM6NahJLWpTh7rUoz4NaEgj
GtOEpjSjOS1oSSta04a2tKM9v8q7I53oTBe60o3u9KAnvehNH/rSj/4MYCCD
GMwQhjKM4YxgJKMYzRjGMo7xTGAik5jMFKYyjenMYCazmM0c5jKP+SxgIYtY
zBKWsozlrGAlq1jNGtayjvVsYCOb2MwWtrKN7exgJ7vYzR72so/9HOAghzjM
EY5yjOOc4CSnOM0ZznKO81zgIpe4zBWuco3r3OAmt7jNHe5yj/s84CGPeMwT
nvKM57zgJa94zRve8o7f+J0/+JO/+Jv3fOAjn/jMF77yje/84B/+5Se/hj8I
QQlGcEIQklCEJgxhCUd4IhCRSEQmClGJRnRiEJNYxCYOcYlHfBKQkEQkJpAk
JCUZyUlBSlKRmjSkJR3pyUBGMpGZLGQlG9nJQU5ykZs85CUf+SlAQQpRmCIU
pRjFKUFJSlGaMpSlHOWpQEUqUZkqVKUa1alBTWpRmzrUpR71aUBDGtGYJjSl
Gc1pQUta0Zo2tKUd7elARzrRmS50pRvd6UFPetGbPvSlH/0ZwEAGMZghDGUY
wxnBSEYxmjGMZRzjmcBEJjGZKUxlGtOZwUxmMZs5zGUe81nAQhaxmCUsZRnL
WcFKVrGaNaxlHevZwEY2sZktbGUb29nBTnaxmz3sZR/7OcBBDnGYIxzlGMc5
wUlOcZoznOUc57nARS5xmStc5RrXucFNbnGbO9zlHvd5wEMe8ZgnPOUZz3nB
S17xmje8Dfr/v/4ffXJxyQ==
              "]]}}}], {}}, {{}, 
         GraphicsComplexBox[CompressedData["
1:eJxVmnk0Vl/Y902JRFKmCCFJ8aMUSbZKUYqICEmKUJlnmTIkITOZSYbMY+br
mOcyk3m4b/Nwm2fe+1nrfda73vPHOee79l577/PZ176Gtc45XRNlPTISEpID
4u1/nv//RYH97xvlV2B6OU6O6RzMNydcvwlRe+d03/eSY785FOVulUvCVWP3
DLsWcsxfXTZSQ00KGkcmtzwryTFZ5796UuTSoKP0QCa4kBxb665YtsVLw0ZV
2rf4NHKsd9L33HzHbfAVpRvIjCPHLtVTdAi33AHeJFO+shByrE8nm7u1/S6U
MHeaNXqTY5vDVKf5cTKg9OVaeY8zOVYSv2m+R34fpnfCqHCW5Fh65wu6EBFZ
cHq/83TZkBxrCFw78PsgB4zDWrEH2uTY+Wb8ybSiB5CmCLM0KuTY19H8pNFT
8nCn8tx11gfkGBsjTZWa8yPou+LuyidFjr17skzjsfsYTBInW65eJcf80n+m
vfiiCJRMD1hu85Nj0Qt3To4HP4Goz2mvFc6SY3S3HlyOMFaCq9u0WZoMxHY5
apXHysrQZGS6Y3CUHOvX44oPlX4KOoMd96z3yLBr4oISVjdUYPPxtQC3ZTLM
ycxw1u6WKvhB2KD/JBnm+rDFd+/RM+AV2bkQM0CGVRLGh4wN1KA0QcsirY0M
m9n4zfPeXx2UTkNFUS0ZRsd7pATVPodpj3PH6krIsN28qRzvo5rgtOmm2plF
hr28e9GmUk0LGA0n40YTybDaHJFaxcIXkN4vN7/wnQzD+GUyfvG8hDuP0sR2
/YjzY5JTYk904F85rRuVOxn2nLEt/hfTKzD9z/QPox0ZVlF17q0F/hVQxnew
8hiTYefKd6NzynQhmuGanvBrMky1fWqsIuo1iLqHZd9SJ8PmGb4FTXm8gab1
7d2Hj8mwIf83ey62evDqrZas+h0yLMAq2XnMUh82+yoC9cTIMFyR2w81h7fg
9/DcsPllMuyxh4nWLR8D4C1zu+hyjgx7xDSpOpNsCKWCk5a+TGSY8sVjGkl/
jEA5Vg6LoCHDrlLrzreRvIdp+jSaFBIyzLKkTrhE6gM4f6JVK1gnxSI/zj1p
9jIGpjWThKpZUmySRgk+jJhAul7Hwt8RUuymwWlX93hTuNsremOoixTLURa6
tPLcDP7JhbnPNpJiem7/NsRYzcG0ZPvvZgUpVmbdJO07Yg6Ul7XYjuSTYkfB
9L5QhgVER1foM6SSYrrrJx2lP1mC6IlzuZwxpFi87Mg38pdW0OTitn85iBRj
zsowzr1rDa9W8HISXqTYcYPHtMbCNrD1Wi5Y1pEUK9VNDHY7bwt+3b9GVMxJ
sauBHjh+Hjs4L0t7SfctKRZKoPQKvWgPZUUm1iZapNge/6YIzQ0HUBboqPyo
RIqtC6x/q1b6CDORorTe90mxpufDluSWjuBMG6YedpMUU95lqCeNcwIm5+0f
icKkGOY3zHmkxxnSCZpLOedJMRO3ghmOry5wV7dCAs6QYnMji3QOwq7Q38nl
2XKCFItiCysXG3AF03tu7f8oSLEkfYzL+usnOPobzz61TYL18i9xat52gxh+
OYO1RRLs91qcJ+W+G4hG/MojxZFgk50rr79XuEMzDe0h3T8SjGuSPPyKpwfo
Opo8ZP9DgulgcHbzqSdsLbaHXKwmwYrmXYtp+D+Dn47o2PUiEqyq9d5qGJkX
8HWEXpbJIMF2Jsbmiya8oOzuto1SAgk2+86rO7j5CygXaFZrh5Fg85WdDxVK
vGGGr4LuvQ8Jlvgjs5k6+yu4hHNp2LmSYI5kOhgh3QeYjrn99LQmwRaN1/fY
c3whwwFPCHpHgtGBY31RmR/ILMhKxusQ11vmc3Th7zfo1/71OVOVBNs9EVn8
wcofzNqOd5Y+JMHKspXLuygDgOqOCUcjIsHidi8G34oKgJi8dsMeURJsrNtS
tORaIIieFy2YuEiCCe1Rhmh3BkJzaCjJMgcJdjmEO+emVRDoUm3LH5wiwfx8
mHn12IJhy04zjIaaBOu+z1O1UBsMHL0OtSJ7h/D9afPwjGUIyJdIaz2aPIQX
rZZxBvyhYBd9ZFW/7RCOBmZdcB4NhSSXpi+uJYcQqfbsvFR0GHS+/sYVlXgI
cmBrUawdDiSyKr8L/Q6B0Y+p+JD3OwgKsCq02x6CaIrMBV7Cd9CkHcbN6R6C
091O/xtYBHgREhwoHx9CGZ3NvHJIJBR0vmU4J3YI9Oodwp9MomC88HLqzXOH
4CsQ59mjEA30EcvoGc0h9LPKpOpcjYFbjoU9pusH8Lojy+Pa2Vgw0nH48HXk
AN7OaRpfoYyDsLvSFEmNBzD/sE/dySUOaviORGJ5ByAmaUXttR8HK9RNIgPR
B7A7Es6h5hgPnAt+DeufD+BC+323tcN4eNT29CW9+QEs+lcGvvVIALs8lg0B
rQMQFGuPKqT9AcmhQz737h/AK0O93ZnwH9Bll8CjI3wA9idJBI5dSATSF29L
7M8cgMTZ8oOzRYkgJH1ZKYTiAChjcNmXHv0ETZ7lqazFfXBxdkiTmPgJXygL
nZr69uE+7J1UdkyCwhl7RnzVPgxYxfLbnUmGiRaUfpi+D1aGRdqFJclAn01x
90zYPohN7k/TaaeAVFDjP1HXffA+ujDuTZEK76z9TBXf7YNbUMaIYGYqhD9/
etRIdR8+nypUOdT4BbWSLDHuaB/+uGYwktOkwQrnkGjsxX2IDvEPRBVpwEWe
0Fx8ah9q271vF1umw+NJfd2u/T2w9XP3sxLKAPvGS9uLU3twGlvht53LgOR0
wjfqjj2Q/y7nX5eWCd3fCvh4y/YgfVsnT88kC8gs7MulkvYg9+WxmUts2fDf
M6Ty3H8Png3HxjxxyQatGxRzFvZ7IApBmjxT2fCFvdHV780evJwjU/6pmAO/
D31ZUhX2QKftd3VvcQ7gxpWzqsX3YIE5PqfsfC6crGO+P8y9B/drdjpUgnJB
KnVwcOv4Hix3ip1NIMuD9z7xFqc2d2GdvqEl0SIPvpvoHxMa2wUZGX0p7ck8
qFO+FC/XvAtDf08++KuRD6vXCGKvC3bh1tKHn1tt+cDFWvDHMXYXKOK0ZAfk
CkBhz04v/MsunHg7xGxTVQAOI1J7uRa7YLOeltlyqxBSqsiDWl/sgoX6bM9g
SSF0/2y4OC27C60OHjeSb/wG8i++GNmVXXBWSRW/VPIbhN8rq51l3wVpamsF
Q8kieKHIvChGuQudE0kyr7Ai8L4y6K5M2IHOY9v1DPeL4TdjPNuH/h1w8bEy
cGwtBvyWXu7nmh2IrKz8HvesBBgGBR4kZO4AT41VnsNYCSBYGikL34EjCUIW
dMal8D4h37r30w6cuSh5Q32vFCI87GhX3u9AYafNj2c+ZVBvIJV4XG0H1M5U
PqTmKIc1efKbF27vwHBdCodJTjmc+6+h/falHdBIPXXb834FKDD4Gmgx7sAD
O4WGx0MV8HFd6dD6cBssuyNTaqwAUvuYQgNmtqHH7rLF2lEMekoHLqd3boOc
tfudQVUMyGPjquvKt+HIVi7F90QMRD7paYwlb4Osa0D3xTUMtPUElncDtoE3
wmnNV6YSvsotfWb6uA2J4pc2q0MqoehSPoeI/jbcQMtszVOVgKezK5B/sg0y
lOVvEySq4NTKrUf6EtvwsDL9hZxfFUh3k0248G5DqVnhYul4FXwoqreLpNuG
76zPLu6JVUNEpA994dYW2Dz98uWoXzU0OCklt41vwbfxlE9DuGpYf8UkNdey
BXzyrcUOkjXAfW+g68jvLVDaTuUaC64BRf64d1zxW+A6Ee92fLEGPtLokd38
ugUx/ckhe7K18Gvx4ndVqy3IC+sfykqohd72xf9MX27BYk4bgfegFigK8uq8
H2zBRBgJh4ZGHYiE2774eXULahbYhBR+18FLh1trcHYLdBJFEg5P14OPNtnX
/qNbwGs7a/neoh6Kb9efW1/eBDay0EtBHfUwyetTdGJwE1rPc2uYX2mAU1RK
igJ1m2DObPWDKqgBbs8xTspkb4KLQEvm07UGMP7T//FlxCZoW5jwKT9rhMic
2FP27psgpaWtQlbcCA3Bb34FG2+C4WTyR132JtiwuXg7S30TuIRshkxdmoBH
c7G38c4mjMeyZV3CN8ETqTxj3OVNyG05zhvwsBkcz9keOWTahOt/Zwxis5vh
F8WtKFbSTVC4bpmowtwCfVOkV0XnNqDxg+dmplMLHGmua1To3gA/fc7h9MkW
uJL5VccQNuD6F+EaecVWeBnwZNMtdQM2bXJ3vxS1gq8lo19M0AYkYYHFetx/
oEStn7fYcQOMOA7zBn3+wJREbGnn2w2I+2MssbD5B05zvFFeVNqAdJ5yfPDr
v3Cb9OIMleQGzH4g6Wz/+xdMcAvOPHwbQKbYuPaEow2i6nOZpOg3oPYCTySp
ahs0/rLJUN9ZB0dDwYrtr22w4SspY4FbB7u1fknx6jbgNSMd8P2zDkzZIsOl
O22gpFJnllK0DkIv1LLcrrSDk9hXquqEdZjyZrLzM2qHtDNPYod81qHHqpJm
IKEd+vZPX9+yXoc87cR7BgPtQDn2r4Xh1TpcqXRZFz3dAVdrYl4Lyq/DlkHw
DHrcATrJr3dkr62D35Pojc+eHeDrzR+gy7kOzS2fcmmwDij9sHDBkXodRvJj
9xu3O2D6SW5F2OoaHGdIdaq82gmMojaquUNrgJ1IXSB86IQ7zJLzLfVrwHAn
pPNZSieY7JC4TeWsgaJc0OzyeCdED9WykkWtQffv1b/Y2S5owryz2T3XgEb3
15kq9S7Y/KEoK2a6BlHyoUZrQV3A+/n0sJLGGmh9FZJ59rcLlI3+Wb6XWYPY
+9fYJo91g/PjGJrPQmsgJyLxKuF+N6QLv06IZ1mDQd4/uV8+dcO/U/w3ysjW
QLI8VDmiohsoN+f/9syvgqbjuYKOnW4Q7c/RX+5ZBe037JIiYj3wqtx6n6Zy
Fe7/bLqVb9EDfnE3g/nSVkFvMYZdI7sHSt1ILt0OWYXnhvEk5xZ6YEa/tlLT
eRXqqeMFjgr0AtNDb3Vrw1WQJP/Xe+xtL9wVVFzyf7oK/RSh1wQSe8GU/rRn
2q1VuLoZY/B6rBeiV/vY6y6sAq8lh28+Rx8090TnjZ5chfxm+io2rT7YKtZ9
uLu7AodFJ2nDvvfB+egLY4yTK3BH0UaDt7cPlF3mbYTbVoDPuDi38vQ/cHmd
QydfsgKP1Y5QflD+Bxn3rX/qJa5Ay5uYm7z+/6D/4k1JF78VaLAZEMG3/oOj
tCSdEbbE/iEXKjJo+kGUUGNYoLsC17AjGQ4P+kG38wtJ26MVcDzLUvXocz/4
FSqEzV5fgfwPAkUctf1Q9v2U0JFzK6CJQ7eXyAZg9mNfDSfNCnx8nUhZJj0A
TDrRmhLry5DESZr6yWkAZO7qrqiMLINMpiUmXTYA5nwXvpg0LkOHY+bg6vYA
xFDPc3rnLYNgAa3Hd7FBaJnPLkyMXgY+q2rx/6wGYeuv1WP4vAxXpOtdcnMH
gS9PAvfPbBng51o+F2EQVEIP7dc0l+GkJfMNG8EhcLGrOXniPlHnzFjnGQ1B
ptaXlIvCy4CsReo7koegHykgmTPLcO/Xd4cO3BBQ8Zzq0aZYBtqNgLGsc8Nw
nbLvvd0iASRbBpUMtIdBdyaKPLiPAJwZCQNbEcPg3/IqIrOKAFpXd1q1e4eh
LItPpDGdABs7oRphp0ZgNnCufiKUAG473zJiFUeAxTpb+8CFAN6yKQuWX0dA
5rnVOss7AghxR0ierh8Bc0kJn6uqBIg+lat5i3QU4jgPuRUQAfzvPirt4BiF
FrKaYoOLBLhpfalLTnIUdvBeT9xOEWBX1pM55vkoPAqM/HNzdwlYAy8ytluP
Qor6+T3Tv0uQzKTzdDRoFCg4sy4m/VgCXaFe1absUdDCi6sN2CwBD++RWN/W
UShKq3Knf7QErXOq2fyzo0Bv/ij3HtcSYHLqxyIox+C9eM+I/doiRD2ZuzzK
PQYNBy9psxsWAcTeh21LjQFX7YwEPmoRbFVwDTiNMfj41cLgjBmx3QGTj7Me
gy6l/RDFe4vQfvrbV4HAMRBm+VztzroI0b27xz9ljIHPMP1y8cICDPDtKP1s
GANcYgTHUuUCBOgl9wdOjIH0O95HvKELkLg4duHBwRhEiWTaPTdagOhf1qV1
LOOwtimW7Ce1AMNPFViOXR2HJxWVXdUMC9CgEVF18vE4pLjLk21PzkOnJqn0
oP44UMh3/ydUOg8hZ5qZDVzGQefkyxevv82D2DpNZ973cSjqnfYOfz0PYzV/
98pzx+F0jHlRq9g8WHHJcHs0j8P7N3t4suPz8GNzrOMobhwaBDxPiY/Ogbdj
aJzM3jjwLp+4/SF/Dr65K1yQOD0BH39/N07wmoMIc+rNyUsT0OfIE9WrNQeU
bh0/HtydAGGZjMbjInOganCxXUdjAnyOiW3ePjIHxyf8OC+ZTcB0G8Zr828W
6jOHriR/ngDpsIfK6RmzcH/pQ25n9AREvehyHnOdhZA6sQdZeROwxaOdwfRs
FpxOrf8Ub5yAJ7NT/fICs6CsfsfBeHgC0rPNqFwPZoC+ucJZcXUCKGx2rxV2
zICm/yXj/qM40Lnl8XouaQb2eLyP0LHjoIz8RACXwwy0k8/Sz/yHg9NN4RWq
ijMQ9n1T0eguDkz9uee9eWbAYf/vF/9nOGh4ls6KbU5DzIRniIYhDnjPXpdd
b54GSjO6B/UOOHCZAEuBuGlI00HO3b446Et9kPDSchq+868wu8fiQNS082+w
3DScsWbeas/Ggc/1F/uN7NPwhKqNuqISB9N7kwKHhCkwJbhJynbgQKbaVF20
dgoM0bb7+3EcRH3Z8TD8PgUJ/EZDl1dwsKXonhfzYQri4yPufSbFgwoT3Vjn
7Slw91yosqfHQ/pgGB010xQsPrTToeTEA9WPc5JSs5NwBbH/d1EQDzqGaYYW
FURt5n9vXAIPZf9dC0sJnAQBYWdMWA4PLBsVNUP6k/BWIrjqlCoeTMvkVhhu
ToJvpL+l9ys8tHzq4JQ7MQnjqV20wR/wwPtA67HjBB7GZBiK/7PDg8uJSfvc
33iwSgnL1HLHw2C3ScrUVzxM1L+/duYbHkSjtrvZdfBgG94e8vY7Hvx13ciV
RfHA6vyZQ+YHHqb5aUU+UxHnCR/nzUrHg8xSqHbZIA7EevspUgrwEFfA5bNM
5Ki0wn5OqAIPWw6/ivk8cPBGmG1Cuo7I447olOZzHLBTcJSOtOIhm6ridIAg
Dm66qHAd6yby+Ct7p44UB/KxOH8YwMObkHaT3e4J4HmxG3A4RuShqRkt/GsC
hGIHsxqniDy48U16ThOQO7XieHYBD5bTxlsRyhNg+3c4dGeZuM7MrfNtfBMQ
Lu0ZpbOBB36rT0+P7I6D0nseccUdIo+bx10l/o6DgNXTM3X7RB6koZkmP8Zh
uZZ3t4ZkEsQbOAcTbcbhE+35CHnySfD3S6Xulx+HwB7jiudHJmFe5arYCa5x
EM8tvL5EOQkybOVvZNaIfmlO7R8N1STEjd0PtCP6GfViHfcsot5LboPMqDFI
xUWf7SdqFWONhQnTMaju+Rn4laizRXFnWO8R/daRib7qo5NwfPeDnALrGHRm
Ri98Io7/pnLTym1hFJyGKXoaKCYB++z6o6hyFLCk67EhZJPAokDTvhAyCsXe
stozh0Qep0MOuI1GIf/oA+GaPTy09XNcVpcahatXFSX4tok84lOe+zKMgsEr
q9QT6//D/w2dR+sIHGsYy3Uh4KFI09ZwyWoEJk82BNnNEe1t+mvNc44R+Npr
FLCD/x+esZw1dcOgtsK2TT6Khz7SPHshk2HoiLnJFfqPaD9+dd3hzMOQ+Ob6
m5wOPEiz9QuTY0NwvcRV4Fkz0T6SF75+MBiCm5pho+7VRHsQJZ3qpR+C4gdL
u7dKieeh8vSdO8WDwGy+te2aS9xvBf7o9FeDID53Qkcp9X++5+YW07FBGGix
Lk2PJe7nW8WnrrkDsBN6Pz44BA/ia7qZcxoDwMr3JpOaaOfTLtbUz8gHgFvE
7PNxF6K90nq/wdL6IUqhrC/aEg/qEdEgoNIPu87/PaswIPK4kHMmZO8f/L5z
q9RYCw9YXo3VYeI/uMDf0pSlSOQh3ddm+Pgf1K9zKX66Q+TROnepa70PmJXq
WaeI52b0+aGnVEwfkO7ako/wEXlMMoyn3O+D6VjyeSMWPMhZ8N06tdQLCXcE
S75S44GERCLcMawX/B+Ead7ZwUG2z+PVKdQLMtfjar7N4sCA9ZWC8nQPLNPL
ECz7ccCSZJla5t8DpwN3R1YacdB2xYviwo0eqGaMiDxWjAMviHwZMNYNtW8E
RMqTcSD+KKtk90s3dOk05dOE4oDQV8Wof6Ub9uI9pDfdcBCn12Pa1t8FjKf/
W3Mxw4H6ykyzhFsXkCfeWE/VxgG98z7fz0tdQELrb2whjwOM5uSnE12dINz7
zn9YDEf0G7xDdh87YTv8kv88Dw74z4uL43g7wcyXPyXmBA5Gc+SDFFo74HXg
V+aNHeK5lHq5WGTVAULx57jX8BMg12z+gIejAwq6/6OPaJsAEnXPRN+6duBk
lhWaKZmAItz3w03jdhC3Zm4dT5wAA7MMDV3mdjBVvXvby28CuA6wghZog9fG
Vyb6bSagzbuLXsygDfYacHSDOhPgxTz9Lp6+DeZ+1/L4PpgAF7lNX2bzvyCy
6OS+JDIBo684ZOar/gB3ZXMoxRliPHO4t4Od+gP/Uh9Vt5JOQHbw++yQN60w
x6Jp9WhmHLgyg/SNiDO+zxw686ltHPzrS9gRZQvMT7Hzmv4eB8LoWMcptWZw
Vw0nZ4khxv8dqi/TyU1wR39Q0MF9HLBTwqh8qxHCBtRZI43GQVhQbT3gQSP4
rohJ2T0Zh7j7Tmn6EQ2w8uQ6E/P1cSDR+fnq5lw9PKp2YLdmGwdTuxZmesl6
OOi1bA0jGYfRwNVWnE8dROlmJDniiflM+hn34qFaKFpO47vYNAbZtbcl/IRq
4az0n5bIzDGgHzEg6DrXgETe4qleYr7ksvUtSaytGijFe5wHifkU4eRvrePn
qmFfhT4qg5hvPbk0zDBmVgUlJ4PG5In5GCZzpLGgqhKMG0k6is4R8zPty87e
pyohKerU0jrFGPjbPL328g0GD03X8immR4GEe73nrRHAQfzr1Mkmot9SuXv3
5PEKkKLmVYvOIOajnwOySjLKgH6NX0zAfxR0SkbY3iiWQlc0U5Of+ShILwh6
0S4XQwjHSf8WlVHg4vq4VhhYBBLjSVT466MwqtykoyP6Gzh4y3L/sRDH92Bp
pe4pANyfRRb19RGIK9K/kWeTD+cbXvCVFo2Azlz+Ty3WPKgvy/AccRgBaQ5y
BsrSHGJFPybcIDUCJEpKTlla2aDqs8lqSzoC2FHUnbOXAaevNYquVA+Dy4eB
DArpNNBRJpjd8BwGkk4bTzW3FGjy+wVP5IYBEz/98lfdT3C2B+qbx4ZBOiZb
bJ/6Bxx8fntjt3kISCge0z95HAdnGEWvBfsS64nOjvZ75yLBWndrlEqRqGNo
3OaSQ2BAI++sFtEvkhjJiAYI+UMhjX2jf/sgUe80fTDyAMEsXUgNJGqyPg3z
JUto4jftTX1K1CQRVIMVQmioy3Ey6DRRJ75i0xmwRsd0XPKNugeA5CZKe6Pj
iexIs0+JhBJ1h36iT6o/ckwx+DvzjKiPCq1OcoeikV93isOYB4jxcv327ahI
xEzlF3Wrrx+kxbUbWr3jEHVH9fXh8H5w6ahcspf9gciOREp8fN4P2PvzzPwU
SUi3DKdz5gyx/9EvUt1YCtJn/6Zd2k+sJ+Pn9T45pqEHNH64V5H/gETyie9/
Epmojqo6ll7rH3DNPdcwdshGxXQ48Sb2fyBdRLNY8y8HJW6cfRgw1AcuHuWu
bOJ5yGu89p0B0c/GKZswmofmo4PyT9rKL/tglPNcasNaAWpPt8xT4uoDkoUO
Sc6nv9EVmdtLBsT6mKvEvc0qpwhtDCnFRiT0gs7n629aTpSgvRenHs287gUX
lelNbuNS5CvRaat2vhfizkV8tWspQxyckT+mJntgdFGes02gAqlduCseldID
JGX7uXxfADH13UiyMeqBuBq1HxUWGOq0knT7eLkHhNOEF2a4K9F+pBdVxmI3
YAHUYowdlUjbhLeUJqcbdGzHXaRdq5D6qOFBhEU3ELRLm94JVyMtxgH6F9e7
wf9e8OmwkWokbJ8urbLdBVyXP2hX+dWgRw+xjk9lXZDNcD9l4VYt+k/IaH3W
uQuebHOssCzUorN+yye+3e2C0ZHNmzJRdajxSaqE2dEucKlr8zCRr0cVS/mh
Qc2dQJ+R+jdipx7d89yV2/rWCXFBn1jrUhtQ3Pd593iVTpC213y9rN6INiq8
HwawdkKbjmgGO1UT+kJX+qNxuAN0ZGk3ZX83oar2WKdHiR1AIjQpbaHfjJyX
0tbYjDrA/zR4xzC2oEx3l8Ubwh0gvBvW1VjTgug+X7yTstEO2Jgpx7pFK7K4
EdFiUN4OTxoeGHDx/EETy7b2ju7tQMjkzpXv+IMSLpDOTcm3g0vI7q6161/0
zDf0xK9T7UAvNcutxNKGrgkZudYOtIF6Tk/9pEkbMmqRnb2Z2AZxvNXvP9a3
IUr3azN0H9qAEJZ1koGzHXEL3WaQvt4G4jRRhcnW7ciXJGYw/vAveDl5ad76
0444WTrXPYL+QtuyJUnn+Q5kY5vy+D/+v8Ci9+qngWMHoqIJtIkr/wMGfY8f
HnR1INpAiYjBp38gW15iKehyJwovMRefnG2FrQq+4IvunWjzy/NA+NQKcldO
3YCBTtR83/HJO7ZW8P95OKRytQt9Os7aMJffAqMs859mvbvQvo+WyF3FFuD3
6bvgMt6FjM9+MLeYbQbTw5oWRoluFKW60+Pk2QyYeY5ZWkA3UtvYPfaWpxmo
JqOZbs90oyWRZ6RClU2g/ty7tEe6Bx3bWsruftkEcS3WOu/De5BoxazDy8NG
mEavj5ARepBEpP5kS2wjiOcp/gqT7UW3FE9qcN5uBBc+SUXB2F5E4IrgVJ9o
gLbv/GtVG71IJ2tQ3tazAVhoGb+rK/QhwkeHJ64CDaDjQiq1+LMPmZn571r8
rYfs1YVxt/0+dFTh+RUlq3rY0u//zKr6DzXjhd6ysteDdH/d5az0f0hTWR5r
ra4D/8d57TIU/UhG4uqK8fs66MNirfs1+9ELjYDZPcY64Bf1YTPN60fXXhlF
2GK1YJpsix2hGUCtzI+lx98R494ZPb1I3QGU7z6N3WCpBSo/pWMiJQPo9PU/
j51ra+AJqVRW3clB1LD/hiTPogbiLAVUtAwHkRC1bXwXdw1MTzFtL2ODSJzt
68FERzUIa5LHfGYZQnzel1JH3arB5c/SnbOmQyj7zweHpmvV0HB7cCq3fgiF
bXasx01XAUtBg48c5zCKYjku+zqqCnT4C0SGrYeR1ibn8ZNKVZASGd9j8WcY
banR+aRSVsEWnZ8DNd8IwkJEay+VV4L0J3uuWMcRFL7oux5qWQle6/q1ot0j
6KrCR8XZy5XwPv/iNT2mUcRnfCKCdxID+sXYo8J3RlH08skcmTgMii4w9e98
GEVQeUbpgSYGWq980mu/j6Kwj9XiIswYkESSOfvXjqJ45WG/jWSAlC5bJc3l
USTyPOibPA/AI7olHr6zY6ivPPj8y7gKWJPV2yDIjSFP3lgGIc4KCHcdaCi1
HEOJt5y282PLQbJUKdIzbgw5hgcGE86VA26t/oNSyxg6yRFXO/SzDLyEpKTZ
t8aQlotGse2lMhA2yGeY4hlHeg7jhhW5xDgfL4DPURxHnzj1GdNuloLtQNzv
jw7jaD/wUrZEXQlwMTJ7yyaPo1+H8q0GyiVQo+CrxdA5jjgczPyujBaDgRf5
f0MH4+hh94FqsEkx0FfZkaYITCC30hz3LyTFkL+71Gn+bAIN0xNyaIOKQOua
ftKtTxPoeFGf5NkLRUBiMmhLlTmBfu7lx+aV/YbEFGX5zn8TSDWjbLD56W94
NN5wNuYIDqno8T17PV8IBDZEMBDBoQ1BKUYrz0IIVy2ouvoCh5p3RE7vnysE
yW+XQg68cEiyb2pyo6IARhvi3zbm4xBl/FTgixcF4EXGIhE8ikPe/fT6gvv5
cFnS7/jL43jUHy346lVMPnRZUYxcFMcj+3ZXhXXpfLDNss9Ze41HofvdZ/G4
PGCfIbjBNzwiFOlHXfbOgxrut8+8S/GouGuUql44Dwy0hvhVp/BIiFXOIKsv
F46HPt3lPDWJnnbMfB5zzYX8v42ts1KTaDs8UUvjci6oU0vHFRhNIjZn3uOM
fTlAcrfQ3CV0Ej2UPiFL65EDiR8v35OvmkSBfS8Dpa7mgFxhAjPT4iRqUwrz
ThzPBsISy+wo6xRS1FHjvRmUDcEXv5Wl3ZtCV1UCGQ5kskHy9ZFv1mZTKKas
3rljKQtGoxxe3Y6eQpxujrQralng3rN89XjjFOoJ/eOnXJUJl+kNKHvXplCR
0+PkeaFMaHsw3BfPNY1aufgLfkdngK2bStr7R9OoOzfAMI0uA9jLmxzFbKdR
/3j7OLimA7Yh/YQscRqxL154sbSRBgbCv7lb/04juxhCiohxGhw3ElwP251G
0kaJFM5TvyD7x4963Qsz6HqD8Ye/ur9AfYg1QvDpDFJ4uTZwdjQV9pj83285
zaBTgRcv6b5MhcQnlKj61wza4MsVDBlNATnvjyf9emYQfzv9Tu7rFJivXplQ
J5tFw70jqrnTyRC8b1DIIzSLDvlpNHxNkkFcbMRr8fksmquaXLm1lQSjpqqa
xR6zSKWb1qP8UxK4/2oWdM+ZRQXXeraOnEgCftxtEsWhWSThsxtFH/0T2s4W
dbBSz6HchKeBfZd/gqWa0E+c6ByqmPaRUKtIBPaARJssnTn0TZtx1EspEcqa
zjy095lDLyrO/taf/AFvKALY7xXNoTRyjxdzH3/AcamjSydwc8ia/q33ScYf
kG/jWNl/Yh6VnmyS78xMAJWc1aCfN+fRzRlXocsPE2Bv1lDf9O08Cjpe/JV5
Kh4SeUfFbwbNI7fbN14EeMSDjPYzGkqYR2S/sm4Fn4+H+bCWobbZefQ7pZeF
rT4OgtvvZEcyLSCDQA5LLqM4EKUp/qR/ZwGlytN6xdPFwaDMf6oixguIoTs5
54phLLg7/byw930BvaIWXD1aFAO8RWw7dbUL6PxJ37sl1DHQshzQErC8gB6p
IVakHQ2Wl6hitc4uIuXqqayggihg13Myu/BgEeVKDx/POBEFZTFrd1csF5H1
oNkX1/eR8KbPiKk8bhEl1Jcr0LREwHGGsenPLYtofY87745QBKTLq5Uqby0i
pm2vUa6g76Di0ep7lncJ5XeQscXuhMNexV2dacUlJCja3Jf/Jhyitoqv5Dks
oSbphASt9jCQuSJ8xCl5CcXf8HjvJx0G8++SeuU6l5AxUue+mxsKPj/Zf506
XEKj7C/emfOFQoTJAykTRgLa7C8+ZIkOAWMf92SVSwQUUBgcJMgUAndSgV7i
NgGJPTytmxYQDAx1O3acagSE2G2svE8Ew+T4tQmKDwQUw+nWU/8tCEoOTR/N
fiKg3yd/1GgyBIE3e3rB33ACWq6iOpAKCwTtG1McBZkEtCT37JoRRyBcecbt
FVFDQAy0Tly9yQFAZvFi2bmfgPTsZFZdrwZAz7dwDT0CAd2q6p99U+kPv9I7
qx9SLiPlpOpr1kr+4NRIJyjMvowUCgotdOu/gcLkg1DGK8vIm6vm7HmCH3CT
exzuyBL7M6gx8Zz1gw1OzGD0xTL6qLjiqqzgC3WSu+21Fsso5LnJ9g83H4h4
fv1m2pdlxBp+h0Bb/hWMrc0S/WOX0Vf+861fdrxBKiid1rpgGbmyuB+jkvQG
huwpa83mZaQuN5tu6/oFJlu4R6XHltH9r00j7U1eUDjz4gHf5jI6T759nobF
C7wpv+fS0K6gEzt9ukyGn0Gbp4ttmXsF/dK8fmWy3BOuSJ/w6BFfQVH5WfLv
mTyB7MXDxVKFFcR0pEQw2twDeuw81OLfrCB7Tipmsw53+BWKYZ72K+i30SOx
rmvuYJ+3e/G9/wqivdq8Uh3lBgpt14OUklaQQXsMp+BRN+BeMNu7XraCDiuf
Kh6z+gQr1Bl67B0raHafPerhpCvU8U3/IZ1eQUZ3tV7gNFwh4i6P+NT+Cto9
RivU2OECRjra8S2nVtGvKQgmPHYBKcfvx3IvrqKEj6X7QeHOwBDRZRGGVlGG
weFP30gnmCw8MfRRdRVdWV5oqU50hMLOh/d1362ikYy9WZb8j+BN8MiSdV1F
ana7au8aHUCbtpJFMGwV3Z8WSv2FswchgT1XhoxV5Gqz9KXqiD2QyYrNbVat
Ip+2hXsBl+2g57W5ylDfKtrKNxs7+twWklwyyqsWV1G1SNEQ6VcbsI+e5kuh
WEP/fZ1VtqyyBoUSHn/fM2soaVdqDB1aAXev9ra58Bq6mBpx79FtK1hZ/a6r
fn8NSdhXy7t6WUIdfXfzLa01NKIbmFPZZQERgvTXeMzXED+lWvHBeQsweigf
Q+W1hkbPUZmyfzQHqbeeRxej19CHcNKtnR4zYHCvNO3MW0M3SDYHvK+bwXjc
3r+ixjUU/l2wsjzCFArLxe7GjKyhr513GczJTcG73zzdbX0NpQjTt3ONGYPG
ZgajIc064myPISWv+QBCp2ecFM6to0elvg5aWe+BTIR3+qrYOuo2/ahymPAO
eh6/VGJ9vI6kpbs2ymOMIMkoouRAdx1Z5QgpaSUYgv3nbh6c7TpaJydGkwwD
UEik9230W0esFdsUidhb4KiU38hMXEcuLaL91AP6sDLk+TK4ZB0dqknzp+3p
Qd1OZYNd2zry6nuuZXxeD0KZ90VeTq6jG2xJhiyqb8BIVDxSZm8dLQSwWZl/
fQ1SShYUAgwb6E/dHcpXDbpAZ5z54QT/Bpq4J3K5hkYXxr1netZubSAmigIN
Q9VXUJjMK93/dAM9K1BX5vupA941xCBouIGqC2Zp/NZfgsZYBMNP5w1kLj29
8jFdG4QOuh28QzbQpWYX/5/GL4CM7STeJG0DbTKy3si5qQUdYo8UVCs3kAuh
9LrbKU1IUvn8W6J3A51to9GqXH8O9mZVXFwLG+hhi7sS+bg6PPTb/3KEfBPR
UOgI8/WpAUea+OosyyY63XGt06f3GazUW2i1CW2i7MqvG3ajqlCHy6wtkNlE
67VP7Z1WVCCUdFYoUmMT5Z12cZSmVQEjjvPhLqabSDJGldVC+ClI3dQh1ffc
RKov3PmGNJWBTj3SSD5qE/EttpBLflOCccueTuHcTbQVG3H3XdMTKAw4eYup
gdifcDOMivYJeGY+Stod2kQ6RyemMjIUQKP584mx1U1ksSFPl6b4GISmq2zr
qLdQCi15v+mhPBxQHIylcW6hxJknGlplD6Hj3A35gGtbaOrdedEqjweQJGWZ
by2/hUqcBV7iNeXAXjPrrNarLTS+cPzo7i1ZeGg763nbZgtdt/WxiL50HzhC
zhP4fLfQbUm8iiHvPVjJ0Xl+/McWWtFnw/YvyEDVn8iq5aItFPO7WWDv2l0I
neu51PtnC/XEe+pTKdwBIyqGkDLcFvJoKolsMLkNEucfH8TvbCGsRFQGHyEN
dHe83n6m30aMlmYPGWIQjGtXt73n20Z1OO05emYpyHU4uKEsuY3SuTWL7OIl
wTP8xg8x5W3UVfbS+4zkTdAosDx+1mAb/e//+kIdWVZkTv9P/99L+v8A3xkj
vg==
          "], {{{}, 
            {RGBColor[1, 0.5, 0], Opacity[0.2], EdgeForm[None], 
             GraphicsGroupBox[PolygonBox[CompressedData["
1:eJwl1kMSIAgQBMCxbdu2bdu2bdu2bdu2bds2Vzmxh4yuB7QSNmpfqV2gAAEC
BOQv4U/+O9D/+Te/+MkPvvONr3zhM5/4yAfe8463vOE1r3jJC57zjKc84TGP
eMgD7nOPu9zhNre4yQ2uc42rXOEyl7jIBc5zjrOc4TSnOMkJjnOMoxzhMIc4
yAH2s4+97GE3u9jJDrazja1sYTOb2MgG1rOOtaxhNatYyQqWs4ylLGExi1jI
AuYzj7nMYTazmMkMpjONqUxhMpOYyATGM46xjGE0oxjJCIYzjKEMYTCDGMgA
+tOPvvShN73oSQ+6042udKEznehIB9rzp5na0obWtKIlLWhOM5rShMY0oiEN
qE896lKH2tSiJjWoTjWqUoXKVKIiFShPOcpShtKUoiQlKE4xilKEwhSiIAXI
Tz7ykofc5CInOchONrKShcxkIiMZSE860pKG1KQiJSlITjKSkoTEJCIhCYhP
POISh9jEIiYxiE40ohKFyEQiIhEITzjCEobQhCIkIQhOMIIShMAEIiB/Bv9f
S+Af/uYvfvOLn/zgO9/4yhc+84mPfOA973jLG17zipe84DnPeMoTHvOIhzzg
Pve4yx1uc4ub3OA617jKFS5ziYtc4DznOMsZTnOKk5zgOMc4yhEOc4iDHGA/
+9jLHnazi53sYDvb2MoWNrOJjWxgPetYyxpWs4qVrGA5y1jKEhaziIUsYD7z
mMscZjOLmcxgOtOYyhQmM4mJTGA84xjLGEYzipGMYDjDGMoQBjOIgQygP/3o
Sx9604ue9KA73ehKFzrTiY50oD3taEsbWtOKlrSgOc1oShMa04iGNKA+9ahL
HWpTi5rUoDrVqEoVKlOJilSgPOUoSxlKU4qSlKA4xShKEQpTiIIUID/5yEse
cpOLnOQgO9nIShYyk4mMZCA96UhLGlKTipSkIDnJSEoSEpOIhCQgPvGISxxi
E4uYxCA60YhKFCITiYhEIDzhCEsYQhOKkIQgOMEIShACE4iAAf9/AP5V/vlz
///8AvzmFz/5wXe+8ZUvfOYTH/nAe97xlje85hUvecFznvGUJzzmEQ95wH3u
cZc73OYWN7nBda5xlStc5hIXucB5znGWM5zmFCc5wXGOcZQjHOYQBznAfvax
lz3sZhc72cF2trGVLWxmExvZwHrWsZY1rGYVK1nBcpaxlCUsZhELWcB85jGX
OcxmFjOZwXSmMZUpTGYSE5nAeMYxljGMZhQjGcFwhjGUIQxmEAMZQH/60Zc+
9KYXPelBd7rRlS50phMd6UB72tGWNrSmFS1pQXOa0ZQmNKYRDWlAfepRlzrU
phY1qUF1qlGVKlSmEhWpQHnKUZYylKYUJSlBcYpRlCIUphAFKUB+8pGXPOQm
FznJQXaykZUsZCYTGclAetKRljSkJhUpSUFykpGUJCQmEQlJQHziEZc4xCYW
MYlBdKIRlShEJhIRiUB4whGWMIQmFCEJQXCCEZQgBOY/DWSCQQ==
               
               "]]]}, {}, {}}, {{}, {}, 
            {RGBColor[1, 0.5, 0], PointSize[0.011111111111111112`], Thickness[
             0.01], LineBox[CompressedData["
1:eJwl1mPXEIgWBeA3uyZbk227Jtu2bds12bZt27Zt227u07ofnrV/wdn7JGzQ
tkKbQAEBAb8DBwT8SREQhKAEIzghCEkoQhOGsIQjPBH4i4hEIjJRiEo0ohOD
mMQiNnGISzzik4CE/E0iEpOEpCQjOSlISSpSk4a0pCM9GchIJjKThaxkIzs5
yEkucpOHvOQjPwUoSCH+oTBFKEoxilOCkpSiNGUoSznKU4GKVKIyVahKNapT
g5rUojZ1qEs96tOAhjSiMU1oSjOa04KWtKI1bWhLO9rTgY50ojNd6Eo3utOD
nvSiN33oSz/6M4CBDGIwQxjKMIbzLyMYyShGM4axjGM8E5jIJCYzhalMYzoz
mMksZjOHucxjPgtYyCIWs4SlLGM5K1jJKlazhrWsYz0b2MgmNrOFrWxjOzvY
yS52s4e97GM/BzjIIQ5zhKMc4zgnOMkpTnOGs5zjPBe4yCUuc4WrXOM6N7jJ
LW5zh7vc4z4PeMgjHvOEpzzjOS94ySte84a3vOM9H/jIJz7zha984zs/+Mkv
fvMff44/EIEJQlCCEZwQhCQUoQlDWMIRngj8RUQiEZkoRCUa0YlBTGIRmzjE
JR7xSUBC/iYRiUlCUpKRnBSkJBWpSUNa0pGeDGQkE5nJQlaykZ0c5CQXuclD
XvKRnwIUpBD/UJgiFKUYxSlBSUpRmjKUpRzlqUBFKlGZKlSlGtWpQU1qUZs6
1KUe9WlAQxrRmCY0pRnNaUFLWtGaP+Xdlna0pwMd6URnutCVbnSnBz3pRW/6
0Jd+9GcAAxnEYIYwlGEM519GMJJRjGYMYxnHeCYwkUlMZgpTmcZ0ZjCTWcxm
DnOZx3wWsJBFLGYJS1nGclawklWsZg1rWcd6NrCRTWxmC1vZxnZ2sJNd7GYP
e9nHfg5wkEMc5ghHOcZxTnCSU5zmDGc5x3kucJFLXOYKV7nGdW5wk1vc5g53
ucd9HvCQRzzmCU95xnNe8JJXvOYNb3nHez7wkU985gtf+cZ3fvCTX/zmP/4M
fyACE4SgBCM4IQhJKEIThrCEIzwR+IuIRCIyUYhKNKITg5jEIjZxiEs84pOA
hPxNIhKThKQkIzkpSEkqUpOGtKQjPRnISCYyk4WsZCM7OchJLnKTh7zkIz8F
KEgh/qEwRShKMYpTgpKUojRlKEs5ylOBilSiMlWoSjWqU4Oa1KI2dahLPerT
gIY0ojFNaEozmtOClrSiNW1oSzva04GOdKIzXehKN7rTg570ojd96Es/+jOA
gQxiMEMYyjCG8y8jGMkoRjOGsYxjPBOYyCQmM4WpTGM6M5jJLGYzh7nMYz4L
WMgiFrOEpSxjOStYySpWs4a1rGM9G9jIJjazha1sYzs72MkudrOHvexjPwc4
yCEOc4SjHOM4JzjJKU5zhrOc4zwXuMglLnOFq1zjOje4yS1uc4e73OM+D3jI
Ix7zhKc84zkveMkrXvOGt7zjPR/4yCc+84WvfOM7P/jJr8D///v/B+VTg0I=

              "]]}}}], {}}},
       AspectRatio->NCache[GoldenRatio^(-1), 0.6180339887498948],
       Axes->False,
       AxesLabel->{None, None},
       AxesOrigin->{0, 0.},
       DisplayFunction->Identity,
       Epilog->{
         Thickness[0.007], 
         LineBox[{{0, -2.5}, {0, 2.}}], 
         Dashing[{Small, Small}], 
         Thickness[0.003], 
         LineBox[{{0, -0.12200755706560293`}, {0.65, -0.12200755706560293`}}], 
         LineBox[{{0, -0.5377690128131313}, {-0.68, -0.5377690128131313}}], 
         InsetBox[
          BoxData[
           FormBox[
            StyleBox[
            "\"b\"", 24, Background -> GrayLevel[1], StripOnInput -> False], 
            TraditionalForm]], 
          Scaled[{0.07, 0.9}]], 
         InsetBox[
          BoxData[
           FormBox[
            StyleBox[
             FrameBox["\"Slow\"", StripOnInput -> False], 14, Background -> 
             GrayLevel[1], StripOnInput -> False], 
            TraditionalForm]], {-0.2, -0.5377690128131313}], 
         InsetBox[
          BoxData[
           FormBox[
            StyleBox[
             FrameBox["\"Fast\"", StripOnInput -> False], 14, Background -> 
             GrayLevel[1], StripOnInput -> False], TraditionalForm]], {
          0.2, -0.12200755706560293`}]},
       Frame->True,
       FrameLabel->{
         FormBox[
          StyleBox["\"Probability Density\"", 14, StripOnInput -> False], 
          TraditionalForm], 
         FormBox[
          StyleBox["\"Chirp (Hz/s)\"", 14, StripOnInput -> False], 
          TraditionalForm]},
       FrameTicks->{{Automatic, Automatic}, {Automatic, Automatic}},
       GridLines->{None, None},
       GridLinesStyle->Directive[
         GrayLevel[0.5, 0.4]],
       ImageSize->Medium,
       Method->{},
       PlotRange->{{-1, 1}, {-2.5, 2}},
       PlotRangeClipping->True,
       PlotRangePadding->{{0, 0}, {0, 0}},
       Ticks->{Automatic, Automatic}], {580.5, -118.66252583997979`}, 
      ImageScaled[{0.5, 0.5}], {360, 222.49223594996212`}], InsetBox[
      GraphicsBox[{{}, GraphicsComplexBox[CompressedData["
1:eJx1Vns8lekWliSVHNNIO8wUk6YycppDQqdH7e7aKJJ2l5EUkRhJMi4hSSIy
LmUknXLLdJGQdt6NkhDb/c523xTGZRqKmu/77Jn563y/3/fbv2d9e73vs9az
1npfVWunPcckJSQkMqmX/p2se99cwjoIea3NVRxrQ4gO1Nb1G+Xg5L6OZdK+
ARDOyAzVXvwKYzrbM0enfsbJTNZUzYEy/NtwCdfGIB5bS2W4wtgK6Kp/9Lbn
3UGMh0m948dKWKT2CNSaUpBype2Piz9WwVWrUq1p4j5+W7FOd8k3VdjZeDhn
h2w6+s7UK6zSqUTDL+add2MzIHsD/4otFcDuh52ykhpZSD3bsKNEpQzjqoY6
h3Oe4qeZuckfNhQjsIuCO3jwWqax7t6OQigmaQQqNuSizXK9WbJ6Aaoy5C31
MvioUw/8qqOBD+Wo4JO9H/NwM/bMsgXlz2F9Vto3kl2AR5ebVqfeyUGqJQWD
X0BO0nH5pEE2RvQmU4YrX0LzXdGt6s1Z0FM+mxuv9AqSTyzK7vtkwXdyuJJj
XYQZ4a3OnCXZeN1CLZ/yGq85pdx8YTbkCQWHizGZHXx4ie9TWN6ypgiVwvam
n3ZeRTZu+bZQ+X2Dve3FavKjmei1pugWleHIrkNzW0oywLrdt3yNjAB7HJVE
Fr7p4C34do1MmgD9FR3ZaesewsrfxqDNpAKCL/arJq76FVJjCVsyRyuwV0pm
yE/uHpJs2kxCoitRHTi5eeeKFBjVqFB6VSFUzmL5mz1JGNpCwbYqkLnaUc12
dxGRGX1qgX81+tNKZHWO34butzXufctrwOO3mO6bHYem6AX+/OIahM2fpZ3j
EAkfGdOQ6FO14Id21YWKrkDtHAUX1OH7fgW2ra4vCvuKKUJ16L3kknrJxgP2
XJk0FW49Zi0y+3JpvQ/kSii6U/UIk/B3mJFxAekG1PIJDdhckBBWHnAZFmkU
3NKIhAnnVzGrwzCh8qnava8Rw+YBpi6fwhAXQoUf0oTQPQ0/GvOuYuMniu6a
Zjj7LSrelHIF3aeo5aubkTyhV92qEYSgNgq6t4Dr/iQHaQHQNKXSqdKKrXkd
+us7/SHgU+HzW7Hixr1tMvf84bqGomvThtz9z94fz/eHbIVrBEtKCKUgKZ+n
k/44HERBCyHMH51bdETzAh5uTI8bShLCjdu9Vy7BH5IfqPKfEOLShnmqPUf9
YJ4+lFRo1A7ts6uzHUfPI9FeTjM9rh2Xf91tO+e5N8bVKDjUjoU/JO9baPcT
djYZ6QZt7MDKpPOqx/PPIjbCnuca0YHCfLc3KtKuGDAK2mjV3YHmm8fD5iY6
A1LJhUa6ndgyxyn6wDMHhPMoGNSJRI+EvDkVtuh07aYIdWK2Rta5GKcT0NGU
spDT7ELR4P1g2TgnBHZTdL27YFyrvmk9TqMhjlpe0AU/zs3aLy64QcOCgmrd
2OTOSl616By85HwoQt04MOB732CtO8oLqfALu6Fq+VYveZcrVH0ouqweOLnO
UueaOOG0LrW8fQ/YuzTfh3gew4shCvJ68Cy7tqH4K0soJlPplOtF0X87FaJs
jGBnRYVv1YupMcF7zuatyGFRdNN78f75p+zLo1vEeohg1S7xpcX8HWI9ROhP
cuA9/c5YrIcIdBdzrE3FevyDp/Xo+xtP6/EPntbjHzytRz9ad0cc1c8ywS+M
Hv2IfRC54fN8Y7Ee/WCHBm/7/iuOWI+3MD7P3ig4wBHr8RaarCuDNYYmYj3e
YuXY4jm3EnaL9XiHqLwLWbMGzMV6UPj5wFGl3P1iPd7hIatVd/UKK7EeA2A9
1vj6rpONWI8BxO+JWLim6oRYjwFIiJ9VFomxb7sGMK78/ezxQzvIeno8nLpG
Sp3YDbfzH5EpJs7zxLL1dmPcaj4ZZ7AVOj4cHHyuXEjGvel4L2HMWs38u4Ji
Qg1vSY3AKEw5bMk+ijIynadbyNS5ctRpr4AoadHz7S72N7kpyspXEP2MIrfc
+FTEV8wzenmwgtDTzi33AQzZrvvqt1cQA4ZPOka5DeF+7QJSQo+zqQy4sG1M
Z2gLCD2tTEKyIDL2rPwmtozQ0zFNJQdWR5ce63QrJecYAw/PF8+exVtYTObQ
7WtAYMgquTIc+Yrsosupmw//xNZDg3Ivyc90uWnm47Pzhi+0Y/JJM12OrgXY
/mCdTf9OPqGzb897gYo1uitczvMIHT1LqhCTxurvrlnlELq6Co1e4Ums2ZSm
7VPygclPEaQV2d71pdlkEy1P02vU/rDW8555NrlMy6dWgnnKzlL8vCwiYDYo
RUiIUcFs8oQwdNLfwNuy3H73SDph3CfKcLB/xgaH3x8Q+nR8sVSABaZJMiEf
Usi4GW0Q4L39Ge/vNtwh1MeHLnYVsOjYLi/kxRPQx6NsJTyKtZTrRmMI4/6w
Es2PR/RC7SIIdViW/WFWhfH13zTMXRtKNBhDFTIUFh8/p3iJlP9Bb1ANvpZV
+NaEAHLaLnzAEzX4zWBsjNseQBj3zhrInJS/KBQFiuuhFrvsHSLecYLJYcZQ
h0nhM4efE68SSWaDOqQWfK3Kt75GEhnC9VixsOqAcHYkoU976h+wGkkeeXcm
mlCbURE0wCuvUWG/43USzhga8T/R7eHo+zcIE55kE9aejnFn7blOGDp3m/Cp
6uONU05RxItJQDPYh3ynZilEEFUqO+EDzUibfyRfe+VVwqQrvAUjYapy5cGX
CBOeTiuulV9V1BEEkGk6rbDkPtRJNAsgjLtnG/xszRxLLgSQVLrc5YXY5PPj
pEjuorj+hShdOVONHXeRGNPHfYYQ3vdtE6nzhtxiGqIdOb2xq/Wb/ckI7W7Z
jsFVh6Q4hb5kM309SWnHqrRGLePP3oS6jFCGdiwLVXk8qO/B3CYqOR3IzZp5
uuHEGcK0T3wH2rq+ND2Z6UwY9+EONN1O2Ds3yo7Q3RfJ7kS8i+ermXesCNOO
kZ1IO+LjOKPOjPgyG3Ti5jKVRtWyraSKpqPXhdTRx95Lj68n6rR7cBckLLgu
Zo7rCH370Wrpglp25LbBekPy2o02dEM/IaK/ZfEuosxs0I07m2yu97/kEkeG
cDfktKRjrhYcI4z7sh5oRJU+4t07ReSZAdADz/98DJZ8epow6SrqwZCl/h33
zLOECU+pFwnsX4QXJjyI9DRhvPxp8XkHTS/x/OhFWFBqnvOUl1gPEXR+39ZV
r+Al1kOE3q39y0Vfe4j1EKFJ+nJRR6GrWI8+XPSAvJLzCbEefX/PS1N1zqN5
Xn1/z8sb1+nnNfnr+1/4r/vz//v+J9zAtwc=
         "], {{{}, 
           {RGBColor[1, 0, 0], Opacity[0.2], EdgeForm[None], 
            GraphicsGroupBox[
             PolygonBox[{{1, 181, 182, 95, 94, 93, 92, 91, 90, 89, 88, 87, 86,
               85, 84, 83, 82, 81, 80, 79, 78, 77, 76, 75, 74, 73, 72, 71, 70,
               69, 68, 67, 66, 65, 64, 63, 62, 61, 60, 59, 58, 57, 56, 55, 54,
               53, 52, 51, 50, 49, 48, 47, 46, 45, 44, 43, 42, 41, 40, 39, 38,
               37, 36, 35, 34, 33, 32, 31, 30, 29, 28, 27, 26, 25, 24, 23, 22,
               21, 20, 19, 18, 17, 16, 15, 14, 13, 12, 11, 10, 9, 8, 7, 6, 5, 
              4, 3, 2}}]]}, {}, 
           {RGBColor[1, 0.5, 0], Opacity[0.2], EdgeForm[None], 
            GraphicsGroupBox[
             PolygonBox[{{96, 179, 180, 178, 177, 176, 175, 174, 173, 172, 
              171, 170, 169, 168, 167, 166, 165, 164, 163, 162, 161, 160, 159,
               158, 157, 156, 155, 154, 153, 152, 151, 150, 149, 148, 147, 
              146, 145, 144, 143, 142, 141, 140, 139, 138, 137, 136, 135, 134,
               133, 132, 131, 130, 129, 128, 127, 126, 125, 124, 123, 122, 
              121, 120, 119, 118, 117, 116, 115, 114, 113, 112, 111, 110, 109,
               108, 107, 106, 105, 104, 103, 102, 101, 100, 99, 98, 
              97}}]]}, {}, {}, {}, {}, {}, {}}, {{}, {}, 
           {RGBColor[1, 0, 0], PointSize[0.009166666666666668], Thickness[
            0.01], LineBox[{1, 2, 3, 4, 5, 6, 7, 8, 9, 10, 11, 12, 13, 14, 15,
              16, 17, 18, 19, 20, 21, 22, 23, 24, 25, 26, 27, 28, 29, 30, 31, 
             32, 33, 34, 35, 36, 37, 38, 39, 40, 41, 42, 43, 44, 45, 46, 47, 
             48, 49, 50, 51, 52, 53, 54, 55, 56, 57, 58, 59, 60, 61, 62, 63, 
             64, 65, 66, 67, 68, 69, 70, 71, 72, 73, 74, 75, 76, 77, 78, 79, 
             80, 81, 82, 83, 84, 85, 86, 87, 88, 89, 90, 91, 92, 93, 94, 
             95}]}, 
           {RGBColor[1, 0.5, 0], PointSize[0.009166666666666668], Thickness[
            0.01], LineBox[{96, 97, 98, 99, 100, 101, 102, 103, 104, 105, 106,
              107, 108, 109, 110, 111, 112, 113, 114, 115, 116, 117, 118, 119,
              120, 121, 122, 123, 124, 125, 126, 127, 128, 129, 130, 131, 132,
              133, 134, 135, 136, 137, 138, 139, 140, 141, 142, 143, 144, 145,
              146, 147, 148, 149, 150, 151, 152, 153, 154, 155, 156, 157, 158,
              159, 160, 161, 162, 163, 164, 165, 166, 167, 168, 169, 170, 171,
              172, 173, 174, 175, 176, 177, 178}]}}}], {}},
       AspectRatio->NCache[GoldenRatio^(-1), 0.6180339887498948],
       Axes->{False, False},
       AxesLabel->{None, None},
       AxesOrigin->{0, -0.2},
       DisplayFunction->Identity,
       Epilog->{
         Thickness[0.007], 
         LineBox[{{0, -2}, {0, 1.5}}], 
         Dashing[{Small, Small}], 
         Thickness[0.003], 
         LineBox[{{0, 0.14179969190074307`}, {0.13, 0.14179969190074307`}}], 
         LineBox[{{0, 0.13814485837374185`}, {-0.17, 0.13814485837374185`}}], 
         
         InsetBox[
          BoxData[
           FormBox[
            StyleBox[
            "\"c\"", 24, Background -> GrayLevel[1], StripOnInput -> False], 
            TraditionalForm]], 
          Scaled[{0.07, 0.9}]], 
         InsetBox[
          BoxData[
           FormBox[
            StyleBox[
             FrameBox["\"Slow\"", StripOnInput -> False], 14, Background -> 
             GrayLevel[1], StripOnInput -> False], TraditionalForm]], {-0.05, 
          0.13814485837374185`}], 
         InsetBox[
          BoxData[
           FormBox[
            StyleBox[
             FrameBox["\"Fast\"", StripOnInput -> False], 14, Background -> 
             GrayLevel[1], StripOnInput -> False], TraditionalForm]], {0.05, 
          0.14179969190074307`}]},
       Frame->{{True, True}, {True, True}},
       FrameLabel->{{
          FormBox[
           StyleBox["\"Velocity (m/s)\"", 14, StripOnInput -> False], 
           TraditionalForm], None}, {
          FormBox[
           StyleBox["\"Probability Density\"", 14, StripOnInput -> False], 
           TraditionalForm], None}},
       FrameTicks->{{Automatic, Automatic}, {Automatic, Automatic}},
       GridLines->{None, None},
       GridLinesStyle->Directive[
         GrayLevel[0.5, 0.4]],
       ImageSize->Medium,
       Method->{},
       PlotRange->{{-0.32, 0.32}, {-0.05, 1}},
       PlotRangeClipping->True,
       PlotRangePadding->{{0, 0}, {0, 0}},
       Ticks->{Automatic, Automatic}], {967.5, -118.66252583997979`}, 
      ImageScaled[{0.5, 0.5}], {360, 222.49223594996212`}]}, {InsetBox[
      GraphicsBox[{{}, GraphicsComplexBox[CompressedData["
1:eJxdeGk0FQzUtSFCMg8VoickUypUpn2VoUFPpUmUCqUoeW6hwRAyJCSUIXOU
ZMxMyZR5vubZdc3ca8iVKW/f+tb75z1/ztpr7bXPj3PWOnvtXWYPDG8xMTAw
7GRkYPh//f/W85EASbrUWdDVeSak3lMRY5lwlfqUiFexb6WE9Bcwe5I/dJ/9
c/zkTLpyr2EJPGQS43iqF363bSXat61B6UmwdcyYP84HiJ5L/YeRIOOdZCXP
E4TzNz12lm0wE/JIPtHeye+QKlljUkpjJRwXt26lHA+Hw2fXH8P97IRWq1Ps
2iOR4BKObrXI5yQc6BGMbiiOwWZfrVSp+9yEFQbP/DX/ODA7m8y+XOQhlErT
SbLX4pH+3ppPWICP4GNwm2ok9xGSLJ6vN7j4CYbEdjav5U+Qiuj9hhF+wo5Q
vd3ZlZ+R2NxCygkRIJC/52gOv/2CJpbKkkgZQULSsLQRr0UKmNSWpgfDBQlE
9hAiDqSh9GEC97M5QUJkiHuF6vN0cK8/fT6uKERwTSoknbbMwK37lOzqC0KE
W98XBi3+/YqYwxIcP8yFCCea5KjPVDJRacN15rmJEEFh2Hw1UDQL7jd+tUqr
CxF46e/ZkpizIS0eSg9jFCIssrUKlkxmI6jjyVu2VEFClwjn7s7mHAyc3EK+
TBAkFCrqKNHyckF+Z7P/Ub4AIVrbUZM1Jg8lInfd7UQECO4Xsk6KeeWD07rv
QdBdfoKl5fRlZZsCKDJeFpr+xEc49VTy1qmLhRjxTdOU7eEl7PO7SjTT+Abx
zf57RNh4CfwxwS5Pdn9H+ZBZne5BHsLS1zrfAI4iyBrXpewu4SL0/NwU/mmu
CCZy918KSm8l/OjU+FTU+QPstexWXmFbCC12at2T14uR0Lk/5JsYB0HHpf2G
PakYK/0M6aaZbIQcb+IYo34J3pzw7Fm9spkgE8hl41dQApR0vY3hYSWEv0/6
tU2xFOtV9kX27ZsInAl6z+JjS1Ef8G6f4RdmgnMqmVFJsAyHjrjv2BLARKDm
OnsXepdBokq9+J0nI+FGyQ5u/bUyaFj949T2hoHQUpPztuVBOQpviogqW21A
p9VQ1HS4HCyBRc2bxtaR00eNm7j0E0NHQuq8o9YgM+az167mJxZkz/NKBa4i
fFY6nUGrAu2kHCvijxVwrpSq+mZU4N62TjMxiRU4M1//LixVCQnduDSbpGXM
cq4e+xBaCTTGz1kYLsNMKKRGkbMKuT5j/opbltEqfvBcgUsVtprpvSqo+g29
vY0dugtViPvTni7h+ht5B6xNm29X4yMtyCFG4TdkNTaPXO2uxpStnd+O2iVE
6H6wHj9dg6fi3Gn0K0vgOoP5hyU1+JO9Z861j47nRj2PN5RrQeJfTaEa0zF/
02HDJ7EWiYCTTOciLKz5PYVE62C5PSHvs/Ei2h+lcca9rsNSx9riy9FfOO58
KkiBuR7OPnuNKE6/UOA1tj3fvh601xcIcRK/IP/GPUZnsh6EI1T2L3ULiAoX
39N0rQGSJ7We3XBeAE98YYpJcwMcYyR2GuxfgFvKZeUxnUbsEwxV6R6cx6+c
hQJiXiNuM4mbsb6cx8HBSokNwSbs4jvrOiA9j2mKIKX8TBPW/T0Ce/LmkDBh
/snnZRPiDEYj6FpzMKVmWJ0ta8LvVacdEQWzEF7YUBBab4La+58L9xRn0bR0
eq5HtRlE7vmkSnUaXq69z4q1bcZSsOu5zu1UHGWcdLBMakZBKV/7yJ9prLAc
VlegNEOy6s8f9vkpZHJ4/pkXa8FZVR4lhuVJ3ONuLcm73AJ/Gfe4EuFJSAn8
4+H8pgU8y5u+mJ+dQP822+M6tS3wSXvFL/dhHCFiRVs4WEjwYt+GOq5xnP2H
s7FRiwS53NB9RQFjYN9jHPj2MQlFl1tvBEiNoVQu8aLJVxL8xLkeq1SP4pkS
fduuaRLW+X/tV3cYhbKKTu+oVCuSap/z02VHMXMkMDr5eiuYC7uKvw6M4KPW
oBkxrBUvbL6sjAWM4PoxRenDpFbYhg0pu6iNYNtxx4l1zjZMMef2SHdR0GxQ
k1ym14acxOGKBCsKfM5ts335vA01xAah7dRhHLt0++CZgjbsUjh6h89iGGvG
WXSBX21w0/jj79pARvZ1poJuhXb83PsS1kpk2FicdYqxbAdV1XThqd8Q9tyN
ItyObUeaxT2i88QgBu9PM8v3tINFRcxmSn8QYUS1yjmBDryiEQdYLg/A0MHb
J/ffDhwnP7A1lO/HFsf2007eHfh4dm2ZwtuH8ueSvMdKO6DGb6dfwNYLJw9i
K9taB9YjZ7fq8vZA1ac4pEGlE7o6/Grc8t2g+XOZBD/oBB/Jql7CuAuJQVd3
Gn/uxMaw8E7OyE7cDE0aEh/uBL9o5qMoegd2RP6OHxHtwlGJEgb9Ox0gxerd
+XKpC3ZutrfM5tvh+zFY7r+ALpzVGJqID2qHzhcyVbWmC8WON+41H2/HnzSl
r2vM3XhmvzOazNmOnCxnu1LNbqjaabPFdrXBNr/usLdDN/geiZv5JbZBpmjH
2umMbkSMehrQHraBXHrnB/9UNyzmS1QaD7UhvDLHrUuyBzdXl7bHzrfiQt0m
vWjTHri1ucQ4JrSCs9mQ/VZoD9quiPl0n29FRVtMnWxLDzY26ia6mFrh3E19
PbulF6KhvruU80g4PKBxPke3F7Hf713mf0LC7LCPkKNLL+LoPo8Xj5OQNN7Z
pZ3fCyO3+7KdMiSYzUhHbl7oRQ+/9Fy9EAmi849u1Mv3QfRa+mNuLhJa6aW7
g273gTPPmCFgMwn+qzxjRjF9kH9ipTK70gI9hutJO7v7YPziXHfmQAsYWFLu
U/j7sa7UVumQ2oI89lWlpNP90L2t5spk1gIi14lfD7z6cXObwnum382Q5Q/J
VSnpR6OIR6rFf82gCI88XV3px+xirotBSxMiRA9qlSgPYK+RxNj3XU24tMuV
0ctmAI7USexoaQCXdGO5QeIArlrSLhrdrkeVrJg3H3kAOnWb9QuE61Acki01
vXUQyUdYjd6s10A0/OrmRtlBRClpf1qUr8GTCOaJjL93+m9cKb9fTjXaopJq
gi0GEf2Q8/bV+GociD2X7OA6CPrdKwu0pWr4f/jtZxw1CLe5ljrVzzWYSoh+
oFk4iJ1BkRy+H2uhn6h3TqJzEIKzUqMs7XWIT5o5wLw4iKkuuibvtgYwpAQL
jPIOgTgrdID9VCOupanTqxSHYJX/X0rYnibkZ5A7vpwawkndXwvaHk0QynqZ
739nCJ+jZIxLs5tAzFF6/5/HEAJa9NWe/cWNeR2OF+KGIJf03mD1L1+u0Nn0
0I+/+g7cPOYKTfD+LkXY0TsE543GHzZWjaD8qNu1/nsIB1kT938/1wDt0ofM
g4JkjCSVTTLJ1COyfMdI6QEyzB/GnmFnqsNKRUlFwhky+s0nzsfRanCp+k6i
9z0yAiuOBm9ZqUZmLbeP9UsyKPuGU2/urgZ3Q471vx/J8KZ7hihYVuFe07XT
+8vIGGM13TldWImqlk37BAbJ8FDnijcTrIRU2xeepTUygud06o0sK+DaYTjf
tX0YZAPrPM3En+jvWiZ9Ux3GeHlUJEjlUOuNyY4+Pwzpb249FhNlCOnXD3Gz
HYYmpnkezpViYZD6+JbfMM4PtHDG0Etwdvit8fGkYcyN3lS6wFqC5BENDbnK
Ydz15Gh+oFAM9vFhMS7KMFxNf6pdmSrCrUmfjVkGCo6u5SueqfyO0un9QyQx
Cnb8SeJdn/qGnbTO0hw1Cs71nuExOfUNz+Zc4sMuUzAf5mEs01iIjgVpT8dH
FKT0li76XiuEMr3e8vobCp6u9Rqc7i9AwO9HJ46mUtC7K1XOCQWYWRGRk6ql
QEWnRrv8cT5OrJdyso1TsLdcTSbCNw8JG3epk5tGYOH2O9nXKxdMTLxN9btG
kGLapxrmlAPTTXkZ6VojKI0Qan7vmY1C1utBQSYjyA42pEkWZEGYndXO/vEI
MD/DkSCXhUdbUi5deTuC6YHzq5pjmWjaeuGwxtcRuMhILhbQMqHAs7pdvHEE
gmct9fI1s/CSL26VcXoEwmVXWeSLszAqcKKPwjYKN0aOPRKm2TgqPFtUKTUK
8stnwmXL2YjeHhKTdHQUcUIC6pqPcrAqouXmd30UHIa6TssZOTDaOWJu6zgK
Ed5c27yoHGRJ+OqeDxvFZrLmhUylHPDuPrhHNWcUTHrHlzWtsnFfqpttO2kU
nMQzH72uZKFmj+vkKu2vnpqNqp1QJqRlZer6OccQHi6ns1aUAXf5xpSSvX//
bKZR6wdiOgYU7V/H640hucHkiWREKjT2i/3nZT6G5zuqWIobkhF6sNzQ6vkY
9rR1RXiGfMGiirXy6cgxnPqQ2xy1noRzh/mElArGYCi3y/AiPQmpavlLfB1j
mCSOeny88wUcmje6FhfGoFCraDSzPxmW2FzYyTOOgw9CQlNlU1CmnRpRqDCO
KNnr0cWyqZDQuegcdXIcsuqfPr3nTIOj3tp1V8txZByKMP+Qloau4x+0LV6M
w5hCf1W3nAaVUyd368eOY+uB1vW2zjQEnp7bJFs0jgQpYvalY2mgngkd5ewZ
hxufxVD8kVScMkQVbWkcqz+bT1yrSManC6OfWwQmEOEdQjzzJwmbLvu9yt4/
gWVZgbQXG4m4cUX5fui/E+idejN+kPYR3016/n1mPYE3nauuufR4bDd1UzL1
ngA92VS6Fh9gf2Mvn3bCBFa4VVk9Z2PRYta0sLt0Aj/eUCKi9sRC8ZZDG+vA
BErs39SZLMfgleXO3InVCSyUVX8uvx+Lsbs/Q+u2TSIw5FB8r0scdO7de5qm
MgnH1y9SVHfGI8aG/2qg4ST8GJya78l/xLptgabdg0kYXCKv6nkk4srDm+JG
vpMIfWzgfPrvfnLs2BjVP0/i9LELr0NvpYDvcRpZrGIS+8kee6r90/Dg6aVy
huFJOHk5nOL/mI5ax/WE4Y1JcKUNHLJWz4CMS7xXhegUAr10HF48zsAL11N3
Px+ZAuUKs8rtCxkYcp8/6XtpCua7m51569Oh6Rkm/+DhFI6v+pg1NaYh3JvA
ZRgwBRP2tIIQsxTQfcZoyilTcAzq7eu0T8J5P/9m4ZopHIr5PpJ9+BPSXqtk
roxOQXnAXORKxwdwBvYG9zFPI1s7jLj9eQzuBLvbF0tMY7GxLMYrKxw/38ka
fdCcxrMz+UWP2d5iV1jzEU/jaWxtPpHvKBkA5/ePRe46TMPMZ5LxpLo3uiPF
108FT+O2+tRP4rzr37kV/YoZ03jt3/joWvVTBMXdL+ZtmIZWAM9GJoMdaPEC
cb8mpyE47hx9+QERpz8VundsnsFMitW6OP9DfP5sdqtAcgbu1zTeaW51AEsy
u36k9gySmXr/0Yl1xs3UdJnnpjNodQx2zRfwwI/0yxzmz2YQkHzv8PiGL0Qy
/0zphs7grKlKNjUkCA7ZCfUy2TPwtt+t/qkpDKRcg7QtLTPoOP9OhuwVg/0F
CwFU6gwGKbPPZP3j4fctnNi8hYqQiCfZUQ2JmCjSvpAlQ4WZ/vaaKK4U6JaM
q4ToUvGdi8523CMdH8peCz81o6KO+TpHtdZXbPxUXb7qQoXIyYt007eZMKnq
+2vGqNh1S+yt/MMs5Na8+PZPPhXZh66E+zdkgb9eLoqlnYrh3LGvm5Kz8F9j
i8v4PBVvjQ6GTIplob75yc1abhrOqtlzzGpnYm+rxLFUeRou3s3eW6bxFR7t
lZJvTtBgGreJ8E05A8OdNqyPbtMgtLbtt5NBOtAjOH7J/S+O6onj0kzD+75v
1UdiaFjIrjmY9SgVSwPmX0S/03CVP1BcXD8VF8kcfhtdNExqdd4PSkhFBiXD
hkynoXavlruGbRr+f4ozi//Nc/4H/ano3Q==
         "], {{{}, 
           {RGBColor[1, 0.5, 0], Opacity[0.2], EdgeForm[None], 
            GraphicsGroupBox[PolygonBox[CompressedData["
1:eJxF1GWYCAYABuA757jTF+J0dxtmtqmJacfUmK7pYWZM97TpbhvTMTXd3d0W
mmnGvB4/9uN9vp/f9+tL17h9dLsYAQEBgaQO/D9TkZIUJCeKZCQlCYmJJIJw
wkhEQhIQn3jEJQ6hhBCbWAQTkyBivOsNfD/iP/GG1/zLK17yguc84ylPeMwj
/uEhD7jPPe5yh9vc4iZ/8xd/8gc3uM41rnKFy1ziIhc4zznOcobTnOIkJzjO
MY5yhMMc4iAH2M8+9rKH3exiJzvYzja2soXN/M4mNrKB9azjN9ayhtWsYiUr
WM4ylrKEX1nMIn7hZxaygPnMYy5zmM0sZjKD6UxjKlOYzCQmMoHxjOMnxjKG
0YxiJCMYzjB+ZChDGMwgBjKA/vSjL33oTS968gM96M73dOM7uvItXehMJ76h
Ix1oTzva0obWfE0rWtKC5jSjKU1oTCMa0oCvqE89vqQudahNLWryBTWoTjTV
qEoVKlOJilSgPJ9TjrKUoTSfUYqSlKA4xfiUT/iYonxEET6kMIUoyAcUID/5
yEsecpOLnOQgO9nIShYyk4mMZCA96UhLGlKTipSkIDlRJCMpSUhMJBGEE0Yi
EpKA+MQjLnEIJYTYxCKYmATx7n/eAg2/g0U=
              "]]]}, {}, {}}, {{}, {}, 
           {RGBColor[1, 0.5, 0], PointSize[0.011111111111111112`], Thickness[
            0.01], LineBox[CompressedData["
1:eJwl1FV4EAQUBeANGGz02IgR0goq3Q2iNAKjpFO6G6QVCaVROqVLWrob6e7u
TpX+9/nwn/t4ns5N27h9ZLvAgICAT0TUjUZ0YhBETGIRTAixiUNc4hGfBCQk
lESEEU5ikpCUZESQnBSkJFVUL6lJQ1rSkZ4MZORTPiMTmfmcL/iSLGQlG9nJ
QU5ykZs85CUf+SlAQQpRmCIUpRjFKcFXlORrvqEUpSlDWcpRngpU5FsqUZkq
RFKValSnBjX5jlrUpg51qUd9GtCQRjSmCU35nmY0pwUtaUVr2tCWdrSnAx3p
RGe60JVudKcHPenFD/SmD33pR38GMJAf+YlB/MxghjCUYfzCrwxnBCMZxWjG
MJZx/MbvjGcCE5nEZKYwlWlMZwYzmcUfzGYOc5nHfBawkEUsZglL+ZNlLGcF
K1nFatbwF2tZx3o2sJFNbGYLW9nGdnawk13sZg972cd+DvA3BznEYY5wlGMc
5wQnOcVpznCWc5znAhe5xGWucJVrXOcGN7nFbe5wl3vc5wEPecRjnvCUZzzn
BS95xT/8y3+85g1vecd7PhA1/kCiEZ0YBBGTWAQTQmziEJd4xCcBCQklEWGE
k5gkJCUZESQnBSlJFfj/3/kICNSDQw==
             "]]}}}], {}},
       AspectRatio->NCache[GoldenRatio^(-1), 0.6180339887498948],
       Axes->{False, False},
       AxesLabel->{None, None},
       AxesOrigin->{0, 0},
       DisplayFunction->Identity,
       Epilog->{
         InsetBox[
          BoxData[
           FormBox[
            StyleBox[
            "\"d\"", 24, Background -> GrayLevel[1], StripOnInput -> False], 
            TraditionalForm]], 
          Scaled[{0.07, 0.9}]]},
       Frame->{{True, True}, {True, True}},
       FrameLabel->{{
          FormBox[
           StyleBox["\"Probability Density\"", 14, StripOnInput -> False], 
           TraditionalForm], None}, {
          FormBox[
           StyleBox[
           "\"Synchronization Time (s)\"", 14, StripOnInput -> False], 
           TraditionalForm], None}},
       FrameTicks->{{Automatic, Automatic}, {Automatic, Automatic}},
       GridLines->{None, None},
       GridLinesStyle->Directive[
         GrayLevel[0.5, 0.4]],
       ImageSize->Medium,
       Method->{},
       PlotRange->{{0, 1}, {0, 8}},
       PlotRangeClipping->True,
       PlotRangePadding->{{0, 0}, {0, 0}},
       Ticks->{Automatic, Automatic}], {193.5, -355.98757751993935`}, 
      ImageScaled[{0.5, 0.5}], {360, 222.49223594996212`}], InsetBox[
      GraphicsBox[{{{}, GraphicsComplexBox[CompressedData["
1:eJxdWnk0ldG7PjQIlSJRqMgUKVKm1HOKogxJoaQSJZkzVUTmokmmKIQKmadM
kZmQeZZ5nh0zxzlcv3vXXXetu//4vvWsbw/vfve33+d5197ceubqD2gJBMLc
xuM/7/9fnPf2Sd49ZgdCivZn4sp9mGvJbS+NsQfhA7+X7yVblFi88Hol4wCn
gSv6cozOGOVjbr7T5Ygwpzc0uTMe2G+cF/xFyQlhnOVfJFrf4FnyUBituDPU
OmgP3rj7AbrkBukWPhfoCnFP+an74ZdCw0cfXlfoPkVu3YWPqHLvuvrzuBt0
S2+/2Sn9CSdl2AMLFNyhu+f5LaWjITgqVWQIUw9IiamwFjOF4cyxHLqssJeQ
utHxXM8zHE/sQ86X9b2C1AvjAcKmr3A+KvZyTtwLxEiy0pfn36AyYXOhze81
iFWeqWcWv4O9OzKJdetbEOfZOTrMo6CWuNNQ+dU7EDmiXexGo9EhQFXavdMb
iuclx9j1Y7DzzCbaQ70b+FHp1YyOWMyF1879yP0ARW+NLA3NeFQaaI0yfPOB
WsbAofmaBNCz5ep98fOF4LS0fDlvEvLiO/uK3vsh2oXmaWBvEpRCWls6/P0h
uLc89mFoMvijls8pRQUg7od3t8StFMjS8zZaFX/E0TM3WLayp0JmqtAubzIQ
cbUHFZoaU7Gp9K5i8OFPOHp/2O7bhzSEtnZ5Whl8RtxSQoKV6k/IvxlOTk0P
xsnXtn3nGdMhaK9ytHZPKNIOnN3L/Ccdu538SLLOX3AyZcvlXrcMdIYS1aUc
w5B2ocoh6VwmPPYHVVjKheNkm1/yi7VMHD+2Vc1rVwTSTHQGVX9lwb/zy6fc
wQicJPDuO/A0G638B8+qFH1Fju+48uTJX4h6e4LP7sc3yAqkOuXM/EJMCHuV
e+B35GTbpb1OyMHNyca5FO9IyKqeH9E2zsWAUzv/RZ8o5PTScwoJ/obsueoj
biHRkLWpu7Iy8Bu3DXkcUlN+IGdbkOuf8Dz0fPkzy1UfAx7VpH9Kx/PBtZ8x
no4Siz42P5vUt/m4r+hXkiUaj4jeJ0wcE/n4+1vO0cEiAXqxt364XC6AHpeo
VeivRPDYQG4sugCyfeqRJz2T0Hf2cOdVukLkp4+N+ckkI2Ib3ZOsB4Uo++I6
vWc2GQb1Y7u4iwuxztYz+S8xBfzB1TGveIpwJ8aOtMs6FUMPUuRJTkW4Pml5
5d/ZNEQeD+jS6i7Cgz/l0Xq7fsJg5dnTvDPFEN+i2ls18hP8RbeZBYKLkSCv
3iq/sS5Db87FvSMXY2vfpS/TCRmI0eS7uHijBLPtdm6LwZkwOkTfczujBDOH
0hqcfLIgNDbxrIS1FHVhc97p77MxllrLImJdCkrsZZF8vw2/O6TF+9WX4sst
oxcl4TkwUghUoIiWQaY46dpUei6Edj/v1X9fhpD0cX29xt+Yar9rXzlZBt03
dZ6XyHlI+CbHKq78B9qcT7ge+OXDzEwg8VPMH1jd3rpnq2gBjkkxXqKlL4dY
nujC/toCTNFM9z16WI4wxcSmdOtCJFTWP68rKcejjpTQCa4iWPqn75XmrYD+
JRGRmsoinLj7KSnMpQLeD7uLLRyLMSvoeHlbbwUszcnf+k+VIGX23oA5KkF8
b/dberYEljkXHFtCKqFSxhjsllqKEx5H2EGpBG9tlE/TszLMXtmREqn9F1Fv
Nt86c+EP0vfNKO3M+guS56djf1nLYdvfOGjDVoXqgjI+n/FySMRnvui0qQLf
RKRLaGkFFm2D911orMJPh0cGhKhKpBOdUuNOVCPX469Q6Zu/sGW4r7LnQzU0
GxXqqU+qINGoMGw/XY3+XV8a0wyrQQ4Rdu5XqUE1f9m7pTs1yH7IxKEUV4Nd
F2iYHonUIjfwmfbNLbVgl3mwRzChFiEOxgJvT9YiO3+J4bdYHRz0bs/n69fi
nmIZs2hmHW4rXCmY96lFzVGPFJdz9Thz9Nw7wcJavG6TlsquqsfB3eK3dGZq
IS5450a7TgPWF3gFvQ/VgfIs4PPQVAO62/cuFF2pg0+TD7nXtRF5edsKlxzr
QFCyXq7maMKXb+R3wgl1aN7nmpKY3oQXnhO37nbWbfi/Lc/9ejPumnUJ+m6v
h0ryLW31hWacu1a7UHq6HuNZu1j2BrWAW6qwkGxUj9+v17jq0AoarrT3xz7V
Q3F48KDraCt6aSJ19Mrrwc18TVI4oA0FQx+PBCzXI7Z6bcufC+0Ir/RcLBdo
APt2qbday+1wTrIvomo2wCQr83RL/D/o+5t6i3k0YPOUFL28QQfk7O7efvCz
AWX2BzU+cXfi8N2rQkEDDUjWEupu6u7EJnm5pb8sjSiz+V03E9aFfsFTxQS5
Rhjf3fNz5H43inYIfDhp2QibsnSFdtYefJ1lv2MY3oixCYu7UXY9cG9hEA6u
bQS5lEDb2tODBzmUpZr1RpiS5IiGir24ED5VvOl4Ewr2JnVfS+4Fn0fPB8k7
TahR1lUK4OjDFuP6O8Zvm+BPF5Ao9LIPg1eKhb/kNOHY/rJSxvk+lJxMX64f
b4JBbNCuk3r9iNoXXbKVoxlNPU9zQ+r68XItyEfmcvOGP8cjz58fwMP+13fN
njXjj1r1dc60ASj8cTgaEd2MArvPa4cFBiEQb77S1NIMTy+Ot+qfB0Hnc6+U
nq4Fr7VqPcN2DWHY9prvGYkW0PM9O7P15RDKb13QffxgA98U+Wy/NoQfREmR
734tKOU3vbhsOwxPviPk1qIW5Hyq9rUiDeMRA0fZ9rkWHOcs8hwwGsGl6e1+
RJ5WRLh2950bGsGRxjVd66utoN20j8lFbxT0WSSRaKdWMEqq83/uHsV4SB/5
X2IrfgaobnG9PYZKl8Yypu5WrMSmyRzvGEPsw1I/uZ1t2KkhsMf/1jheK2fe
e3KmDcvCl9/9+DcOY7GYY7EmbaDecNa5pzMBpb3Bq12f2xD75ON6UucEhFff
/mGubEPr+enEN3cnsaPnhf9FchvGrMcfjvROYrL4sZ7dkXasuvIPZdyfQtUP
/eMJN9phsLc8amp4CvHvNCi9L9tBlOSdfWE8jbdWCuWsGe3YMSFYdWd6GqY3
pAMuDbXjeYz39jxpElTOCOs7sP6DtM77syP2JBzn4RJNlv8H+s/Nkry/SWCi
Y6IOWP0DnUY0pwlhBtPjhAr2r/+w57Hbaub5GdTUzgYo1/9D2Ter6k3uM0j8
OaDvRNOBjljt5xfKZvD+U7NommgHnF012m3pZ/H4xR/q8N0OGPO0J3grzeLq
/ewKjvcdOO4nlPD67SzELsV9vPK7A4KGrxx1a2ax+1jofdfJDjSZ5+XS7Z7D
DLO3WAZnJ5beaFKfqc+hbsl5bUypE8nZ58oTfeeQ3GFVecC+E6L/nnwJb5yD
b8GDQPWYThQWb1tSYJ2HVaTWA4+2TpwOqL30WWMe115fOpG9rQsxKjaMfv7z
ELc4vT4p2QUGTp0EoaZ5sGiI/OV+2AVrWvnvWnsWMCd9MEgjoAtjyX33Wa4t
oOHAbgPPki7kHXN9oPlhAT83bRLPne/a0E3feffVLMB/ZH6ddLgbiyZh/Ne3
L8Kmaugv77VuBJ8hLq8rLkIjpTXohks3nr5+JMrqvohTHysM3iR34+euzMdv
8hfB+jxHPL+nGyeec5ncWV2EnagWgUzXA/oLjl2up5YwwVM75HuwB54nlAMX
zJagw3qpSkSyBwxsB+zjopbwl64wtUx1Iw7Iyj8P716CLFnm0z2DHnTQ3oys
2ruMuIlUp1WHHqSLVu0XUlkGZ/fRh/7+PTj+zJwlyWUZb+q+qxyP70Fv1lT/
jYxlUIoOnCwv7kGmreYq1/gyTNI/7tfv6IHJfvfBZa4VdETvoqHO9WDC7bNy
/5UVKH/2HA5g7MVPywfkZqcV5LylrRY93Iupy9ltVUkrOOpkn1Yh0wvGgaal
gu4VBFvOf7qv3ovd9dHu8TvI2PnA1HntUS8yGw62ecmQ4ag19DDQuRfKS/fM
rhuQMXXpruqJoF78Y94yuvkDGXdkW0/+TepFyTEp1o/ZZFQfu8ph8KcXx937
R7b0k3GWu4KG0NML/ZxcN2WGVSSwyI0ELfWid4vmKQPRVRzYmlMtztSHqhpm
a1WNVbxbPvmzir8Pl7N5RwjPVrE2Fv/54dk+2HuYPnz2eRVmnfwuNJp92JOl
vZSas4qumi+Gn037EJGQWhXXsQrVQvYrp9z7cHZA+6ru6ip+p304VRPch9zT
tByV7BQci2LgfJTWBxG6+oXRkxSEBrnSbvrbh4lY2p6sKxTsfEMZCe7vg0+K
IaPUIwqcHG1qJFb7EM8113nPmQKSxdTPWuZ+HB7imD0ZSIGu/sNgI6F+LDtd
ZkuMp6BWo8dl8/l+XNYSVK8uoICoePNR6M1+mB0Y7vBupCBJpv6K1ON+fKd9
JrAwSMEhESWJ+lf9SAvObllZoMD7YDGnSVg/jia+Kw/ZTAWB+cymrZn9cIof
39mzmwqLzemjX2r6scTybzqPi4qexWO10sP9oAkxGpMVpEJtNCq9Ya0fY/ff
p2iKUZH/71CI6d4BhDGviu2QpkK0OsiV7tgAXA71v9QFFRH5zEbhFwYw9iB7
21V5KphTX6udvj2At1s7z3QrUOHyfbNkk/UAvGaODTJepmL2owOX+ZsBOB2M
J7VsYD2vxU303wbwt3DGXX4D1z83H4v4NQCDiFiquiIV581HamUbBrC5Y1v/
5gtUpNy7l9E8NoBEVda5W0QqeK63h1jQDkJpbjuntgwVPhevuTHsH0S8ScRz
GnEqaKX/Gn0TG4Q8l4z+dSEqLIUvXD17aRDvSfJqGoeo6OP6LdmqO4jGf3aj
W1mpUN8lecDy6SCqM7ToTbZRUUybtHm79yBWw3vTXpIpOLkgOP49ahBTcrMc
t8cp+DYcXoe8QWiYBwVOt1Owp31/ZlvzIJL9dyecL6fA7a9vqNXUIPAzlk47
nYL539vdd2wdwih/6hPpCAruJ7sbR3ENgfXXpcWBNxQ0fl27eu7UEHgDZMN0
bSmQD3gi9U95CFFn638m3aEg7RXpgM39IbRf9Qlqu0ABr/2jLUzPh3DtOl1N
tzAFfqZ949G+Q5hktV8p20XBZt1b9edjh0DPk9AeML8Ka/XGzI7CIXD+9Lp6
tWUVQ/IqX2zbN9qnNNygZK5CU7LUfdfsEFpYareEBK2i9AhMYuiHwXl1zkNq
Yz9JcGaqy3MPQ1XCladRaxWRO8Wku6SGcT769CmbU6vYSxNz8KnaMPxqSKLc
zKvwmOPZymw4DBE+0c+dk2QsDn6eiH0xjLq2HsakP2QYtO5puPBxGCxTBcdC
I8hornib1Z0wDAu9oIx4ezIu5m4Ne1Y6jMTxa2YD18hIT3zhwdI1DH9GcQFF
YTL4I5ZN4heG0f72SkEXDRkBfo+vKewYwcOBMb6ElhVsezkm3cs7grYhNoWc
uBU8faZ/yF52BAUuBgeYnFcwYtyxlfX6CCZLfGLjrq/gxh2NyQTjEYRHS859
Elj5j+5pUHQdgdiqO7V7ZRlScgrZfZ9GMNy83uhcuYzoU/lhz1NGIDUt5e4R
vAx2QemXeytG4M4ZvG/eZBmv9qeYJvWOQNNWIrhWdhnL24WvX14ZwbErr/bw
bF+G4fpXmYFdo7ijq+Mx1b6E1hlObkfBUUhafCed/rEExQF/OnbiKOiy9JR3
PVlCZvPOqWStUVy89vr1Y/klCJW/bFQyHwVjLyHwwe4lfPpF+DXoMYqINE/1
2c5FMCQ8C38ROorN0fUfuGI2+Chs9uW+9FEINT/lnrRZxJiPsVlq1Sis9TkK
DM4tQtt94LrK4ChkHGwOe2/wX8WT26eHKaNoS3OaNGtZgIxRM7fznjGENn35
uS1iATE6V7ZxHB3DpFo9rb7JAvZf+TOVJjeGm1okJVeJBXidO9ekemsMLMnT
i2aEBZDFs3+NWI6hX1/shnDFPIz4xSNcvMZgKtqanOs7jw72uFecEWO4PiEg
Lnx7HsqMfObpWWPoyJ5ceso/jxxqiIZa3RhOc8/QxU3P4Shpr+zYyBgkSKaa
5ZlzCO57z+NGGMfj5YCCJuc5bG/aRn+AfRya9tzMzZfn8LzMeTrj+DgCL7aR
q1nmMJFFbrqqMI75+2fYSzpmoRNnlTN+ZxzXlPhIOd9n8Td0IsLddhwyBmYz
2WazkP3wwPPgu3GcGUm2KpKcRZxrl3nW93HIZ9BmtBNmwWmrpXktdxz+11L7
N1fM4I1hrexk4ziavQ8zXPSdwZr2pcMvJ8bRtujPE6EzAzOVQnruzROwD9m+
g4t/Bl04TcrmmMDQdZEP2dMkqJ5Ia74uPoGLo0fvOGaR8JtXJHfq8gR0rhQw
mLiScIwt8usrvQl4ue9nfalCQij9QS8euwnYzPX21bORsJPy0SLnwwTu8ji5
fC+ehuPULi3NHxMokqktZ9GexlSP5xlS/gRc1a81Lk5P4U4DLa9X6wSITkwx
1z2mUF1iz8BLmsD77hgeca4pnM2cJ+XSTcJxImHwY9okEmJMW7QOToIxtcno
lfIkDoUM5c5ITMJdW5dMPzgB7/d3v71WnYSzv208t+MECC6tXnwGk+h3fGfW
yDYBC+urj/McJsFn2rHCnzKOHoMKrZv+k6BeqOjkUhmH2k25s3Nxk7jeaWOf
u7HO+Uo5vG+LJ3Fh4hQdg/sYRM+eYhTomMS4CJ8nHc8YwkQTZvLnNnT4idTO
rLxR7Dos0KrNOIWMJzLpvHdG4cQa9nueZwrv9T8HKVFHQKLb9/2dzBTmo/8N
iIWMQJf84bWg+hTKf5dXtp8ZQe0Eg2XhoylIUL7evNS9Eee6XW/oOE+BllL4
2Ml5GCl1lLOLgVMIH7lY68I7DJ5iGz7vpClwa5YxXPszBJ/0KUahP1M4o77l
w5zJEGh/PJwt6p6CkuaXeAPmIVh+7mm9vTSF4xWlHgmZg+h7ezNvaec01isW
D1TdHYS6U/33D/zT0BiP1SimG0ShpdIb4bPTIEdyjvgnDeDEg2LLEo1pnFOY
fSynPYAIrTM375pOI2KZxqx68wCYL6djxW0aW5u3SEol9cNF9ji/b/A0niVr
bHPR6cfssejtImnTiHzwZS2Ovh/3ubnnSiunkeIYyp6d0YdGlk9tuv3T6Nje
IBlj0Af5rSz5ZPI0Sm0kuR339kGbcuHaZfqN/45rwUGirBc+Ni4X2VhJcChi
62h42ouKqd/SA4dIYLZAoqZwL2gNV48mHyXhVKva1byuHsj0Sh5ylCJBhJ13
007fHlhqW7MoyZNQlCA2eV6xBzENSVvZ1Ui4vfPYhRxKN/qUJ1cGbpHAqtkv
k2fUjf2lRyaTH5LQ/HXd6l17F9Rh0ONoRcJRTze/I8pd8MqMaFB6QcInLqMd
3nmdKBLrLmV/TYK0ZSp/wclOrMZwZA8GkJBzNo6QE9sBcd4b8SkRJDwS4vF/
wbuR94T4hb1IIIExMiiT4cs/fN1b56ucTYK9iiOHDsc//Hu/4+W+UhLIFapK
lkHtYKG/bDdUR0KQVHGq0r52KLl4mKZ2kjBOnf8y9KkNrquFuk6jJPALWZ0+
d6ANv6zXr6kskBCibOB782sr5iZPK+ynmUFmddhHEaFWCD98KjO8fQakhiSO
Xykt0O9JE0ljn8H8t4mWddkWBN+cOeTMO4O7cXZGK3+a0VgvskdVdAZFQS5X
vms2Y7uyER2H7Az0ntDQ0gw1Qb4kkjysMIN20cpm+idNeH62fzLt2gzSXd5t
y6VvQlrGwV7nuzNYUdMvYAttxISoTqOq8QwudG1hYzvZCN6YwDKOJxt5pHc+
Y2ZlA3QON2WPuMygzeXq+6X7DfAL3p3w890MEgYqX9Sv1+Mvq2q4y6cN+yRs
Yi4E12Pzey+/K5Eb3++E/lWRqYfstrKXnCkz+Pv1qd9wWx2snTfZj+bO4KPX
UDiTfR3iyTBLL5/BgHOCXSFXHQatnt9zbZpBjmBoJqWgFlyTmdfVemdwkXGg
PPthLTQMFhS4JmcQZ/yXe2VnLd52i50eW56BV5TBBUPzGpTcMDuWsXkW5dwf
H9UWVYNaF8PttmsWW266HTvMUY1TSsN7rnJuxP2XDwVv2lTBtPjwtgOCs8hY
jSszqv+L72d0V8fEZyEftSdS7cRfdKYHT2VgFnu/RjJv8q8Eq2hbr9tGnqzt
z2xvR66Ayg/Wpqtas2jmX+ZN1KuAO4/6nwP6GzxDvBQcVFWO35/f/Rrf4JWv
BSw9YqfLsbinMiHTbhb9OQwz5rF/cOwdXYS7xyxcPc/fUD7wBwZ08v7qPrOw
vPpNNs+3DKFOTq8Ohs5ifMeJsnzGMjSv5NhP/JjFNVnC4UsepdhptWKW9XMW
I1JuD9U2leLixCk9j4JZqDrQxFS7lMDxgaXGtapZ1NxyZMjZXIL0rgTFQ22z
OG52ZnWXZzGmtMZPTw7MQn+3uFkJUzH46wSOZ5NmcbDVK6kusAh3Lt/neUmZ
xYWo6CIR3iIEFIWxXt82B3N/o+W65ELUyHZu494zh3OpA6bp5wpBl76PMnlw
Dq2TlvINDQXAcc3pbOE5WPNck+c2LMCTaJ++l5Jz8KOK7wtcy0cid03Tdbk5
tEe7GYh+zMfwJ8Zy7itzmDvOn9Enlo+DexRzprTnkD4ecUk1JA9ab90SfxnM
oSFXzmii/Tfeby2IeGU5B/JIwZo352+UvaD6azjOIc3fgVtELxfry9KePF5z
uG0huD85NgeSlrbPp/3nYHwornXnyi+Yj6eY54TPwc1dcLvk5V+Iuj+t5xk/
h9LAdt/9X7LR0ymsqZk1hzrhdpa4pSywaxleOlyyoUPYBIc7rmVBrfabLKl2
DvNxQ8yhqZl4dan3eG7HHH7xPpPs3ZuJ/EKuw14jc8gUft4X6JCB5dPae7Xm
5xCrv5U9Yzgdoj8D6HkJ85AMmKk9qpEOw2MNFBLjPKT8lGsnSn4iLIqJlMs2
j9RdH7JGpH+i9ZByv9fheYjJH6KwJKdh16dXzVrH57F61KhEVzgNiiwl5byn
5zHh8zI1PzoV/318dnEe2drKHwSOpCJzy9mk3+rzsCxyLXoZl4IZR7uvr+/M
I4Hb53rDiRQcWU4PuGE0j+s3v/ut/UrGvcdznny289iR17KPqpCMoLHjDrPO
82Bemm/Jb05Cnb6JRd7beVQnXVmTNUwCfWe0/pugeajRX/D/u5yIc5qDmje/
z+PQHJ3IXf5EPKvhvsyfPI+M7api+24mIFnxzpm5nI35j8y97fOOx2jBJ9H8
P/N4oVukElEVB+7TLYffNs7D+OXAlnNMcbiZxsKm3TOPuB+55ZEasfggosYg
MDGPSbP4ntywGFREvqHOLc2DdnPGM1PSD9AeKiflb1rA9rrzmqHyPyATtGXg
LdMCcvyDFWRComHJfL5Fm2MBSjJlx4+QoxDz2rFCQGABPDyDuZq3otC3+Vfu
/IkF/GQOVInLj8R+x6WkgrMLaCjnOs0qFAn1JfFv7y4vIN2h4Zjdx+/wsrD4
eEtzAQIKjHMl276jcDTOS1BvAd88mQT7Hb6BrDfqsGC6gMpJbtrfi19xooPv
ceGzBbAV6/PJW32FkYbe/ffuC7jDxSd/Zy4CEdWhWjofFlAk3B+6ZBuBfwr/
Lh8JWUDnTUL3KjUcLAVsZxejF/DkyuAB7VfhG/O4LlaUtoDI9DOGVNZwuKZ6
83rnL0D9ecT7+sgw/DpaxXb77wIqStg7S2XCMPednlGodQFGlePvvL9+gfDB
i2uL/QtgdBGpcW8JhX6gy0zR9AIUmzPjlXaH4vPuvAHv1QWE757ZlqsWggav
1ZbbdIvwYIv1yPAPBuNmqUohlkUo/C402NvzGXIO1r+XDizCQXGPaNrxz7Bf
TEouFloEc6BItrXbJ6SaT377ILGIMImaFamuIEyMHAm8c34ReSwudM2yQeDV
M3gtrLqILC0hX/GwQOj8i3BcvrkIyyHOBLFtgfC73v245MHGeNq50rHWH/G3
iuOBz+NF3BbmEnk1GIDNCjdu3HVYxH3y295o7QDI5vspHfVchLHFyanJBn9Y
S9edXfFbhMtprxWJq/6IS9lxojRsEaelGAxM6v0wIHyZzzduEb+6JRPMtfzA
+d2DXTdzEUzdox58Pb64fqCIUaR4I89a55uwMvHFm4/rays1i9AKZzQCxQfF
u2RnS/8torTzu7n5ex9QPZ8O+g4v4tut4FdjfD44telnq+7cRn+V7Hb+eR9g
+nymUmR9EVtZe4S0dT7g+4JIHplhCaeDuZkPULzRaWaUUrZ3CbK9JZerQr3B
OhL53Y9nCX1PCAuq8t5QudcfeO/YEpJvGMqwt72He/vBN8dkljb2W2tS/7H3
yL2m82L1whL6RaO31Hu+w8LfQMs/V5cw6DOVkTH6FiIXmx74317C955VelPV
t3iQt/um3qMl7G9Nm67NeIMQKVXl4zZL4Dt9KjWT7w2akr1AcVpC0ccmWkLg
a+wULjtR/mYJPvtI/S93vsbFb5v4AwKXIPrqb7WApxccuYj79L8tgbh25HYu
nRfSA55vF01aglmtlM0RL09MMWWtU34toe6Mb4LSLk/wey7Mlpctgbr86ft6
0CvcoT0xFNCwhC0miZuOCbxCgL1Zm373EgJtnn7NyXiJ6vmYv6LjSwjtNGP2
UHqJrWbDedTFJYRUnXKy7fPA2eHDqRW0yxv+XW+zeO4BW13dyI87l/Foj4SS
1j4PJLQFB93fvwzxt8ZMu7LcMaTe9kaMfxlvLpB/+dxyx8G/rE5rYssgOERv
ySG4Q+uCulXlmWVwugtL20e74f3vdwaBl5YxiHfOqepuKJOsvPlAYxnT2SK2
muuuWE+iUzlxbxnGB18Gqya4QlJInrhusoyUc4N5nnddYf7VSfzv02WMJa6l
zjO7Ioozlz/IbRmnUtb7HP+4oNt/ZZ+B9zLCBEJadzq5gI1JYod48Eb9STGF
L9IuuPLKkkCIXsZZWkY+rgVnvKRJnPubuoyD2eQtz1KckWc3PhSUtwz7gUbd
iMfOWJ4TaDeoXEbLlk7NNyecIWp6v0q8ZRnVnWGSRxecYDgUlk/oX8bJ1McF
1llOCLvbmVo1tQyZ1zNDGi+c0Nq6L+oTeRnM86HpRRedsEtd89PDrSsgt6Rv
ymBygmKlz9uTzCuQzMw0lE17ASf5GieaAyvQqSwsGFZ6gcxcRuvqIytYZea3
ujvkCJKE4sPPp1Zg0a8l9sbVEYJJbtqG51agP5m+rHLYEbpHClROqayg4Yf9
RHiJAwIjqETamytg4u9af2rkgFoOmZM191dQpP/tZ/ZuB2zztxUItlhBbo4G
QevXcxB3pu5/9HwFrEuGm888fI6nL6d3SLxawcMzg8larM+RRDhKs8lvBQfj
vHeGl9hj5JnhfM2XFUhvVnpJ/9R+g8e+DQfHrmAl72vM86P2uGHS2/4oYwWx
MN0x2WcHn0GuaomiFQRuKSde/WyHijvaBZtqVrDPtHIlRMMOtK0BabXtKxiO
XuIv3G0HmasNUSFDKzh5cso6teYZLCuYPhvNrmDbgSdV994/Q4yc8jvJtRU4
vQ5Ni1N7hr6cV86bGcg47HX+ZxTLM+yXKLGuYyXjYTmFTa71KdQTaQxDuckY
GxEosw59Ci/Bs7eMRcjosPi3TcDgKQrD7VSlpMlwYZHtkDv+FOT9Gee2XCDj
GdvxosKVJzjhN3eyXo2MZmrVgYSSJzDaISr4RYcMnp1Hd0z7PEGEhwmHiSEZ
Nu93P3xy7wna16N3SluT0cTZXyQl9gTMzwZptjqRcVm00J+X9gkuz3Iv1L8m
Q3y3taJMoy1cjO+MfPlIhtoJFTPjKFtkD3z6Z/KVjLkbwlw/7G0xe7ulWjqR
jIMFWO5Ts4VQC0vh1l9kSJla8O4TsIWemtrPhlIyXtWleGHNBp/K30SH1ZNx
LkwrTa7ZBvXnyz+bdpHx2FnUmDPRBgw5W97LjJEhJjejlvfKBudPnXehWyRj
LcZ/6pC+DewSHG0aaVYxnFxuInbWBmkCvwzDd6xCdUWtaXafDSbClm6Z7VvF
6PrMkuqiNXj3n7xymm8VTz7pz8s2WEPH1+L8NrFV0JNJcWlJ1vDbHn+qSXYV
GpYWbnHvrPHXfVQwQnEVM2XU26ym1ti8zsdpfn0V0kq882NK1pB9qsckq7uK
zhdi5w8JW8N6JpSW3mQVY3DJjmawRpzRv4WmJ6s40pZ6xm7MCgP9bKMRrqvg
iAsw8aiwAuft6x3m71dx0annXmmMFa43e9fIfl6Fz8vLKqdeW+HNlapC+qhV
PKQL9y42tkLxH/r05pRVsDTw3H6sbAXKuYs/vv5ehdaWyaMiIlY4+csl2KJi
FX9oA7bP7rCCycm892eaV9HP0f8udcoS3+JXXRj6VuG6ex/LgxpLdPBL2bZM
rqLo35w9fZIl9oRZP/q2sorte2miArwtobwvWefxFgpEujtOUy0s4eYzeeXs
bgri1+hKcdUSOYxCcoxcFGyXPlGsKmaJeTcDiVZBCtjsD0Ue2W2Jo2sRR76f
pEBMNeVBCekx7j/p5rQkUhAkfPbn4drHCCZx7IIyBZtlkzZLJj5G86Mbm7bf
oGDtR7TG6tvH2Nnvt9iqT0H5hbp2U5PHuKhTN/rdnILCWBm7V5cfw7FpR6el
PQUHKCyslwQfI131ci1eUsCXdaI1cstjTJV5FG33paDg6DGGb30W4D9XlN4W
SkFjEpuQTJ4F7mSv/4iMoUCT1uCGwWcLBIjLhlilU8B/JI+Z/4kFquOeehML
KdgSc9bGWt0CW/l/uu6opsBRtPOsuogFzn6ZsW1vo+D0H1u+AjoL2LIfM4oa
pCCcUy73WZE5Ej4Y3bae2fDfxK9YD1tzDDFEqZ2jUnA9KHx/rKA5Drj1y+2k
p6JAIShspM0MmtSDkv/2UOHq5P3qgpcZ3tnqCEUfoqIyWScgR9oMpdOBXDZH
qXCK8em5MmKKNcOmXeelqOAXKuWjDTCFRN/uzUz/Oef5UvWn+bwpzG6pLv27
QsWLfRURVVMmiGz0Gou+RcW9cPFJUpAJulTKOm0eUhEfM7VHRt4Ee8s21Z23
oiKv9tB04aQxVInEYqYXVJx/4xHxNsAYHlnPMzq8qGjbLab5+awx8k9kxfwI
2LD3Z4Pp3KARlmMXQmwjqPAt3Vse8sYIonwnPsglUGFhzJ4QfsIIhqFmbruy
qdBlkAnd3PoIYWyxTzpLqCBbNextf/4Ird7DRjF1VJy7aBLOx/0Iuxh47zzp
pML0gJvITLEhFF11r8qPUqHy+SJBwdAQTpRg+d0LVGhKVMaLMRoi06ZNsouw
huh2eeac+IcgTbEKx25fg4b4aVrSlYcQNFQ/8JR9DTn7ls83zxhAt/fd7gu8
azB+ML3o6muAQO3KzcyiayjbVrl9/aQBahvolrtOr8HO94z+teYH2KYiPx6r
sIb3r/bvfvnkAYilTl1Pr62hdLDqWiz7A/z3dcW7a5DaeamrMes+kjJXipmN
1yDHHUGmu3UfI2ISmd22a9CdWetRo+jjUKxlbJzLGi76mjpkh+jjBm9i6LN3
a3D6vHZLFfrwDhn/cPHTGsxDdNs5evXwZ6+gO0vkGlhpDomLuuqB4H3/aU/y
RvutM6UhfHqQog83js9dg42CltajP/dg4dJ5x658DUztGh6hxvcQvbpPXaFp
DalG+1sUme6hz1rzwp7etQ2dsC/EKlUX+6d8pHon1hDcqbx05IYu1B/WCCcs
ryGAV/HjJPkuvHoYD9pvXscWHlP38ot3UXhTkVlx1zp4RjVeUnzvgFzvtoWV
cx1JV23c/fpu44RywXKvwDoc2zkLY0/chlEJdTxBfB33s5zMdNx0EHFWptse
69hushCS3HIL7Rm29YpK62DzjhXMPXoLzGKpJaxa64hZCXZzddXG5ZjpzD69
dcgJH9bi6bgJl8NH4xLN1nF7eNPHDImbyA42/PLcbqN+s9hbOd8bmGX97nPJ
Yx0ao++CGme0IPS+132vzzr6FdLvPFXXgt62A8/6Q9ZhLpiYd/qnJj45a5sk
/VjHF+u9XUL7NVFPDrjr8HMd0rK/2a86a4DBukH9csE6KhPzGLLGruP8JNNF
tqp1qDtQvUw0r8POQFl6oHUdJ5+zxFkXX0NK96ujyQPruBidlNN28hrGbpQc
dCStw3lOS/FrlDp46mlYlCjruFXuxt7KqY54voObtm8mELt4j0s4+l3FJb3c
57P0BOLW2tjxTzuvYjD01mIrE4HYHT5QeuK1Glz+rZjnsRKIZ7MHPl9iUMMB
9sDR7xwE4uEdj5hK2K4g+7qE/htuAnG8k3Z4/aAqND80dlgKEIgMovtEFURU
MFtlqXlThECcO5dFGwJlvGPYXQtxAjFS4xYfrZYShBQSL/FLE4gqUxKstlaX
UeqqUrQdBOLHMRqmJb9L0Msfl52TJxCTSnazu/xSxBrFM73tMoH4lauZjmVY
AZ+kBUXz1Tbsz/v64RubAiRsS39EahKIOqxlqqIqF1Gfcv/wWx0C8aBM85+E
lxdgNk0bYqVHINaxSLuxlcmD4Wj4Xm1DAlFXpofhHqM8Ig3hTTQjEHu8uZec
rsvh/PdOegFrAnHRPXXNOOI8unrtXXfYEYg49JvKunAOdgf2U+deEIj3J1dp
LJXPYe+tTNt2dwKxVbJXwzKaiJSPmqT81wTi5LOS19voiVBtnH8U9YFAdPxL
z6zUcRZju3z7334kENvtRHisEs/AQ0XstnUIgXhP6FC44WtZ8HjVNGt/JRBF
rTlq6S1O43epqdq5HwRix3HClPhtGWhv2l4hkEggvguKVC5Sl8bShiLc+ZNA
rPTqeOCrJgXf54q589kEYh8XA8lRUxLHs4Yk/uUTiBq7H8/evS+BygW3pIJS
AtHvEG0bk90pPDxxWCj6L4GYKf/75cOPJ7HJvODru/qN8SdDTJEjji+xd7ls
WgnEPzbLAeYjJ3B6hBpwq4tAvJpxP6+G4wRaeIN3nR8gEEkVO/UlNcVgdU/G
S3CMQGQyfFHj8FEUTKGtm5hIBGKY26eH87+PI7bd1mFhgUD88MNal07nGBTY
WJf+rRKIlhVGFX1bRNB/LdWikIaG6LbmvOlUjjBeeF8di6ajIVbuexoR5ygE
jqpp/fc7aIi3XNk/LCsfQQb9u04bFhriDEGN7w+/IK5dPKqls4+G6MhMK13J
KIBpl4ra8wdpiNHxIcSUVT68zjO8fISPhnjG00r32CIvBChbi5mEaYizKnVO
M+TDKJL6fmZRlIZo9LdbN4H+MO7ayGV0SNAQTxYpR7Pz8GA1uVe0SJaGuFO7
YGlAjhsfp17E/DhPQ+RxOLL8x+wQxIUP8Hor0hA5f8XULcofRM3DnBBbVRqi
jtnQDcNcLhh/02a7fZ2G+L/34Lf1LnvLaf8f/p+ymfhfQpNxJw==
          "], {{{}, 
            {RGBColor[1, 0, 0], Opacity[0.2], EdgeForm[None], 
             GraphicsGroupBox[PolygonBox[CompressedData["
1:eJxF1dO2GAYURdEb27Zt27Zt27Zt27Zt27bttEGZzrQPfZhj/8A5YyVq3KFy
+8ABAQGB+Bz4//3ERz7wnne85Q2vecVLXvCcZzzlCY95xEMecJ973OUOt7nF
TW5wnWtc5QqXucRFLnCec5zlDKc5xUlOcJxjHOUIhznEQQ6wn33sZQ+72cVO
drCdbWxlC5vZxEY2sJ51rGUNq1nFSlawnGUsZQmLWcRCFjCfecxlDrOZxUxm
MJ1pTGUKk5nERCYwnnGMZQyjGcVIRjCcYQxlCIMZxEAG0J9+9KUPvelFT3rQ
nW50pQud6URHOvDzQNrRlja0phUtaUFzmtGUJjSmEQ1pQH3qUZc61KYWNalB
dapRlSpUphIVqUB5ylGWMpSmFCUpQXGKUZQiFKYQBSlAfvKRlzzkJhc5yUF2
spGVLGQmExnJQHrSkZY0pCYVKUlBcpKRlCQkJhEJSUB84hGXOMQmFjGJQXSi
EZUoRCYSEYlAeMIRljCEJhQhCUFwghGUIAQmEAH88NB/8xd/8ge/8xvf+cZX
vvArv/CZT3zkA+95x1ve8JpXvOQFz3nGU57wmEc85AH3ucdd7nCbW9zkBte5
xlWucJlLXOQC5znHWc5wmlOc5ATHOcZRjnCYQxzkAPvZx172sJtd7GQH29nG
VrawmU1sZAPrWcda1rCaVaxkBctZxlKWsJhFLGQB85nHXOYwm1nMZAbTmcZU
pjCZSUxkAuMZx1jGMJpRjGQEwxnGUIYwmEEMZAD96Udf+tCbXvSkB93pRle6
0JlOdKQD7WlHW9rQmla0pAXNaUZTmtCYRjSkAfWpR13qUJta1KQG1alGVapQ
mUpUpALlKUdZylCaUpSkBMUpRlGKUJhCFKQA+clHXvKQm1zkJAfZyUZWspCZ
TGQkA+lJR1rSkJpUpCQFyUlGUpKQmEQkJAHxiUdc4hCbWMQkBtGJRlSiEJlI
RCQC4QlHWMIQmlCEJATBCUZQghCYQIH+i/oP8zd/8Sd/8Du/8Z1vfOULv/LL
z/7ziY984D3veMsbXvOKl7zgOc94yhMe84iHPOA+97jLHW5zi5vc4DrXuMoV
LnOJi1zgPOc4yxlOc4qTnOA4xzjKEQ5ziIMcYD/72MsedrOLnexgO9vYyhY2
s4mNbGA961jLGlazipWsYDnLWMoSFrOIhSxgPvOYyxxmM4uZzGA605jKFCYz
iYlMYDzjGMsYRjOKkYxgOMMYyhAGM4iBDKA//ehLH3rTi570oDvd6EoXOtOJ
jnSgPe1oSxta04qWtKA5zWhKExrTiIY0oD71qEsdalOLmtSgOtWoShUqU4mK
VKA85ShLGUpTipKUoDjFKEoRClOIghQgP/nISx5yk4uc5CA72chKFjKTiYxk
ID3pSEsaUpOKlKQgOclIShISk4iEJCA+8YhLHGITi5jEIDrRiEoUIhOJiEQg
POEISxhCE4qQhCA4wQhKkIB/sx/wD68Nd3o=
               "]]]}, {}, {}}, {{}, {}, 
            {RGBColor[1, 0, 0], PointSize[0.008333333333333333], Thickness[
             0.01], LineBox[CompressedData["
1:eJwl1tO2GAYUBNAb27Zt27Zt27Zt27Zt27btpG1Y7Kw+7DVfcGZOosYdKrcP
FBAQ8CVwQMDvFAFBCEowghOCkIQiNGEISzjCE4GIRCIyUYhKNKITg5jEIjZx
iEs84pOAhCQiMUlISjKSk4KUpCI1aUhLOtKTgYxkIjNZyEo2spODnOQiN3nI
Sz7yU4CCFKIwRShKMYpTgpKUojRlKEs5ylOBilSiMlWoSjWqU4Oa1KI2dahL
PerTgIY0ojFNaEozmtOClrSiNW1oSzva04GOdKIzXehKN7rTg570ojd96Es/
+jOAgQxiMEMYyjCGM4KRjGI0YxjLOMYzgYlMYjJTmMo0pjODmcxiNnOYyzzm
s4CFLGIxS1jKMpazgpWsYjVrWMs61rOBjWxiM1vYyja2s4Od7GI3e9jLPvZz
gIMc4jBHOMoxjnOCk5ziNGc4yznOc4GLXOIyV7jKNa5zg5vc4jZ3uMs97vOA
hzziMU94yjOe84KXvOI1b3jLO97zgY984jNf+IM/+YuvfOM7P/jJL/7mH/7l
9/EHIjBBCEowghOCkIQiNGEISzjCE4GIRCIyUYhKNKITg5jEIjZxiEs84pOA
hCQiMUlISjKSk4KUpCI1aUhLOtKTgYxkIjNZyEo2spODnOQiN3nISz7yU4CC
FKIwRShKMYpTgpKUojRlKEs5ylOBilSiMlWoSjWqU4Oa1KI2dahLPerTgIY0
ojFNaEozmtOClrSiNW1oSzt+l3cHOtKJznShK93oTg960ove9KEv/ejPAAYy
iMEMYSjDGM4IRjKK0YxhLOMYzwQmMonJTGEq05jODGYyi9nMYS7zmM8CFrKI
xSxhKctYzgpWsorVrGEt61jPBjayic1sYSvb2M4OdrKL3exhL/vYzwEOcojD
HOEoxzjOCU5yitOc4SznOM8FLnKJy1zhKte4zg1ucovb3OEu97jPAx7yiMc8
4SnPeM4LXvKK17zhLe94zwc+8onPfOEP/uQvvvKN7/zgJ7/4m3/4l9/DH4jA
BCEowQhOCEISitCEISzhCE8EIhKJyEQhKtGITgxiEovYxCEu8YhPAhKSiMQk
ISnJSE4KUpKK1KQhLelITwYykonMZCEr2chODnKSi9zkIS/5yE8BClKIwhSh
KMUoTglKUorSlKEs5ShPBSpSicpUoSrVqE4NalKL2tShLvWoTwMa0ojGNKEp
zWhOC1rSita0oS3taE8HOtKJznShK93oTg960ove9KEv/ejPAAYyiMEMYSjD
GM4IRjKK0YxhLOMYzwQmMonJTGEq05jODGYyi9nMYS7zmM8CFrKIxSxhKctY
zgpWsorVrGEt61jPBjayic1sYSvb2M4OdrKL3exhL/vYzwEOcojDHOEoxzjO
CU5yitOc4SznOM8FLnKJy1zhKte4zg1ucovb3OEu97jPAx7yiMc84SnPeM4L
XvKK17zhLe94zwc+8onPgf//5f8DrEN4bg==
              "]]}}}], {}}, {{}, 
         GraphicsComplexBox[CompressedData["
1:eJxdmmk4VV/Y/yVKUhQhVMaIBvkpQt1mkhAylNKgSCJFSpIMZSiVqZI0kDLL
lJDbPJN5njkHx3Em8/z4v/i/eJ79Yu/1ve61v+u7Pvta11ovtsg1J+MbzExM
TCHrt//3/N8XS+H/b2mKSc4o6maCx+aXdYEXDJEr7FKsCVsWXD68S+d8rBEO
sISZOFZmgZKGAc/u+HOY5FrNHOCfDWsvzu5iyzdGDyJTeozubzhj+4N3sNcE
dc0Vrhaw5YBuCPvd25znkafyDldnZQ7sXIFy83NmOKIYi1P+fyCzuPKiZaw5
psV3OW4/nQtJj87dvbzFEr0Eduw9sCUPqs0UpESfXUD9IJ06jao8cHAOyzfi
sEKh5ScelwPyYV9iDcdE4iUcc8iUeXT6L1iMTjHyr1hjTi+pK3RLAVSFirIS
wq+gr4FIYEpVAbg0VBlxvLiKpmh+oioAYZwckKview25+HWm6eKFcEevrX5D
8HV8YDR0Zs23EAqYrwVMx9pgn/+TGA5CISQYNIa5V91AzSL+pd1aRSBXPlsv
t3wTkxYyjCW/F4Ff09CJvJN2uFPOMEGetRiy6jYcfx18C93tSRvUbxTDu7vS
YjpUexz45mdpWFYMZyun3V9ecUDdbuFfVhIloHNmIWvX8B1M4c5ns/crgRGx
fRVWbk7Iq29+xY1QAj7u4pwCr++ihy/jt69WKWyxWMzf6+CMQ/mvOEO+l4La
Z3AVMLmHejNStp9Zy+CYgy3RWvM+ph0qLUi6UQbt9umzZ1VdkP+mNW9uWRmQ
j5TF6Oi4omf04p0KiXL4MyYNGZYPkNgWXtbiVw6RtidtGW5uqM95dM8QoRz4
Nnc73fr2EDN1al2oWhVw9Rv1umfnIxTwsq1d/l4B6bKEHZ/2PEbvHGZx9k2V
4GexafGYkweO0T495rtZCQEtjwLz6p+gwYETzeLllZD5Y3Hqo8pTzL7aIi23
vwrSzGHgi5UXCkU6ecPzKngVu0J+K/oMfZvYu/SJVdCuLuJylfYMSexxRy9o
V8Pz/p0fdMq90VhDLcA2rhrKmTNpXrE+mPO4Z8BlUw3kMX2u0wnyReFMN0Xv
mzVQzMb7p8/dD5+Td755XV4DO1XUVP3uP0eyeMpo1P5aUH4/nvvI9QWaXjoN
Cc9r4TMbyWnFyx9zw0cifhNrQdTqPatZRACK1j+llGrXgfHg58qCrED03ySo
3RRXB9d2pBt49gch7VT2p/5N9UDw76pp5H6FZm7nZsg360E+5YMMi0kwFqSS
9RfL6+Fy0smnZp9eo/jYi9jNkv8APp33ff7oDb4UFlvmefEPns61JR+TfosM
iwIT0dF/cDqrM7R74C0mVSa1vhNrgDtFJjqRn0JwwMb9WbRJA+wZP/cq7Eoo
8mzQPfTdpwHitd4OTh4IQ+1PuzoTMxpg/4piS9VCGLqfGPZNH26AM1edvp9u
CMeU1jTZP9yNoLwkzR2SHIFDzp49qNEIg+blr4vfvkOe7fr+5fcbIbxjH23N
4z3qJuyWr4tpBNapg9Q7Th/QQ3u0v7m5EWjGV2QO34rEtKHMoK6NTcD4tKfX
2v4jDnl6Kwz+1wR90c/iJe9HIa+g0fDo9SboJorWf/f5hHq/97ymhDaBhKms
5PLHaPQwmVCaKWkCQXdJfv38z5hGzSEuTTXBMbz88sK9LzgS9DyEWbwZUpgL
/yWxf0V+KdNTW0yb4ZbDS22ZH19Rr1SExOnbDA4GRUtEnW/oeYUazpvZDAqR
ffwU8jdMX85X2zPSDEueHFxGETFIfB84KcbTAsHnTBOFNGOR/5jFB2nNFhiS
6DhwbTYW9RsltI66tIDfd0Lz4eTv6HVniqYQ2wImTu6eb+ziMH1LUdSplhYo
Zav7ECr1A4nfg3W1WFqB4aAsrT35AwXUrabPyLcCgfimICv7Jxr0HfhibNMK
e2smb1F849HLfe6MZVgruH8s5F4yT8BM3rI569JW4DPqbBg/kohj6SExN6db
4bFcf0cJRxIKGF4xvCPeBsRYl4wwShIaTBxaum/aBtxnf1JvtCaj94ulOHff
NhC9xPtKvSgFs8WqjJ9ltsHEkuI++fRUHMOI1RcjbfBeqJAibJqGQlY2CcE8
7SBSL7Y1rzENjeaPmoVrtkO6j0jXxLlf6Bu2tiHKpR0MJ1p9slt+YbZsXfK3
2HZIsHM133chHUm1kZbxLe3wMnbjrQND6bj3lh1rGksHuHYEvWp3yEAj1uO/
suU74B7/9vsHFzPQ9+vGS39tOsDgLbVfOjATc042spWGdYDDCe2jLUJZSO6M
zqwu7YAt7zkp0ulZuPeBw5XG6Q5IOyRvK6uXjcY7lTg6xDuh1lm7iTCSjc9T
Nuf0mXbCnX8Ku/S9f2OuXut1gm8nrFEZu21Ec5BM/MZJzuyEuD0HyIfLclDY
524eY6QTfj9+ZJNk/wdN952yXeDpAvG9FtY9O3Pxed5WbiatLnDfafO84G8u
5pp3Fmxy7QKu3y57TW7nIWUqzn7b9y4oHiVKfRDMR9E3Lrw8rV2w1rJROrg+
H00PqhcLsHbDl7vOKXK+f9G/ktNR5Fg3tArfJvmoFGC+Te9uqRvdIH/rN8uz
uQKkMSWWHQ7vhoRajWrJLETRTw+dj5V1g8Yw54NcpUI0O6G9R2WmG25qWX/4
L6oQA1u5q9QlekBh1ERkdbUQ850HXU6f74Hs7MMc/NeLkLYtVdjIrwdYPEuX
nlYWoXiCR61ZVg+MWFgryh8pRgttvYeXCD2w+zGTyH/vijFwiE/cZlcvcG94
nuXOVIIFnoR/9lq90LCd7euW2yXIEMh47OzaCw/UueZ72kpw/28vyYffeyHK
5iqDoVGKFiYGzZ6tvRAzFaR/Or0UX1IFn/qx9sGnoNujvSJlWBg0Lv3yWB/Q
rv1ySwkpQ4bk77aQG31Qbnn9aw5LOe4v9fX+EN4HComulQtu5XjhivHhL2V9
MJqCJk7kcgxe3tcVN9MHAaydkbzXKrDw/aRfskQ/dGwrEZjsqMBp+byjmef7
IXnZUZpmVIlSjf69uX79oKuUWCxUXYlWd8wCirL6wfvlZd27mlUYvEX8WCWh
H+6ee5ExilU42PTw7ij7AFjs05HwUqnGpS/W5STRATC93dR4PLcaeZy0hShK
A6BuseTHdqIGD588dI9uPAAjaivejJwa1N3KUzltPwBsf85T6Sdq8Vrn4p55
7wF4tp9PaGN+LT7+MXh/KXIAFLxfaYhBHYa7Vlatpg9Ak8axAMOSOkzVSN3H
XDMAH6Q3BPrq1mPVjghX1uEBqOhyZcH6ehzq96hhWxoAvg9nlZbP/8Pl5Osi
HNyDkG+YZXii7x/yeui5ccoMgmHaxOE//zXgEb2jdTs11nWUqnLTwwY8zc8v
xntxEFy3Sm6/WdCA14mrD3ffH4Qddj+Z7rM04pNMQr1Q0CBUbTNOmNNrxAjv
WnHhmEFw3rD0kPG2EdOMMtzF8gZBqKim4GpnI1bvjWzY3zwID/vq2zREmnCE
7LVfemIQlr/f2fvuVhOu5Np6HNo4BCutF7deSG9CvgCDJlnBITgk0zYfuNSE
R82PScn/NwQ6y/HHpbSaUU9CyFPhzBB8JQqekH3djDZTzC1K14fAcZr74NfO
ZvQsGj9w6vEQcBI+RD4Sb8H3rxueqoUOga66T8lvpxb8del3q2biEFDm+/gu
5LVgjUy0jG7JELzZa9t2eXMrEhZ8n53pXvdPfKtXatKKaxW32w2mhiDH9u+i
/5dW5I8wPmS8dRjYfTRFEydbUc7mhM95sWFoxI6NB5TbUF9OuNNCeRhUyj23
bAhowxtMm49YmQxDE/uO10fb2/Bp/aSv9e1hsI/63JIj0Y4folq6rvkMQ2CG
1niYSztm2OfJ3vw4DPnv9OVKS9qxVvHb81sZw7Dz2LkhTe4OJG4K6HGoGYa7
GmFau653IFOrk9zd4WF4wyOS+V9GBwrEmPnfXxoGI1KVWvTGTvzP+WTfA+4R
+OYVtdnEtBPPgri8u8wIyDrbaBt970TbbVsDn2iMwJ54JYmw2U706qb3e10c
gSf7rDqFdLswMr7jmO/9EYgKPPdw7EMXZrph0IugEVi80s48M9GF9Vpxg4Ex
I3Cj0zNR9VQ3jnK/UgjOG4GGw8p3qt5044ah+6/eNo/AVY4/+q+Gu1Ew7cJw
2MQI/ErbqRJ4vAePeaqdeL+RALEff5sWBPSggb7U64+CBMj3MfST7O1BOwFO
QvR/BOiSiRgqke1F77EZpW9nCKASEav21rcXP2b3vPl+nQD9i+Varzp6Mcu3
hPjzMQH+pkqwZR/sw3/GCSpJoQS4YfPOdMuzPhwXfhuSmkiA69/NJnxb+5CZ
6jaWXkKAinfVpful+1Ho7+VT2d0EMHd3jCR79uPxIK2wP1Pr9b1Xt7U096Oh
5UFS/lYi1HyetrvDM4C3JLlVC8WIoJY7rLN2agB9ZhbCS5SJYPgnJSL61gB+
KhmYKDchgteC7g69sAHMfluhVn2bCAK8myKYcAAbrFPe1fkQwdFoYGPR+ACS
DoVPNnwkgsxN0s5AnkFkWX6s0ZJBBNXKTREXYBD3VF/70F5DhHk5FbOj9oOo
8P40tWuYCPvas4W3hQ/iuZuyWn1LRBB8OpBIxkG0l+f7OMg9ClSdowX1pEH0
ZV6ljciMQk6n+aH0XUMY3TCiPaYxCn/GL9eEqw5hTnRN1MTFUQhaMtJ9eHsI
Gx3SGZT7o6BkPGliETGEE0ofdBlBo9Bh+TlFvmgIWbd4Rc/EjIKxh/YRDvIQ
7mu/OT2fNwpbD4m87eUdRsXvZ/WWm0dBzIwS+0NtGI3vy39ZmxgFjvesIrcc
htFBTXCWmWUMOq05BoXfDaMfJ7P+JqExkJVYiK4rGsbPvWNft8iPQe5jD25H
8jD+Sfw3x6E/BtccxkQ28I1g86Pss1w2Y1BFvv3RT20EJ3U+xXB7jEH7uUcW
i7dHcDOv7wJv2Bh832K99XLECO4bsTcUSFqvB6r/SC0cwRPp577vKR2DWBFv
TgppBE28FJeEe8ZA+zly8O8i4B2DfefEp8cg2XXA/yAQ8IXQph+SHOMQk2l8
T/oWAb+SyMvS4uPAlOpTwBVKwLycZuPDKuPQFKNt0ZdPwObnuT+Pmo7D36G7
50OIBJw0/boq7zAO8od2J8twEXGzmL+pou84BLzL0os/QUQRumOCctQ4VNRM
mrFfJ6IynmeCzHE4q7in/exLIp5/pWKmXrs+3gtOwr0sIjpdFEvSGhkHcn7R
z4d9RAw4wM58enkcbnlwGV/ePIpf52jm+jwk+HopdU1UdhTzytqTDQ+SIML+
0lyZxSi2hhZsNNEkwXM2MV/tZ6NIvfrd0syKBCz39jJi4kdxi+zLVEsXEtR9
t/fobRxFsdV7rJdekuDMmHYwY2EUT9ZaXrwSSwKpv/B8SGQMz0eq/rqev+5f
KdSedHoMnewkN9u2kKDI+TTJyHkMA45vv2RPJsGpK1wn69+PYQzLTPodlgmo
OKF0WbxwDP82dbM5C03A0d0lg8ajY9j+pfiyi/y6fnPayHL7ONId4zPd9Ccg
x6VNX+HYOG45+Yb9sc0EXGbN9CZfHEexrW5XPD0moIdhFvzQexxPdl7KfhY2
AXz6z1W7f46j+Q9NDr+kCci2c9Xm+TeOzq4y1/xLJ0DiAruj2Mw4BmnszAnq
mYDKnEx/NkESft+xsO319AT8PF7tUKJKQuzvvx7CQQbuerEFk5skbE8u/xMu
Tgax01935QaRkP44mfODChm0Ctt+zKSRcKte2I0oUzKoErg/bWojoQT/47zP
DmQIlpKikBdJCMSrO2J8ybDsbRHyc98EWmbq2sZFkcHi/rZXJzQn8L73kb/x
mWRQsSERPttNYJARL3dyLRlmrorEdb+cwO97V+zSRshQdyCiiZw2gUgeLshY
JoPOwYVHzS0T2JlbzfObZxJuuJ3NeD0/gVP+v+xzD06CwpOlFyJCZNxm/r7w
r+Yk9NwV2hEAZJSUeMpbZDUJHMOa18uvkRGmbjiUukzCsQ0PQzv9yGhZpF9c
8XISWPcG5hf/JOP91//x18ROgmGQ/NizGjK+uiTgWJ+/7ue6RZqPQsYfMhtK
G1smIWqncrA31yQWLYzubiVPQg3Rd3+p3CR2V9Q7dbBQ4IuQ11K36SROhWeV
dQtRQK6Mf2v1g0ncZhMl2C9PgTSX2kvB7ydRUs7HeUifArVa/ASp3ElUY7Kv
INhQwIZk/v5D9yRerDfaM+5BgZuTmtYDy5PoGqVwnxxGgc/D+w6s7KHga/u9
VdQkCuy5TqiknqJgvCLrvqlSCnzaSd6VY03Bok1kl9keCvw3LdV/3ouC3S1N
1QvTFPB1iSRWfqHgzLc/wiscVBBlftbNVURBTucvD5gkqGAwcdn10CAFD8CL
2o0nqZBL1dTdu4GKGtscRTefp8KEhe3kkDAVL3WbPmS/Q4UDBQqT7qpUdI1X
rt/mR4VP1qplBGsqvnYTFd/xiQpOzReHRJ9SMV5riztPFhV0Lxh9OhpNxRJu
2j++Oioc0/l8ZsdfKvYOtkkIEqiw+OK4fFE3FedS/z7eu0KF15+5PqouUpEN
msbesNMglFXkpA4HDXniykJDeGngLxi8YipIQ9Ftf06FidLAjVq647Q0DQ+7
JI2HH6bB75va06InaKjS/TnsnRINLvv78g3p0FBXPRQ+aNNA5Fgzwc+Mhmbx
z0mRxjSg114q2naDhte43MOjLtPgUYcIy6P7NLzrdkc12p4GfFWUtfJnNPTo
uzLx+QENLvXZr86+pqG/lmnEV28aJKrsUWOLpmFEko5aTDANPFSebFhMpOE3
bmVybCQNmAsVXWr+0DDN/fC7uDga1KS6/H1cQcP8QRH1n+k0CEiqZmJvpWG1
7q7J+AIaHHm5wdJ1iIZtqWzvE6tpsEOvvyOfSsMh3mX15DYa6A1UBvcv05D2
hDqZMkSDM7kh7j1b6Lg8MvQ+jUKDRRXqx3ReOrLrt2mkL9IgLoVOuiJGR96M
KkrGJjrsGbxmSjxCR3GBvx+ydtLBLFa0TE2FjrLP0jR/76XDeGCy6D1dOqqM
xVBzpOnQXLXD4IEpHfUM30XmHqeDlsHHfWev0NEsO1ArX50O6yvAbuY2HW32
eNL+GtBBRF5t5Y4bHe/6On/EC+t1+1MJWd509Jyw0S66SYePIjGKNa/oGGhs
QS++RwdzY2nH5Pd0jPhzJqrUkw5ymnHbLsbQMVYYdMoD6fDQqayzKZmOaS/k
GBUR6351xa+4c+hYQJH4VPWNDrudvhEEi+lYfX63bk0KHeJr90aTaujYkc8x
VZtLB5ayQWfPVjqOiDFF15fTITZBW7Ctj460wCndhiY62H4Wt6SN0nGVTpxq
7KNDRUHUYA1tnZ9lV3QziQ4MnkhH2wU68hfWnW6dpUPkxcLCog0MFJcsmm5j
ZkAB/Izs3MJAueDMzx3bGfCNJ/VP8g4Gnpr5odclwIBQxdZhld0M1LP6ONO9
nwEWYQeH/IQZaFES/KVXjgFmKqVeLyQZaCPtfab/FAOkTve/Vj3MwHtvXWcH
9BiA96+NpMoz0HPe7uuQGQNE/cGiRYmBL62t9EeuMWDFoa86SZWB78sN5wiO
DHg+vFtcUZuBcYc0vo26M8C7ofiM6xkGpocdPzv+nAG/xLfKXzdiYMHSgXlS
CAPqHDZ2Mp1nYO21PTHkaAZ0tn09cdaSgR1VXAaUBAa4xi1e1LnEQKIsywI1
e73+/rEx5QoDGe/mYujFDLDZSFJQs2Eg0xrJYKqeAfoxTyXBloEcN/sWprsY
UJjIZzB6i4H8dY2xs0QGNI4pDyk6MHC/fJnhPGPdf0vq7v8c1/l9zFlcWGVA
2GP+k61ODFRlTvq+xD4F7BVaUXudGah/67PRCu8UsI3/ebP9HgMvNIQsrYpO
wRFHds/YdX1T4Xkc05EpcFRgbupf1/eiH51jVp4Cwf3IUriuvVjvLG/UmQLd
pOr3muv6pcOVH6wmU6Ca+GnvnXX/yGYT483WU9BR/U3yxN11fko6K2y3p8Cy
3M3i53q+zK9KP9ndpuCwkeLl3PX8hWyHTTh8piDyvA7N0X6dn5PI6rbXU8CS
G9VQtj7/rjaeeM6PU8CxM6+mYJ0P8SSb6Y4fU3At40uO5VUGTscure7MmIK/
CpkPI9b5MnFQ43lwCqzCkuZc1vlvvz9kylszBeMkF5kZUwYKdLWu8bVPwUll
Dh6+9e+3X60qYffwFIQKX83r0mOg/M/884LUKUjXS5VX1Vrnx5nGtGdpCuT/
sn/SAQYaPIhJ3Lt5GkImzuymK67z640wE+aehvmIgj4VOQbaaQZuEN23rm/s
kZCRYaBL4pMkMZlpEHmkJZMvts5vp7O5hMI0iO2iK9MEGRj8yIZZUmMaoouc
Uiu41/kNmCdLGU5Da/umHvWtDPypc8ZC+uI0/GK9LH6NeZ1fyqmNB22nQUXe
fkJifT0V75JLOXR/GrbwziYHU+lY7yFheeTpNFgaHRiIItCxa5if5WjQNBgp
WG48103HMT2OVLl303DsfGJ0YgMdp3+tWcrHTAPXs6PKyWV0ZN49xXI8dRqe
KD66ZZZLx+1exFSFvGmgO8cV/Uiho9Bo54UTFdMQUPt05Os3OkoZ1LEqN0/D
p3ORzloRdDyeVZim0j8Nt+sVuEID6KgulHnx1MQ0FL37eDvIg44GPj82qc5N
Q7xsxPEjTnS0IkX+Uts4A7V8lL1Pr9LR7lywlQbnDKSdNB14bELHBznPNmsJ
zoDh1ycn9mvR0Xufa7q25AzkhV0heB6n45vndpd0/5uBB+rNsc8l6Rg1eZFN
D2bgl2zHiVP8dPxpaphx5swMrLy0cY5jo2N2nvrls+YzUJZwg7twnobFose3
GF6fAVGjeErQGA0bAg5kGjnNwBDe+cfeQcMempC18eMZqI6P9z65vt+QzLnY
TV+s+8/T+sWzaThbsDHrfOgM3JNZTCuKpSHz/jlr888z8I33YytPKA25XpHY
LRNnYNMjZqF96/uf0HRv1oXfM2A8F2Iz6EhD6YuNV6xKZoA3lO+5lRUNjxeX
br38bwacqefM356moeaBnGzr7vX+FfrZXsdpaPQm8erV0RmQlzN/JCNGQ6u5
aI7rUzOwZjXsFcJJQ/vLIb9t1mbgB3nM6s4cFR+U+V27uXUWfjPqMo7+o6Lv
wUfb7Phm4ZTfzrL7cVR8E+qQc0tsFhzMtGyOPaFi9KL19dtHZiEwLfn0QxMq
Jlw12X5HeRZk8goVTh2gYnal9h9HnVlQTDk15b9KwdIjSjZ3TWbhzcYUlQvN
FGyIOMR5z3oWNjuOMTJ+ULBvRTj3/u1ZONBW1PTuMQVJNjw3XN1mYdcDrfTN
hhScr9nM5eYzCw+4bGxYRSnI8t9S7sPXsxAeopwfMj2JXJGUG+4fZ6E6fCHw
V/kk7t0wxOXxYxYowmfir6+fB6XtWvOeZMzCEdF9Cwm3JlHxX+XNpzgLGs5t
9gFKk6h5PH/Hs5pZ4E+mtzFtnUTjT6n53u2z8IhaKMbdTcbLLDG2vsOzcO/f
JShOIKPD7Yidz6mzoDkSI8LlTsaHTQF/XyzNwrDX9l+rumT0PfHELmDzHCha
xq6+5iNjyJe73EHccxA8fXFzOWECozfbFLzcNwf7YwOLv2VMYJKj+a1gmTkY
IepaSj2bwJxWPZ43CnPwbcT6n4XBBJarnMK3GnMg7wFKxwUnsCnmqH2o4Rwo
H9P/UzxKwj52iV3hF+egz5P0jCmThGRn/sII2zlIOXM6l/6UhPMdW2+/vz8H
Pp2toe/PkHCT6tquyKdzELH9icEcLwl3/mAUfgyaA2GLJGmuoXEU3k68/end
HLQMvrIhJI3jQddO3s8xc1Aiunrvkds4KvbUFn1JnYNuHp1v9WrjqK1R6PAt
bw6Sl//Yjm4dR+OEDL7YijkI3S4vUN46hld2/Cj+3jwHMRSFQ3c+j6HDw8g7
P/rngOtgrni/3Ri697/ij5+Yg5wP6SF75cbwufazkoS5OfCq6ho/tDSKIcku
jkkb5+Gs++EmztJR/MJjtzuFcx66TuQMlb8cxaTHF0tTBefBNWB77fnzo5g7
ZOD0S3Ienlz+pYl7RrH8tLpAxn/zsH3xL52VSMSWtGNlmTAPm07fjDyYQsQB
vgN3s8/Mw+qgB8fxB0QkewoJ5pjPQ1hXALvEKSIuEjjL/1yfB9vvVLdlViJu
OrvROc9pHl7dZpXBOgLyZM4K/n08D9+dxzfdDSegsCCpvODFPJxsZafvuETA
w969zoWh8/DW9kXXD3ECKo03CBV/noc4JtdcefIIahuVVpQkzsNk0t+3eRkj
aPr7972y3/MgyvnBHB6P4JW9iXsqSuZhVwLT3hL1EXT0i66s/Lf+/pPQrtPs
I+hOfnu/unseHI6WpbY1DqO/id/e2tF5aOIWiHb4MIxhuQ+r6qbmYThdtHD7
1WH8JuLg8m9tHjxS0mULpYYxxd96X+PWBVDe7rfkQxvCXKpxdRPfAuwPsjl0
KWcIK820XVvEFuCW2I0uA68hbPl7QrjtyAKczfVXttIdwiHxQzXtygvQ++eA
iT/XEFKChB906iwA7Um+bFvHIC4zuEW6TRbAqfbHiO7XQWS7sLm2x3oB7NL8
wodvDSJP0eKDvtsLkBb8UTNebhBFpSgiA24LsJO0So1aGsDDrwdrB30WILxF
8ktR6QCqzLa4Db9eAOTlthQIHkDdS5WihI8LkNRZvRZvPoBmpXl1xB8LwKp7
9819kQG8JpP6cCxjAZZOOnJOt/WjY8g3MRIuwH+pqTe9bvejx0J4/UTNAhxY
lqK8ZepH/ysBjybb17XdYenDEX0YUeEhTh1egKKwv6EXDvbht8N3/9GoC3DH
grlKqKQX08KvuzOWFsDbNpDL/UIv5i+bSUxvXoRXUhZBbowerLyu1zDDvQi8
PVJJAkE92FZ98vHcvkV4lHHokp14Dw4dPbp/QWYRvG+f87hR0I209+KNiwqL
MOy8wsNn2Y3La3weyxqLQH57t/fZdBey226VXDVchA1rK6YJb7qQt361ce3i
ItipcP4LO9SFoscYHhvsFkHy0bFFrZpOlI0iSG50WYT6BPU/Rbc6UWVjZxOL
1yLQ56OVOLZ0op597ZNNLxeB8E7y4oH4DjRrRCm294vAuvR20x69DrRRzGje
ErsIl+rU20kT7Xj3c5zn1rRF6LvXoBQR3I4emyIPbMtfhDGBy66icu0YeOdV
y/bKRbCPzywIaWvDiBavp1wti/B0KU6E9LgNY5VdpHcOLIKGYf5TGdE2TPtm
28pNXoST27qfWVa1YsGWi1675tfnZ/0g+oFzK1bfNZDhY1mCoXGquJ9AK7a1
q7Xxcy2B0qq6yYvSFhw5deyZgNASTJ4gGDx1akHad6mDQlJLEKv9lugo2IKr
HELte+SX4Enz6xjzymZkd+H03qe6BBtIKYeUHzQjfzfzIRH9JSiktA8KSDSj
uPpsu6jFEqw4Hmebb2lCufhxb3GbJRB2qvdp9mvCU1y9h/bfXYJvrQmHUxSa
UM+toUPSYwkErXgr/EmNaNFX4nPAfwmSC5vqr0c3oo3W78MyYUsgcFbKF0wa
8V5SQufBL0vwwWq7sdCWRvTkjvY9nLQExiIqYovYgC/d3x6RzVkCvhA3tk63
Bnw/6Nt1tHQJOq5+8s6RbcBY3Yd+/zUsQetFVh/Z1n+Ynnpb9ljPEvjc2OFA
1fuHBbzW3cfHluBr5uSNpOJ6rH1i/FxxeglaDrqm3lCpx44RraNKTMvwh03X
andOHRLPnOhR5liG324+EmXH6pCRfvDFSf5l+Nmr7HgzqxaZBITlQHwZXDzC
Liwer0WOZ9y9qrLLkHBUitcztwYFxjb5q6ssg1fMsX0UqMH9hotymrrLsG3i
10WdimqUy57s1TJdhtALxWV+RtWoumfQX+fKMkSriup9765Cfd+W/047LMNZ
jen+r3ZVeGGiok/v4TLcxeznbnOVeNM4L0Dfdxm2azyxEPGvRJc/KfIGb5ah
/CtURwpUopfwt37DqGV4F2lB6EupwJcvwgPP/VyGXHmtt2OaFRhJ8T9mkrkM
TV+2FKT3lGPceY8B08JlaOsn1Ck8KMfMfKcgs9plqN1SEHNvRzkWil0/btGx
nielWf9SShnWB5oNWo4swy4ll2sM/TLsop9+eZG2DL0bDBdlJkuRaHFS4dLy
Mrj/9aFvfF2K0yg7dJltBWaLDa+5yJUik6T4qys8KxAVUank1l6C24P5FK8J
r8CRDdTLmzxLUGCGffj6wRUIJr3oF9xfglJWq69uKK5AXB9o/PpXjPIldEVb
zRVYzY/ZVehejKrShGE7oxV4cptXVF2yGA3edgTbW61AVtL4+aOtRXhhvuaE
g90K+Grs+fvctwjtrHHkjsvK+vkzwEvlWBG6lKe/dvJagbqErzv0RwvR+1Cc
kvPLFfCcYGilRhZicNgHwr33K5CRZOVlbViIkUsv37jErsAtGsnRjLUQf17z
Un6QtgJDKnQHoUeImVX3iW75K/Ba+KImE6kAi2Vt3z6qXAG38PfB+pcKsP7d
BZXHLStQpRjqM9P0F3tWz456DKyAXbX5boreXxy7oRbiSV6B/YWy96TL8nG2
Vv6k1/wKDH+RqI5Wy0dmeamxZyyrcEi92gYK83D7R8FQH65VkC+9epFJLQ+F
mDlP+Qmtgt1TiW3tJbkodYt5/LnUKhzdMRT+WzcXjzfMhPrLr8LXrnrld//+
oLrC+KlA1VV48fC0xm2LP2gU3TMepL8KxM81UgeGc9CKtSHslcUq+Aq6ny93
ykE7hxJ4bbMK6acvcyuu/sYHzdmkN3dX4aBJbqtL8G/0VkoID/FYhaWbm6fv
Cf/GN18/qYb5r0LklaQJqcxsjGJ7OxEetgrdmzYnvDydjQlOvhHvvqzC/qZQ
2/CBLMxuc1P7kLQKDzpskpQfZWHxydvkyJxVyDqUzuTKnYUNsZffRZWugoH7
OWOl1Ezs2WqsHt2wCpwvOMK89TORdE9r8nPPKnzcmSihPZGBs52K77+OrcLd
VbGbnkEZyKJ2UCNmehW2VxfEiR7KQK6f+yixTGvwQFbdX6YhHYU4uT/EcazB
uxMXNENd0lH6wSbNn/xrYKrgXWwskI7Hexco8eJrkGbrnXS96Bdqak5+SJRd
g+9WukF46xcaJQ5oJqusgXEGIeUK9y+8vLOFmqK7BkK+tUdVC9LQ/lFFZJrp
GnzVI5pfsE/DBwO5WulX1iCXSOeM50tDX50UWobDGqjx2mQZvEzFNylfP2Y9
XAPagDLrl4kUjN4Vrv3bdw2iva76qZxNwQQPf3rOmzVoPyO6S/BXMuYMP47K
jVqDJubm+P/4krFUz0kn/+caXNimqOT5NAkbfl1j/M1cA6vE11xT44nYx2/2
CQvX4DjlB0egWSKSnp7WLapdz69j1a1cloDzRJWp4o71fCpjyczHE5DFQDa6
dGS9f/x9kfaf8bgzS+x0OW0NjurVJ2bsice9QnzTFctr8H9+iFT9HwzgLSU=

          "], {{{}, 
            {RGBColor[1, 0.5, 0], Opacity[0.2], EdgeForm[None], 
             GraphicsGroupBox[PolygonBox[CompressedData["
1:eJwl1lWUEAQQBVB26e7Opbu7u3PphqW7u7sblO5GaZRG6VAapUPp7lAQ7x4+
7pn3OR/vnJmgkG7BXQPDhAkTwAwhNM8M/JanM42pTGEyk5jIBMYzjrGMYTSj
GMkIhjOMoQxhMIMYyAD604++9KE3vehJD7rTjdAFu9CZTnSkA+1pR1va0JpW
hNCSFjSnGU1pQmMa0ZAG1KcedalDbYKpRU1qUJ1qVKUKlalERSpQnnKUpQyl
KUVJSlCcYhSlCIUpREEKkJ985CUPuclFTnKQnWxkJQuZyURGMpCedKQlDakJ
IhUpSUFykpGUJCQmEQlJQHziEZc4xCYWMYlBdKIRlShEJhIRiUB4whGWQAII
LdNXxfqPL3zmX/7hEx/5wHve8ZY3vOYVL3nBc57xlCc85hEPecB97nGXv/mL
O9zmFje5wXWucZUrXOZP/uASF7nAec5xljOc5nd+4xQnOcFxjnGUIxzmEAf5
lV84wH72sZc97GYXO/mZn9jBdraxlS1sZhMb+ZEf2MB61rGWNaxmFStZwXKW
sZQlLGYRC1nAfOYxl+/5jjnMZhYzmcF0pjGVKUxmEhOZwHjGMZYxjGYUIxnB
cIYxlCEMZhADGUB/+tGXPvSmFz3pQXe60ZUudKYTHelAe9rRlja0phUhtKQF
zWlGU5rQmEY0pAH1qUdd6lCbYGpRkxpUpxpVqUJlKlGRCpSnHGUpQ2lKUZIS
FKcYRSlCYQpRkALkJx95yUNucpGTHGQnG1nJQmYykZEMpCcdaUlDaoJIRUpS
kJxkJCUJiUlEQhIQn3jEJQ6xiUVMYhCdaEQlCpGJREQiEJ5whCWQgIBvR+Wr
8R9f+My//MMnPvKB97zjLW94zSte8oLnPOMpT3jMIx7ygPvc4y5/8xd3uM0t
bnKD61zjKle4zJ/8wSUucoHznOMsZzjN7/zGKU5yguMc4yhHOMwhDvIrv3CA
/exjL3vYzS528jM/sYPtbGMrW9jMJjbyIz+wgfWsYy1rWM0qVrKC5SxjKUtY
zCIWsoD5zGMu3/Mdc5jNrND7H/oLMJ1pTGUKk5nERCYwnnGMZQyjGcVIRjCc
YQxlCIMZxEAG0J9+9KUPvelFT3rQnW50pQud6URHOtCedrSlDa1pRQgtaUFz
mtGUJjSmEQ1pQH3qUZc61CaYWtSkBtWpRlWqUJlKVKQC5SlHWcpQmlKUpATF
KUZRilCYQhSkAPnJR17ykJtc5CQH2clGVrKQmUxkJAPpSUda0pCaIFKRkhQk
JxlJSUJiEpGQBMQnHnGJQ2xiEZMYRCcaUYlCZCIRkQiEJxxh+R8iyi1o
               
               "]]]}, {}, {}}, {{}, {}, 
            {RGBColor[1, 0.5, 0], PointSize[0.008333333333333333], Thickness[
             0.01], LineBox[CompressedData["
1:eJwl1mOXGAYUBNDNxra5sW3b3NjJxtzYttUmRdDGZhvbNtsYbWy2UW9OP9wz
v+DNvKCQ0OCuYQICAmYEBgR8SxEQlnCEJwIRiURkohCVaEQnBjGJRWziEJd4
xCcBCUlEYpKQlGQkJwUpSUUQqUlDWtKRngxkJBOZyUJWspGdHOQkF7nJQ17y
kZ8CFKQQhSlCUYpRnBKUpBSlKUNZylGeClSkEpWpQlWqUZ0a1KQWwdSmDnWp
R30a0JBGNKYJTWlGc1rQkhBa0Zo2tKUd7elARzrRmS50JZRudKcHPelFb/rQ
l370ZwADGcRghjCUYQxnBCMZxWjGMJZxjGcCE5nEZKYwlWlMZwbf8T0zmcUP
/MhP/Mxs5jCXefzCr8xnAQtZxGKWsJRlLGcFK1nFatawlnWsZwO/8Tsb2cRm
trCVbWxnBzvZxW72sJd97OcABznEYY5wlGMc5wQnOcVpznCWc5znAhe5xGWu
8Ad/cpVrXOcGN7nFbe5wl3v8xd/c5wEPecRjnvCUZzznBS95xWve8JZ3vOcD
//AvH/nEZ77wlW/HH4ZAwhKO8EQgIpGITBSiEo3oxCAmsYhNHOISj/gkICGJ
SEwSkpKM5KQgJakIIjVpSEs60pOBjGQiM1nISjayk4Oc5CI3echLPvJTgIIU
ojBFKEoxilOCkpSiNGUoSznKU4GKVKIyVahKNapTg5rUIpja1KEu9ahPAxrS
iMY0oSnNaE4LWhJCK1rThra0oz0d6EgnOtOFb+UdSje604Oe9KI3fehLP/oz
gIEMYjBDGMowhjOCkYxiNGMYyzjGM4GJTGIyU5jKNKYzg+/4npnM4gd+5Cd+
ZjZzmMs8fuFX5rOAhSxiMUtYyjKWs4KVrGI1a1jLOtazgd/4nY1sYjNb2Mo2
trODnexiN3vYyz72c4CDHOIwRzjKMY5zgpOc4jRnOMs5znOBi1ziMlf4gz+5
yjWuc4Ob3OI2d7jLPf7ib+7zgIc84jFPeMoznvOCl7ziNW94yzve84F/+JeP
fOIzX/jKt+EPQyBhCUd4IhCRSEQmClGJRnRiEJNYxCYOcYlHfBKQkEQkJglJ
SUZyUpCSVASRmjSkJR3pyUBGMpGZLGQlG9nJQU5ykZs85CUf+SlAQQpRmCIU
pRjFKUFJSlGaMpSlHOWpQEUqUZkqVKUa1alBTWoRTG3qUJd61KcBDWlEY5rQ
lGY0pwUtCaEVrWlDW9rRng50pBOd6UJXQulGd3rQk170pg996Ud/BjCQQQxm
CEMZxnBGMJJRjGYMYxnHeCYwkUlMZgpTmcb0wP//yP8A2B8taA==
              
              "]]}}}], {}}},
       PlotStyle -> {
         RGBColor[1, 0.5, 0], 
         Thickness[0.01]},
       AspectRatio->NCache[GoldenRatio^(-1), 0.6180339887498948],
       Axes->False,
       AxesLabel->{None, None},
       AxesOrigin->{0, 0.3},
       DisplayFunction->Identity,
       Epilog->{
         Thickness[0.007], 
         LineBox[{{0, -2}, {0, 2.5}}], 
         Dashing[{Small, Small}], 
         Thickness[0.003], 
         LineBox[{{0, 0.6784712822572186}, {1.8, 0.6784712822572186}}], 
         LineBox[{{0, 1.1568226742388452`}, {-1.1, 1.1568226742388452`}}], 
         InsetBox[
          BoxData[
           FormBox[
            StyleBox[
            "\"e\"", 24, Background -> GrayLevel[1], StripOnInput -> False], 
            TraditionalForm]], 
          Scaled[{0.07, 0.9}]], 
         InsetBox[
          BoxData[
           FormBox[
            StyleBox[
             FrameBox["\"m\"", StripOnInput -> False], 14, Background -> 
             GrayLevel[1], StripOnInput -> False], TraditionalForm]], {-0.3, 
          1.1568226742388452`}], 
         InsetBox[
          BoxData[
           FormBox[
            StyleBox[
             FrameBox["\"Duration\"", StripOnInput -> False], 14, Background -> 
             GrayLevel[1], StripOnInput -> False], TraditionalForm]], {0.55, 
          0.6784712822572186}]},
       Frame->True,
       FrameLabel->{
         FormBox[
          StyleBox["\"Probability Density\"", 14, StripOnInput -> False], 
          TraditionalForm], 
         FormBox[
          StyleBox["\"Time (s)\"", 14, StripOnInput -> False], 
          TraditionalForm]},
       FrameTicks->{{Automatic, Automatic}, {Automatic, Automatic}},
       GridLines->{None, None},
       GridLinesStyle->Directive[
         GrayLevel[0.5, 0.4]],
       ImageSize->Medium,
       Method->{},
       PlotRange->{{-2.5, 2.5}, {0., 2.5}},
       PlotRangeClipping->True,
       PlotRangePadding->{{0, 0}, {0, 0}},
       Ticks->{Automatic, Automatic}], {580.5, -355.98757751993935`}, 
      ImageScaled[{0.5, 0.5}], {360, 222.49223594996212`}], InsetBox[
      GraphicsBox[GraphicsComplexBox[CompressedData["
1:eJxVW3c8le/7VyIJ2aRhJDQUUknjQhKlklSSJKvCR0Iq0tAwGxShJQ1SiozI
SCij7JGVPY5zzvMcSpLE7zg9ur6//ul1v5LzPPf9vt7juu4jb3PM1H4qFxfX
O24urom/NV29eLi42oCL86cfKrMPKzqY4PqBMf/l67G4vhS+RvvbMK41ixLW
Zxm2/1tLrP3ia/QA14JHr84V7m+HaEOtJ6cHWLC6fvhn5OaOf+sly5/JB93D
9SrdngepRAfohLhu+d7BArdb9Qcf6Xf+W3+I2etREobrjog5X8y7ca1eccs7
fm3Xv/XtvCiPlcG4Xja0+9XFTlzfENmjtWZN97/1DFqHhEoArpPHFVc2tuLa
o+p73Ae1HmhtiGM517DgcM9JKw9/XCt26NgEtvTAOYX2Wz0fWDAcEf62YVkv
yDrN1rZ+w4I/Nx6aMS/jerb+mo1aX3rBajTg0q4oFoy3SJxnKNFgTD9vUWkQ
C6QyY8cO+eDawPRjpUgZrp8ujuq5tLAPWuZP/EIWVNJfGx30xrWYg/kU9099
cEDX+KWcEguuKCSPGCnQgfNxUiwQjooytHCnw7o5P+5dHSHB7tfHrso8OrAf
rtDiCgn0yLg8gdkMiLSc+AUk+P2Q/HH+KAN2c/4QsDtU+2h6LgNuLvEvlihg
gjadrr5IlAnLOQ/IAPqiNsMpNkxQ3TidOWTOgE/xgQ/vpjOh98MD9on3QX7P
++3HZxDA+TghGhC2L9fPOETAKvpa9hN1Q3tRqxffGwKex0/86QAm7Z6A7nQS
Jp62zOArqGwRaVtnRYL4jFjN5WM14O0gwuf2ioQ6DY9cl+sfIMJxz1mhcZJ6
3lTofWWyymU3+xzZ/5oqcA+2JX7Rm/6UBUYT8FP2hc/XL4+Mj0/++wGYKjUg
vkIF8S5i+rr8RSHiOUZuI3/tHMSvWnqhdfQHxG+NY+u5pbMRn+JHBVg7+Hr+
rV2aU7nvWSJ+rmU7Cb3m7f2HnxHxu9NtLRAvQY7E1tCXvfAueefEf4HgkNh2
kXHEz8xSq3dKpogPzw1qlp9+0WADZ0NYkBWoJO1mgvhwi7u88OijPpiX2GSr
upEFxgU8Z1uGEC9bW57KV22hw92qrGGxGSx4W5woKXmHDhy4lJEQW/xmF4ug
w2wOYEhIL2xtMtBlAOc46wkg81VezQ1jQArncZlgmBNa6trHgMopmevrNJgg
Gmi/XkKbCewP2yt8kwEWjit/bL/KhMWlQRDiSodCQ6Vh3nYmTPP0fmFPo4H5
Qi2D9SsJaLadQFQPHJbc3MwXTIB6hm+EpW4X9NTn5Cu2EsB5/L1tEBi5dyhH
g4SJ377EvwFMzUU8vrBx7TWgLLr9aBkE0lZs1PlCAufXn88Gnau7LDYsZoED
7fzX+U7PQEbtVtZbn0k8XAWB6Jf3uasn1//BzY/6i7yTke9eumu9D0tCPNil
SItKDCJ/NOzYo3X/G/JDgc9mE4jC86xydBVdyMDztDL8HU524vnFGN1dbXe9
D3wOP8pJ3snGm8SrdyrteF5HuFSFrq3C8+pOerJcyw/r+8ohuGtdj/VdqaZf
vkiVAfVEUvhDbhLeNstWbT/HgJqTExVIwPY4hzvitQww5QCUCUracatllZhQ
bjDxBAxQKOGXjTvJBM52CzOg+HT958rPTGr/+kCI12fLXlmCet5eWJw9IhDg
SVD71w1dJjseSH4iYAIsSeHtsPa91xSueST0O088QROs3ymyONCNpOqzCnxj
YxbuyydhAt0QkgvM32bOT8VZ1H6+Ai5Xt9O3jk7WcygsVcl3vZzFAs7xF5+A
619lPVuasH6TR/dwPW/Aei2Yx/U5cC7W58YlF7o+yGA9mu69ubk7D8/HIL0l
cUwU6+2apr183Ky+f+elN/2YmMubPshmn0asJguOuluuuyWA/LssS26l5EE8
r+vtmX++v6RDlNTEJ5JQpK428yw3A/Z9qmBXDAnRVt40290Mih8JUHiuHkyP
Z4AZ5z8wQbcmZ/zzHwa1fwwYa1DYOHM7E66x2dLnMAM+SHksWPeDCVMnys+D
Bo+P3Xzu/5Cg6q8T+qyX0TS+E9TztkLDcU2GjyFJ8cMXcDgokqN4hwTOcbYW
Q8iiD9bKDLZucAg+HW7NNzWsAxaYKE680SPQ7E8dbwuZrKcAYEpFfb7Qh/xa
wyW0x+YZ1o9zpevxG7FYP9Z+HlUSN7A+TEutNbkacL+1o2JzD11GPjsp4jrN
eSnu78hCuXVGPoj/E6oXdSJLEf9W9kOGcxYwgAMXURLkjt7pPOzBgJUcASPA
9J6Jb08JA6onjieWCWqhxZqKcxH/vF4/kmvYdcGhqy0M2BKqvvpNHuL/iOcD
Yztxgnr+Xgi+Ybaw2ImANIGJHe2GjmCpq7PeE8CRL/0OEN8t4CfHfo4VnA1q
htfbRC7bHiGpz6uGMd7GcPsMkvq8fNBL3n2ikY0bNlh3KN59DYPX2/deODi5
35Gwzrl0n0HS5H77gPPGKwf+E0V8H/Hw/JUpjPgmrXOLM9Nxv/sUNxrxzaD9
w7tvRklOxjTEd+Ner7tOCYjvxjnqBzKm4P6vK7VdMmiG+H68exU/zxM67OcU
PFsv/ri/Shum/8P30puqNru3MuD2Q242JRPgvzrhHnc06od+cVzP/e8MCl8M
4NPQ1xHWZwI5QV+eDDBQK70qz2BC546JH6AB70YivyicoH6+E2h3h2qX9E2e
Ryu85vnoep/9uZzXf1APzftFZo/dmOSfTyAUMFq5on0S7xlArzXdyb9ykk+e
gLLwwpZSP9SH0f2PU/VaEN+mwd6jN7ORb1gSXCJ3MhHfKh4yZUce43475of9
aiaR7y1YfVKJOrh/FeuXLFAOoVP6R0J42O+fyp10Ss9I0B8N2a21mgHSnAMl
wMzkce7KQAblj5iwNflMil4rg9JLJsztuKIto8aEY+ynnZfIgA0ycoHevkyY
aePGo55BB8ND52yYdUy4vGuCYPogOczCcMtigqqnHijqix40vEAA+8PZEOmC
bnG/pHm1BPBwPqAdbFT7vFuVSeDYl8JGKDITKU88Q8LFiAlDWQG8hk4pxqUk
pQ/vIFzfzNZNls2THMDFg6AJ951Yd9zfuV3pfgWFyOdzh09rxymhf5rfEVRe
roh+KW2bwwehUuTrmK1e0j/mIn9EvRq/GC6D/BGfZhvo+h7xPFziN+eYFOJZ
9vnXDVpHkU+8/tMd6EhHPhFfXOzidpABkgVd/DZuBGTNT/OqTGUApzyrmLCh
tUb693QmcLa7iQGDF6YY8JqjP9Yfl8nYM86k/AsN9O6uuWnIrgNBDgF3Al3R
YWTNHwI4x2fcAlwtMfYHdpHUedeCeMlVlswPkqqnNNCpMJAfvIP+trn6emfu
IOJzmUCQ2JQgxN/n62LcAdW4P1f0VC9bn8f9GYsMGbdQxv14fK6cR3w+5gOz
5fucB10YENYzYfAJqLn94UT5B8wHKzdYJCtJIX8OVzqOOR7G9w+cb8V8ls2E
jxPx4HQfhL9MLKULERRf9cI6rwvqRx0wH3TE/+YWyCKAs7zaAVyytcWJAiT1
fl+B2BqiYWJLUvxdA1lpJ8qdUkjKzxQAIVR32mMaCzjwvZQMpOzswpMWmA/0
r5mWPX2O+5fVXccfm4z7pb3/hITgNORHJS6uQ45x6KfFXO8QW0f7/u3Xq+vu
NwSjkf8SO8Om7PpOp86TBLcEXtntBuifM/84Kt2IQv77mD+v0Y9kAOfXs3Ek
2FKTIwpM6vkZcCXrl554DxM42/mJBmlLZSqOhBBwnCMQXdD7ttFYpYsAeY4h
boP75deSl2mR0M0/UfANIGUR8pEeNOmHS+GzVgS/dvNk/b6FMPXq3Y+Xs6jn
fwpy0ZbbCnyxPqedXbT4UT36Y7dFbaF+6ajvZfpzj0akIf81njzybHkw8tk1
73lbCr4inwVKOomqa6A/9ZO0Mcpjv+ff30/A54SB2CWN6E/lr0llzF2C+FJz
C6sR8WHCxG5UTGGAP/FcqrWSCZs4BrIP2kqdiisUCYpfe+F0dSlXnzdB1WsX
dGk4qchUEBQe22H7z6ScYwokpTdNMHVXyJl7J0mKHyuh4CcvYVpEUvWbC7rR
NYcFZCb3IwF427T577ugP1Xk3TCqmId81s+//mKkPOpz4hXexhJZ1Gdxt9em
shKov0NWfduPZSFfPV0xvkbZDvXiUuzZk4xk9JMW+jFLnCwYVD4mgNXlzm2V
iP4xt8FIoGsq8tMv1dACvl1Yn5eCNrsYjTAhhpuDEPh+2eEB7SkB/3ECA5uf
9LYcXzVMwO8Ju/moBZixTnHEtkk+qoOq04tU5PtJql7esHnz7A16+OT7X4bQ
qVYhi8Owvur5X9qfbKHB/Ym4z85h5ID8qE0g5p9+/+0zfNTxfaW3zgtWUEG8
EDFfLZpOY56piGm69qecAW4cgWLCkh6tNHl5xIu4wvmjG9yYFN8ygJ+Xx7eg
EP3c2g3XPn2dTVD82AtNT5VnLzpOUL+/GzpdVkiKfSQov9AOKkEb9W9IkZTe
NsOpHSFfPP8jKb9WBTp7N1gdzCGhRGJCMPLg9t5aV51ZLNjMecEkGBl/Rgu0
Y1H7dRs0txh2d6chXuSan/lXZKO+RZDCPtxC/5NHXg1+cX6N+Igp/PhZaTry
d9ScXxdHn9Gp8yIhV8r0gMwY+rGeU2ZPLE0wb+w+zhI/+QTxkle24nvqMOYN
7ivJ7wWNMG/wPo6uX9bPBI6d8KXB7n25b1TuEhS+2H7srOjB5eTkfrbCx7V/
VIU2kpSef4GHB0KcRMJJqn4/gUmDdaRqD0mdRwaAV5Wxqzb6sWXnCZcvwZg3
BtfI6nZ0ot5psCQdovPQjwn3dqbfy0U++sBN3p0fjnx0/1XDkyAa8tFYe3oE
rEN/JR/Ys/rZdfRXJenT3+/rwv6G1KqhTKmVTJjFASQDjPPioduPSZ0/Hfhq
TRN+NTGBYxd4+uDKAaPC/OXor6S5PGhxVwiK37qgZyhGW76RoPi9DTxt5dbs
UCWB87qzG8EwotzboGqyv5EDDFq1Vb0i9jPEcz8tSTqFfC2et0LMrhTxZNid
NpC2BP1U0HqRDzWL0E/JEcapgnLoB6yEWj4c/4j4ilDI2mjkgv7o2IppTo3Z
6I/KZvUnnbZjUPmH7e/Nhwf0M9EfsWpdC7kPIN9Mcye57aYRcGHi9bRpEPpa
wC8uiYClE3aiqwMYvL4X10+d1KuvIC7eqFBqTlL+qxb2yHxLEx/B/p+BzqzX
f6JRz8O3S6Z4+iPfFAqss7sxB/2Mi2h6orYz9jvFJc6zNuajn9G6FfMtVhz7
nQM+Txak2eHzx9sNGizIRD/zYssaoWVs3fqrhzQQZ91enWH7P34m4z8IzMB+
59DFNYzhGSSVR78C/9adAR+tsd9591o+g2T7iL/88wHy1kmeeT+F9e996b0p
Y9/2op8xlA3j+xKH729co5ff9wT9ilpUxcqwX+hXUpaGVofcowOnXZBLwou6
p4sf9mO/L0zb3adkI/qV6br1u0YZDODASYIJwprzxm6uQ3/ydOqNe1c7mcCh
R3aOv/ZQrS79GkHVCxvfxcb+T9sJ4MQxwza4pfm9xnMl+hPNfTvnHQog4RRn
w0rhuXCPUnYDSfmbLHA8KGY+sJRF8U0c8M1ytquuRT8y9ZSo1ZQ09CNt4n7M
5ADEa6DLMnfRJjo0TsCfresvH31xTViOehL9K/cqny/6D8ElL+Sjv6D/UOw6
OHxPBfVk0fyKX5Ze6D/iVui5mZejnvw8OjhDXIGg+ne9YGrYxbvmNEH5Pbb/
0P1qG1FKUP3LdtC3lGx7I0tSeGsCOdOd1WInSKp/VgmPys1m1H1A/yFZJu64
j32Of/crAbjj6nRnO6P/sLh1X1lUFv3GSP3Gg4bz0G/srJ751lYU/Qb95/U3
9w+h3gbq33t7LAn9hU+lUGDvXvQXfEVVmx8noF5w7Z12xZwL/cXoxUbuQBPU
i8eVX4vyfmJ/6vPImSdajwkKP2x/sTPrRcoPAv6Wewt0CFQUr9xKUudVB693
ntR/TJDUPCEdVqvIFNnfQj2QcJ5emtmE+ij+0c6qww/9hOa21iuDy1Af19YH
0O8vxP4Q75V1D+RPop8QkQvncyvF/pBg2dtrAceYlB9i46JRUkBeiqD0uRdS
5myQPe1CUPmIXe8+T3aG5LN5cILO+Dtgfn+sfb04CRz6tmqGsO07lxGOJOVH
qkF2ebBXR+akf8gD58sS7lcFsP/zs3CTHK8N+gWtpkBZyRTkd7/5KxcZZKJf
yJ2xuPPyTMwvD9KlCs/HYj6Zwfueu2Eb9mNczLbvy47BPMJtTDovHsJ+DG/z
b67rBnieSvRVK+IIJtVfocGysrrsU5H/04+5eikqgYH6nxV9aMceHZLyl/WQ
Y7kzz+8mSe3nJ1ie9DI1sRP1XzxOdEf2atT/xYYBT00DUd/Ojw3Yzc1BfS+J
FmiLuYn6HhVDL2voRn2XP7bwZ+Ya1Hft/zadYQWjvvOvytMua8f+iUzwht8R
Gqjvm1y67dQuo76rzOmb7t7A5gVOwfTB3V+V06eror73ewSSwxf/R995JDwf
fCGon28H56JLFrcXk/BsAt6rGkHZdV5EcTlJ4T8HciXFDy1UQH2X3uW57VYJ
nvelDjmVgXzU54G7lsJDh7A/EbN276qgdNRfxYxLVl+noN46Ki+4OvySgGDg
EATQJQZzMscJik/YenR6g77EHpLCRy2s/AbVt39i/6GweNwt6Crq64VvNrG3
5bCetI1HlF8ex37rTZmZoxZFDKr/yQQNmojHk9nIp+ML1RpkHbHf6lhfGKKW
i/p6TlTlaqwIQfFXL9jxOC2ZfZSg/AG73u4EFF3NISBworzPdQD/W9e4I7NI
Cs/NUGFc2dRgT1L6VQNfW5STaWkkxT/5IN0edlJ5OouadyTDwF6f66OW2G/V
+TPrludL7LdyLc0eo8ejvg5tcngydRz1Nf6b2baAGKy3lP5L9dOG0H/vkIvK
rTRkUOdJwGUDW2uxAcz//P7B50J0sf/p4GlLi6Jh/7PlDXeJ9C2C+vkuoD0/
IhLfM+k/2iDOcXFoj/Zk/74eRiwqj3lcm9TTz0BYbyHTWjD/53Lf3LVXA/M/
F9HDcmtCf93RmFAomIn6Wtto5PD8GtZbqL+AvGcb1tvhgLHkFE0GhSc2v6zg
5jnjh/UWrLZ62Ztmxl/07WDCfK3y03dUEQ+rP1q8+niOST0fHY7ESmTb1zAp
v9AHJeqd/leVsd6ird6MRJwlKHyx9XXBL+adKsz35qHb7ikvnOSbJujeVblQ
2Qv7ld2yGRXlJSSFr3fg7HbL/t1c7FfySz+oUjiO/HPlQlOLnCLq62HNYrNt
CqivX4T3MRql0E/bHHPJeuWA+nqO31rzcBr659VvVpaSlli/dVMk3kklY/2e
s7weeowH9XXoi9Flv93oR+02JYlVjGJ/UUbEJDLi2f/0F1fUr0wfIajPa4Eh
vel+T0xIyg/XwfeHTTPvfyMpv/IG1kd0mB+LRD9555nZmEY75vWiea2RncGo
ry8KsoN4NPH9BrMTVZ8uRn9V8+6sZNgZ1NfrC+UlAqoYVH+ZCXM8N+l/92AC
h/7mM0Axhicoai5B+ZNemKohItbgjnm86+D7xltFBHDGK+zcp6HUqmAog/NF
C5PK81yuJMUHVXDoXL9uM9vn/u0PvYe8RWEu30Uwj/9ZLZQ06/Akv4aBWgbP
89QM5NuMyPk0i1zU12PVPyUvCKPfuHW2UefUC8zb+YxegzZTzNfrrt2oUItD
v+S78/Rp3d+Yr7nUnHyDt6K+9hzgP5v6Df3Sma5nSfX3CUqP2Pp6LHpBUv/k
/rRCRV2EwMdNJHU+X+CSVaX4nYjJ+i4B1yliPvE01FdH49AtC9ajvqqn71xt
eR39VHR5rYBsPuprrkP5vqgIvB8Qk1V0Zj0D673JzFg7fwPqK1+s33ebUPQT
AWu3be7uwfy8S9JVJiqQSfV36XDsfe6V8xo4/9cJOtBhHkBQ/MDWz1618Zhm
gpoPt7H1P1NquhpJ3TdpgKO5Fw7m12A+lsy8aRmkjPoprD5Qv6ICz1NL+47t
tyLUz3jfi7v+OGB+dTkRmTCWjXmwa6n5MzrvZH+VBm/XD503TyGoeUoHMH/O
Mnw3DfPq/FcnplzeT1J+sBZO6j2OChnFvFrC2n9J3Q/1c+Rib9VXR8yja94Z
hB4Rw/z51g8GWzOYVB7og/QIn5fl/Jg3bd4rHTBKx3x5PI3x+y4f3qeJ3JKU
cuEg5stgL/rpxETMlwm7Vv05zIX5csNyRsOaYbx/sNpb/seuu5gXF5ssB0MW
5sW4c6k30tg4/qsvTBA5+P6e2Vq8/5G2sGnLlg687zHStLbB+irmQ4dKnqf2
bZgPZx1+0i2jSQLHTmxvgHzzJMO5/iT8mjiu5WUQNSqQerYe8+FuzxUNt5fg
edvYSgp5+mP+46Ol+WU0IN+qOvW/en4e856Sx3/BU09jnkvfc1VWogzz3NR0
rfhUOYLS+17I8WXNaD+Jec7OKPzC3s943yH3WlH//vmY517uTBorc8f7DqGZ
3rdvF+B9hyndmoxxCbzvICS9KePJHsxb0WHteaLjjH/8/+fl2UdbdiBfpAyq
eJ4bQr7QWukf1xaD83/HfSdK3AcxX1mBb2ODEUnVWx3ErL9fZc/Eef8qAZrt
gpvIBylzU7isGpHvlNWuzIq5gvq251XspkRVzFef5+fOPqCIfvDmT6f3BSfQ
D762ct+09DPmK35Fc/nlLpivDqjsf5EngflKbo+Rgvx/BIXnbrC5bHXMJI+g
+mMdEKlg4XlGjITXE3bJuxkUtyfti2Pz0t/9qQahOcl8j9+S8LddnQd7764c
XDET89XQc7GsfGvMV28XvFj38jX6vbfvvH5xvcV6Nbu9SnIzP+YrhemxNL2n
6PeijH9q3DbGfPX7g4+39UPkw8eBn551DWK+mj49OnrHJvR7qwR92+yYmK+i
+Dpy5SIwXx0JW5/uTMd59+pqMeuRDSTVH6mHbZZJhF7o5DzjE8y/V7vRrQPn
3SpL9+oJB6Cfifd4cNK/DfPPnDcdUfvUcX6sV+D7s/Yik+IXOmht0ExdXo/5
x/JV2EC0L+YdB8Gym1Z1BKW37dA7sspp7SKSuv/VCJKW+kpBZZh3nqtqdnyS
Q7/l2xkKKdbohzSby2dGcWF+qTu07EZ0AkH5dTa+5yU0e41hfrn8vN8sw4yk
+L4WFFscDu0bwvwiuiaybrcs9gMLsxdt2emK803NfTQtiULMK6PepU4fjmA+
8fotCkQO5pNAa2dVI2GcZ1aA57L3h7H/Z/NIr8c4G/PJZaZChoAQ5hMrY/Xp
YXY4z/xcsl03PnXyfkg+TB1OHS7lwXlm/9qtS97ux3ySt0k9SSgB8SoW3vIq
/hnmEw1HQeL5IM4j2xwqWNc3Y39P6bLOvVIW5g+BZDVZUx3Eo2fky7C9vTh/
3PJNqDQ3FOePR5Lllx/txvyx4F5zTOAazB/+Fup3ll8lqfnMZ2g2Pn7m1FfM
H/EyyTV/1DB/+K7kE5zZiP29xVM3J5RkYP4YLtfsdFuB/nLksYay7BXk86XH
xJ2Os3nyb7+FCXK27rMtl2K+0Jw7rOt8lknxAR1OlVg7KlRjvqg9p7xouRLO
DwUi8/7o+BCUH2Dz/ZLX/PsrMV9UF4wnfFpAUn68CTx2qe/sOIXzw5qZbVYh
xSRwHm9eLuwJSOmxn8Oi+O458I06u7QdY1H+/QasNRBQ/6qA+SL462EpAXnM
F57veWR9JLF/d6lylbeTPfrvqftYuxelot4V/XEafbEf9cTGXb/9bRLmC48j
o7nBvzE/XNm6/65OHOYHx7Uhu07+wvxw/ETGbaMdmB86rk6NOjiA8791ZxIH
l0bg/E/bYopGbSvmBzW7sZ0bK9H/S3/uqItwx/mcWr/RknVzcB7n4jxX8oIb
+n+7w17DuwoJ4MCxoh0SzENWMKUn/UAz9O1Qf5HpgvM4EyepinvvSMrvv4cX
OqmsSGH0/6Nzmo1L7dH/S5UetdF+jn5+6PzuJW4DqK+0+akp59m+/i+e2Hx8
cp+uKwv7XVtnbJ3nqD+5H19A1EpdZ89t9OPWxJqZzr3ox81sX38qXot+3Lyp
2ablPfpvvVQrb8vbdIovSZBbtTOkqw/9t/Md36MX1qP/viX9RoI3BPXGxFkw
AQLQb3vN4lFWUMf8/OLDkW4uf4KqFzZ/s/rm2jQRVD5ug99qLirPl5FU3moA
8xdxxKVq9Nuhp0WHPpWhv976OEv8dSH663XFGb6Z9uivf/cUlT/MQvwN7ni0
J5YH+V3p1JRLXMnor53Hi+zPcqO/jmxXFl1kMemna8EmoaIzMwD1uT3a/9rt
/xiUX2Dz8NEx014JrP8o3WeRDlnI3w9HB/8LFkT+tnmdIv/pLd4/8d7p12g2
E+c1Z7YOHJhpQ1J8UAMvYu4eUE2e5O8CqF84NCLDzaL0MAUUeNJC+kewP6TR
MvV1+X30C8sOzJccGUA/7TD1t6QegfMWoRmnrarX47wlvFW/v6IL+Vjh8MJq
4RvIxw55Nx17Oyb3sw1mT9UtqFqF85an+wYGngSS8HPC7maWQpbiu4jfjZP9
kUw4b/i9bsuyST8UCwc+/iwZCEQ/LfDjiZVTM85TxP1DnOwv/g//FmkcfuON
fjpC+GfBnQom5ef7gDkn8ajbApyP9Ag2cId4EVQ+7oLiRXblYvIk5T+aIMR0
INbck6Tun1VCSqeqt3ghzkOWvhmkvZbGeQgzsN5i0T7kO2tpZaP7U7B/MmK+
yq54J/rnWy9D5/D+wvq2zj0ec+MJQfE5m/+2cF//MYT++XDjvIwQto7+Pa86
yLM3SesgcT6hpW+8NC4M+c8z0yJy9lfkvymWGxMUArB/IsqQLNJSQ/8cH7Ir
s00J9c1LXNDn7Cnsn7i2p396U4b3HQyCq5zOSSNfGrZrzK08hnxp48lcUVVA
gAqHcNvhUfYPM01JvL/Au2NgqobzpD+uArWN9ky5bLy/4OvyY6BHcLIf9BqG
O09eMrRFv5wWenTq2VSsfzMflnlQFvZLlp6Zl1gggH55rqP/k5w45NdT7wJr
ZHagX+7omL9a5jHyl42giJrrT/TL05L2HirbjOcnWci4zCCZVJ6iQd7NT28r
ov7HL1/5dIZkIj/rurza8FoX5xFqBwbCP9/C+wg6H/yUWV3Iz0vtMvnDgtAv
O/7s+iPWiX5Z+lDU/voVOC8wlDasCryC84JL2ucYJpf/xx+P7TdvY/uuv/PS
NhgIqzL6vgTnAXXj31vPLsA8a71HqX21LfKnePiaJDlu5MsxplSgSSL28x2F
1j4c5SIp//kVDHhnb6obRv/b/3zpqQZ5zGcJjSU8M90xn31rUn0XXYz5bGpF
qIGXE/pfi9QzXe7vMR97FHQyecQI6j5BLwyXHFQ57khQ/p2Nv1sV8WXvCMrf
d8B1v5zbBcIkxf/NoLvteOL8wyRVn9VAfuNaqJyO/XnVkhND5/kwr31zf/V9
gxX635wU0rPlFfpf4v2dbUteoP9ddXI0/8BP7L/nNNiGiLHf4y//EdA1/cqC
fd8QXzMO0For9ND/7tklvbalD/vvbj7DH13DsP9+5PGr7/TeyflEK6hqnbqg
t46kfr4enPYf18+4jvePxzwWWP9oxTxWy3SrSlyB/vfs4w9Vjc3Yf49KFu8w
ycL7LXV6RZeGVqLet7+v7qj3x/46c2DfwOhX7K/PE1zS2LgM85y2a/Zc+Qt4
Hzin8z6NoYJ+QFPxxc/+cwTFL2y/O1envLmaoPa7Hb4evBN8UQn76XvMjo84
eWM/fWhFqJ7QZ7z/e2G/R5f0fMx3ApqVq+zdsJ4qs+KD7Rbi/RS9oMWh1xbg
/RQt6xdvtGZjv0FH8Omf74fR745mVog+eYN+96nr+D01K8yPRje673qkoN8w
U3BwEBtDv/uyTj+8P/5//O5SWelfv9Hvegvv9pxiSlJ8XAfT0lJ8mr9jv3xD
inh2UhT2y0eHY0tudOB9b7JnY31ZNd4nmG32nj48j6DepxfCf/IIq5/A78/Y
mfNl1xZjfzvt+1LRx3Owv/3Z5PjuTccn+bkK3G4WJ8vkkZQfyIUvoicIYzEW
lb+TYGyXjoTpEbwfIKq2VTYtAfm3TvtdxfB31D/h+Psv1aKxf3TkSC/Pt4HJ
7/u0gtnjnt/ym0nq+b/AD6vjfa2R+P2R8xJMktaH/HlupVvxmQ34/RFaflna
wQL8fs56aR2t+kjsLytu1DkSzkQ/tEVIciaPDuZV75Xmle9uoj7sya3yGwxC
f2vnfqanZQX2k2tMTFsTA7Gf7NB2sr3zK0G9bxvwfJ4x3VYdv0/mVWNROaVu
8j5KNlyjlWfeqcQ8qlRx+rVGCfZHpddtU4Qj2L/t4HYM2v8O+8c1MwRHVfkI
Kv/RYDs3wycxFfu1zv17FnPxor99dCa/v81ysj9bC///+7xcXJPfZ5xc/x8Y
wNbD
        "], {{{}, 
          {RGBColor[1, 0.5, 0], Opacity[0.2], EdgeForm[None], 
           GraphicsGroupBox[PolygonBox[CompressedData["
1:eJwt1ncclmMbxvG0aNNeaEilpb33prS0F1HaQ2ioNLQHLe1N2nvvQkULFYWG
CmWPaOL9nh/vH8fnOH/HeT3rvq/rvJ+cHXo17pkwQYIE99DeRP/5nkT/1cXU
F2kMNdDYwgfLk3jBMUoqe4Oelm+RN5bdx5+Vnaej8iy8Fy+pV0FdJ96bT8cL
5L3xX3gf/gMPVReNnF/gM/Xz6F2j/LKyeC0fiUfr1+BP4Wby43wJ3ixPom7C
n+FH+Hj9jHpfUWbZQuopXywvIbtO5WW18R4+Dc/X74X/xHvx7/g19eN8FK3Q
qy6/S/Xlx2iTfJA8sewoJZblwZN4b9xYvxFvj9vKz/FV+CP5OJxB/SVlis/B
C/gg3EN/ES4e14nKyWvh3XwqnqffE1/He/Bvce3xEPw8LoJb8V64g/xbvgGf
l8/Aj6ivUj55GbyGv45H6i/H1dR3qJ68KT7KF+ON+q/iROojlEj+CJ4Y9x03
0t+MG6rv5e3kX9FK/KHeWFl69ReUUV4Ez+ev4u76C2MfxrWnsvKaeBefgufq
98B/4N34V5wZD8bP4cL4dVomq4pv05OxX/ERvghv0B+IE8Y9oITy3HhC7A/c
UP9wnAFZOnyWMugVxvP4QNxNfwEuGtedyshr4J18Mp6j3x3/jnfhX3AmPCju
BS6Ed+OW6jS8p/wbWo/P6b0ly63+jvLKS+PVfAQeof8urqK+RU/EvscfxR7H
6/UHxLmO6033yHPh8bwHbqC/CTeI88zbytvwL/kK2SH90Tit+gyllxfCc/kA
3FV/Pn48rj+VllfHO/ibeLZ+N/wb3ol/xhnxq/hZXBDvwi3UqXmPyPkVvi7O
q/50nEv9LT0qL4VX8eF4uP5SXFl9k+rKG+MP+QK8Tr8/TqA+/P9BlxOP491j
dog24qfUSXgbeWv+BV8uOxhnHT+g/pzSyedQf3UXvXl6ReKeUil5Nbw95iKe
pd8V/4p34J9wBjwQP4ML4J24uToV7x45v8zXxhzQn4Zzqr+hPPKSeCUfhofp
v4MrqW9QHXkjfJjPx2v1++F/8SH8L86Bx+JuMbPwBlw/5hRvLW/Fz/Jlsg/0
R+L71Z9RWnlBPJv3w5315+LCcV+ppLwq3sYn4Zn6XfAveDv+Mfai+jFej9br
1YuZwVvJz9D7cWZxGvlpekBWAM/ir+AX9OfgQnE9qYS8Ct7KJ+IZ+p3xz3gb
/gGnx/1xe5wf78DN1Cl5t8j5Jb4m5pD+VJxDfYUekZfAK/hQPFT/bVxR/RfV
ljfEh/g8vEb/FfwPPoj/wQ/jMbhrzB/cUv05vYvfw6n5Kbo/ro21M/nLuJNe
cfVb/AX5T+qt8u9xOtwPt4uZjZ+gdbInY4bFedJryT/jS2UH9EfgVOqTMWfk
+fEM/hLuqF8w7hEVk22hCerp8k7W/RgZvha/T5039jY/G79Pnltd3Lrl/DX8
mrwCr4UbyA/yuXi1/GX8N/4A/40fwqNxlzi/uLm6hew0f0e2XzYcp1R/GnMi
rkk81+RF+TT+A7/K01r3cjxbY1bgM/H+6lyyYnrL+BA8RF6e18RPyT+Ic41X
yV/Cd2Mv4rv4QTwKd44zFteaN8PN5af423iffBhOof4kzrN8ejyH5LPlBWIv
0uOyyngzH4+n6nfE3+PNMePj89V5+HZ5U1kK3kX2dewb+RT8oPwy5Yx9RIPl
5XANdX399/lsvFJ+h2rTWnndeAbE++qfpL3xnwsnl38cZ0KWD0/jfXEH/cd4
EVxJvomPw1Pkz+NreFPMZvwA7hvPjzg3eBt+Wp2cd469yi/y1TFP9Cfj7OpL
lENeFC+N34IH6Zfl1XE9+Xt8Fl4h74vv4Pfw7ZhR6lp8jbxOzPj4XNmntCf+
s+Fk8hNxLWVT4xkjz48Lqyvqb+Rj8WT5c/gq3hhzF7+ozh3/c6haPBcis+a2
+oA1t3B2/Dp+IfYUXo1rx8ylJvJPaLf8vrgecX70p/AX8TPyNylXnHPZ6WD9
bHpf08NxDmigfIm8jOxPqip7Eh/gM/Ey/VvqmzybfIS6U+wJvArXinlEjeUf
0y75vTiZ+lH9ybwPbi9/g3LG2ZedCtbPqneRHoo9TwPivwdVj+cYtaN8+oX0
Kli/gY/Bk+RX4tlDJ+N5TFViLvGb/AbPav1wdUfrq+G2MVdoq7xJfEfeUf9C
3Nc4k/EM4pXj2vA++jfU+2Mux1mMZxFvQ3llBXF5a9bz0Xii/HLMhvgu8X6x
n+M+8UnWZbHmAmWXLYlnT8z9+Lx4flBrmmXdozGPqYA15fA6PgpP0L8U+yLu
BVWK30gfx/yj0tZUsvYJr9nPZ+Al8j+pIrWiLHQi5gGV0q9oXV3r98X8w4vl
12POxqyI50qc1Zgr/LuYF/x+6/uoW1ufOWYeZYo9LjvOJ+pn1jtP2WSL49zL
F8U8oRaUkTLEeaT01MGaY3yC12byunOUVbYo9rN8IZWh5pQuZnLMhvgulIZS
UypKSSniWlDyuIfxO2ml960ZzwZq5D1P0LY4O7wZH0fJgqlk7GHqTSWooTVb
+RDvkdTrj9O9sjepqXwsJaUklPi/URF/DRMUp/8B9FLN5w==
             
             "]]]}, {}, {}}, {{}, {}, 
          {RGBColor[1, 0.5, 0], Thickness[0.01], Opacity[1.], 
           LineBox[CompressedData["
1:eJwl1nf8zWUYxnF7Z89QVpLsvWdGQzaVUUhmpBKJstOgbLKJ7L0zIhRFKSuy
S0pEKTu971d/XK/r/lz3c87vd873ee7n5G3fs0mPhAkSJNicOEGC8NKUiGCC
JJSUktE71Jw+tCg57bMoGb1p4Tp5I1kZ/hIlp7KUglLSu9Qi2Jr1/BvemO54
fR1a5D3KyXtRKipPqSkN3UNpKR2lpwyUkTJRS6pAM+llmuU976Xj3jMbve99
98rbyzLzipSFstJTVCleQ6/QbGty0gmvy04jvXafvIMsG69M2amVXi9Zev3T
+Bf1e7wwf5pvoCp0Nd6TJlj/md6j1lfl5fCr8R1QDnqGqtLfNIcm6m+z7jHr
q/HyuLf8W7qXqlFOykVn6H0abs1yayt5zcP8N1yQJuNW+hupOn1Mr8XfsSYX
nbQmB42ybr/8eVluXoPuo7M0kt62ZoVeZeuK8Adxa3lNGoT/4dtk19S9rJkb
f0/dh+fm3/GTvCOl1G9q7Tp+v7wN1aKOssHx/OTX8HX1vPhfeF/+PeWhn2gU
jbB+pV4V64vyQrit/FOqTZ/Q6/GZ9e6jU/r30gfWH5C/IMvLP6BnY+/pjZYV
1E8Zexxviu9d3YT+xXVpsf4j8Xr1kNgz+Dq+oZ7PJ8m3qx+X1+R/4wo0B/fT
nyu7n07LctKH8oPyTrJ8cb7oudjPemPiu9ZPxVPgzfL96qZ0F9ejJfp14vXq
ofFc8Q28Hd/EL+MF8R2r3+D5473VP/NV1pxXd7BmdJxxvApXxcX4Q7idfKw6
NX2DU9Jb+lvk38maJfx/WNSXL+V14TDZTf657Jb6FflCPBl/jp/AtXlF3F8+
gM/DJeV5+BmcK54HPqS/RH1K3hZ35ql4M9l6XkC/tfoVeQZ8Dq/Gv+Ln8ZiY
P3g1roaL88K4fZx7Pi72jjwN/xanooF4a+w5WXNKiB+VL+P15LdoEX0k26Hf
IPZEnD88IPZe7C06i3PHc9Q/LD8t6xLfJW4u38AfkL8q+4Wvkf0W50Q+Fr+H
1+DquAS/gB+mj3AH/fGye2i/LDUNkn8We159QN4St4hZguvLO/Phccblt/EO
fBu/ihfjKXgnfjL2VJz3mO/yN/l8XEqeL84TPiIvGOc35pMso955fEE9jpeM
7z/mH08bM8C6NHHGrdsW50B9UP4UbhnzUdZF9na8v+wO3onv4N54CZ6Kd+GG
sc/i7MdelL/FF+DS8vxxvvAP8q5xfmLm8V/5Wvnv6hesGx+zE6+Nz0W/q4tQ
x3gefGLsf+vS8e/xPXHe8Xb9eepDMe/xUzwRfzxmMH9MvxC1xX30Msl+w+vw
RdwJT8Cl4//gveWTYk/K0/MDOG2ck9hH/HD8nZgn8XnwiPh81v6Ld+F/8Wt4
KZ6Gv8CNYp/GXMZV6WM8UH+geqG8TJwb/hPOQ2PxUf2l6jPyZ3E3nib2j2wj
fyjmpLqvPDO+gNfjS7gznhh3Rcx1XAOX4RdxUZqCO8VziDtJ/jDOwA/idDG3
8A79I7JnKDF+Iu6ccHnhmOXxjPgG+R9xjvQmxV0QcwDXxGX5JVyMpsas0O8T
50VeBGfkh3B6GoZ36s+PvRJ/N+5KnoQ3iLslXL+b+h15HnwXf4Hv4j54GZ6O
v8SNYwbya7gazcWD4n5UL5KXjbMecxfnjbmDj+kvU5+VP4e7x3mO8yD7NO7y
uAvU/eRZ8EW8EV/GXfHkuL9ijuBa8RuK/4GL0zTcRb9vfP+xD+mwOkPMAL1d
egvUR+WtcGuelD8Zd0C4fnf1uzHL4scg/xLHj8O+eLlyhnq3vEnMR34dV49Z
jgfrD1YvlpfDBfk5nI/G4x/1l6t/krfDL8aciPMk2xS/M/Tbqd+QZ8WX4m7H
V3A3/FHclbE3cW1cnl/GJWg67hp7JvaBvCjOzI/gjDFj8Bf6C9XH5K1xG56M
N4y7Ilz/RfV78nw4Id+NE9LreIX+TPUeedM49/wGrkGf4CH6Q9RL5OXxgzHj
cX6agI/rr1D/LI8f4OlkTyf6/3d4Ub326v7ybPgPvAn/ibvjKXh07BH8CK7A
r+CSNCPOrn6/2APyYjgL/wFnivmBv9RvRD3w+3r5ZYn4Hpwo9hteqT9L/ZW8
Wcw3fhPXjLsAD9UvRh3wAL3ssst4M/4Lv4in4jHxPHEdXJH/iUvRzNjv+m/E
85IXx1n5UZw5zhzeHfes+kd5W0oua4TX8MZ6PdUj5QVwYv4VThx7Bq/Sn63+
Wt485gi/hWvFXYGH6Q9VL5VXwIX4eVwgZj8+ob9SfU7eHveMGRFnS/48fxPn
kF/BW/DVeI54WvxeiueI6+JK/C9cmmbFPtfvH89JXgJn48dwljhreI/+YvVx
eRv8bMwW3ET+Eh+FH5An4V/jJLFP8Gr9vbIGdFtWO2a9fLi8RNyR8d3zrfK/
1T31puNxeAuuhyvzq7gMzcY9Yo/Hs6UfZVnjPMi/irkU+54n5Wv4HL196hYx
O2JfxjmL34J8Ga4Ydwj/FT9Ak/DJ+EyyknE3xffEP9P7R/2S/oz4jYO34vq4
SsxR3FOeIz4/PxHzg1LoN9Fby5vFXIzzTHtlSWOPytfKG8pG8FNUiv4Dn33M
YA==
            "]]}}}],
       AspectRatio->NCache[GoldenRatio^(-1), 0.6180339887498948],
       Axes->{True, True},
       AxesLabel->{
         FormBox[
          StyleBox["\"r\"", 18, StripOnInput -> False], TraditionalForm], 
         FormBox[
          StyleBox["\"S(r)\"", 18, StripOnInput -> False], TraditionalForm]},
       AxesOrigin->{0.5, 0},
       DisplayFunction->Identity,
       Epilog->{
         InsetBox[
          BoxData[
           FormBox[
            StyleBox[
            "\"f\"", 24, Background -> GrayLevel[1], StripOnInput -> False], 
            TraditionalForm]], 
          Scaled[{0.07, 0.9}]], 
         Dashing[{Small, Small}], 
         LineBox[{{0.9, 0.}, {0.9, 0.7943262411347518}, {
           0, 0.7943262411347518}}]},
       Frame->{{True, True}, {True, True}},
       FrameLabel->{{
          FormBox[
           StyleBox["\"Cumulative Sum\"", 14, StripOnInput -> False], 
           TraditionalForm], None}, {
          FormBox[
           StyleBox["\"A\"", 14, StripOnInput -> False], TraditionalForm], 
          None}},
       FrameTicks->{{Automatic, Automatic}, {Automatic, Automatic}},
       GridLines->{None, None},
       GridLinesStyle->Directive[
         GrayLevel[0.5, 0.4]],
       ImageSize->Medium,
       Method->{
        "DefaultBoundaryStyle" -> Automatic, "DefaultMeshStyle" -> 
         AbsolutePointSize[6], "ScalingFunctions" -> None, "AxesInFront" -> 
         True},
       PlotRange->{{0.5000000102040816, 0.9999999897959184}, {0, 1.3}},
       PlotRangeClipping->True,
       PlotRangePadding->{{
          Scaled[0.02], 
          Scaled[0.02]}, {0, 0}},
       Ticks->{Automatic, Automatic}], {967.5, -355.98757751993935`}, 
      ImageScaled[{0.5, 0.5}], {360, 222.49223594996212`}]}}, {}},
  ContentSelectable->True,
  ImageSize->{1173., 486.65010335991917`},
  PlotRangePadding->{6, 5}]], "Output"]
}, Open  ]],

Cell[BoxData[
 RowBox[{
  RowBox[{"Export", "[", 
   RowBox[{
    RowBox[{"prefix", "<>", "\"\<figures/histosPlot.pdf\>\""}], ",", 
    RowBox[{"GraphicsGrid", "[", 
     RowBox[{"Partition", "[", 
      RowBox[{"histosPlotList", ",", "3"}], "]"}], "]"}]}], "]"}], 
  "\[IndentingNewLine]", "\[IndentingNewLine]"}]], "Input",
 CellChangeTimes->{{3.633513919559701*^9, 3.633513926120481*^9}, {
   3.6335139781696444`*^9, 3.633514010021697*^9}, {3.633514159605444*^9, 
   3.633514226843252*^9}, 3.64304048626686*^9, {3.6460440271373987`*^9, 
   3.6460440356165648`*^9}}]
}, Open  ]],

Cell[CellGroupData[{

Cell["Correlations", "Chapter"],

Cell[CellGroupData[{

Cell[BoxData[
 RowBox[{"\[IndentingNewLine]", 
  RowBox[{
   RowBox[{
    RowBox[{"lisvar", "=", 
     RowBox[{"{", 
      RowBox[{
      "\"\<TKOPglob\>\"", ",", "\"\<rKOPglob\>\"", ",", "\"\<ChirpSSglob\>\"",
        ",", "\"\<mKOPglob\>\"", ",", "\"\<DuracPropglob\>\"", ",", 
       "\"\<vel\>\"", ",", "\"\<FreqSSglob\>\""}], "}"}]}], ";"}], 
   "\[IndentingNewLine]", 
   RowBox[{
    RowBox[{"corrTabTeste", "=", 
     RowBox[{"Table", "[", "\[IndentingNewLine]", 
      RowBox[{
       RowBox[{"N", "[", 
        RowBox[{
         RowBox[{"CorrelationTest", "[", 
          RowBox[{"Transpose", "[", 
           RowBox[{"{", 
            RowBox[{
             RowBox[{"Normal", "[", 
              RowBox[{"dataset2", "[", 
               RowBox[{"All", ",", 
                RowBox[{"lisvar", "[", 
                 RowBox[{"[", "i", "]"}], "]"}]}], "]"}], "]"}], ",", 
             RowBox[{"Normal", "[", 
              RowBox[{"dataset2", "[", 
               RowBox[{"All", ",", 
                RowBox[{"lisvar", "[", 
                 RowBox[{"[", "j", "]"}], "]"}]}], "]"}], "]"}]}], "}"}], 
           "]"}], "]"}], ",", "2"}], "]"}], ",", 
       RowBox[{"{", 
        RowBox[{"i", ",", "1", ",", 
         RowBox[{"Length", "[", "lisvar", "]"}]}], "}"}], ",", 
       RowBox[{"{", 
        RowBox[{"j", ",", "1", ",", 
         RowBox[{"Length", "[", "lisvar", "]"}]}], "}"}]}], "]"}]}], ";"}], 
   "\[IndentingNewLine]", 
   RowBox[{
    RowBox[{"corrTab", "=", 
     RowBox[{"Table", "[", "\[IndentingNewLine]", 
      RowBox[{
       RowBox[{"Correlation", "[", 
        RowBox[{
         RowBox[{"Normal", "[", 
          RowBox[{"dataset2", "[", 
           RowBox[{"All", ",", 
            RowBox[{"lisvar", "[", 
             RowBox[{"[", "i", "]"}], "]"}]}], "]"}], "]"}], ",", 
         RowBox[{"Normal", "[", 
          RowBox[{"dataset2", "[", 
           RowBox[{"All", ",", 
            RowBox[{"lisvar", "[", 
             RowBox[{"[", "j", "]"}], "]"}]}], "]"}], "]"}]}], "]"}], 
       "\[IndentingNewLine]", ",", 
       RowBox[{"{", 
        RowBox[{"i", ",", "1", ",", 
         RowBox[{"Length", "[", "lisvar", "]"}]}], "}"}], ",", 
       RowBox[{"{", 
        RowBox[{"j", ",", "1", ",", 
         RowBox[{"Length", "[", "lisvar", "]"}]}], "}"}]}], "]"}]}], ";"}], 
   "\[IndentingNewLine]", 
   RowBox[{"corrTabTable", "=", 
    RowBox[{"TableForm", "[", 
     RowBox[{"corrTab", ",", 
      RowBox[{"TableHeadings", "\[Rule]", 
       RowBox[{"{", 
        RowBox[{
         RowBox[{"hashVarNames", "/@", "lisvar"}], ",", 
         RowBox[{"hashVarNames", "/@", "lisvar"}]}], "}"}]}]}], 
     "]"}]}]}]}]], "Input"],

Cell[BoxData[
 TagBox[
  TagBox[GridBox[{
     {
      StyleBox["\[Null]",
       ShowStringCharacters->False], 
      TagBox["\<\"T\"\>",
       HoldForm], 
      TagBox["\<\"r\"\>",
       HoldForm], 
      TagBox["\<\"Chirp\"\>",
       HoldForm], 
      TagBox["\<\"m\"\>",
       HoldForm], 
      TagBox["\<\"DuracPropglob\"\>",
       HoldForm], 
      TagBox["\<\"Velocity\"\>",
       HoldForm], 
      TagBox["\<\"Frequency\"\>",
       HoldForm]},
     {
      TagBox["\<\"T\"\>",
       HoldForm], "0.9999999999999999`", "0.1692276651740469`", 
      "0.06532828952534307`", "0.037826492501140195`", "0.3258181071272267`", 
      
      RowBox[{"-", "0.055572520088375585`"}], 
      RowBox[{"-", "0.06358914262066342`"}]},
     {
      TagBox["\<\"r\"\>",
       HoldForm], "0.1692276651740469`", "1.`", "0.00045504014135376326`", 
      "0.14447212842850077`", "0.15583026715916362`", "0.11215803618863082`", 
      "0.07503224384938356`"},
     {
      TagBox["\<\"Chirp\"\>",
       HoldForm], "0.06532828952534307`", "0.0004550401413537633`", "1.`", 
      "0.10800542168037143`", "0.14153273874190225`", 
      RowBox[{"-", "0.028998378093431736`"}], "0.44294375747218245`"},
     {
      TagBox["\<\"m\"\>",
       HoldForm], "0.0378264925011402`", "0.14447212842850077`", 
      "0.10800542168037142`", "1.0000000000000002`", "0.48935156744260516`", 
      RowBox[{"-", "0.03916930583079043`"}], "0.044035510733899594`"},
     {
      TagBox["\<\"DuracPropglob\"\>",
       HoldForm], "0.3258181071272267`", "0.15583026715916365`", 
      "0.14153273874190225`", "0.48935156744260516`", "1.`", 
      RowBox[{"-", "0.2135792324761714`"}], 
      RowBox[{"-", "0.031020348899420732`"}]},
     {
      TagBox["\<\"Velocity\"\>",
       HoldForm], 
      RowBox[{"-", "0.055572520088375585`"}], "0.11215803618863082`", 
      RowBox[{"-", "0.02899837809343174`"}], 
      RowBox[{"-", "0.03916930583079043`"}], 
      RowBox[{"-", "0.21357923247617136`"}], "1.`", "0.047562251921354`"},
     {
      TagBox["\<\"Frequency\"\>",
       HoldForm], 
      RowBox[{"-", "0.06358914262066342`"}], "0.07503224384938358`", 
      "0.44294375747218245`", "0.04403551073389959`", 
      RowBox[{"-", "0.031020348899420732`"}], "0.047562251921354`", 
      "1.0000000000000002`"}
    },
    GridBoxAlignment->{
     "Columns" -> {{Left}}, "ColumnsIndexed" -> {}, "Rows" -> {{Baseline}}, 
      "RowsIndexed" -> {}},
    GridBoxDividers->{
     "Columns" -> {False, True, {False}, False}, "ColumnsIndexed" -> {}, 
      "Rows" -> {False, True, {False}, False}, "RowsIndexed" -> {}},
    GridBoxSpacings->{"Columns" -> {
        Offset[0.27999999999999997`], {
         Offset[2.0999999999999996`]}, 
        Offset[0.27999999999999997`]}, "ColumnsIndexed" -> {}, "Rows" -> {
        Offset[0.2], {
         Offset[0.4]}, 
        Offset[0.2]}, "RowsIndexed" -> {}}],
   {OutputFormsDump`HeadedRows, OutputFormsDump`HeadedColumns}],
  Function[BoxForm`e$, 
   TableForm[
   BoxForm`e$, 
    TableHeadings -> {{
      "T", "r", "Chirp", "m", "DuracPropglob", "Velocity", "Frequency"}, {
      "T", "r", "Chirp", "m", "DuracPropglob", "Velocity", 
       "Frequency"}}]]]], "Output"]
}, Open  ]],

Cell[BoxData[
 RowBox[{"\[IndentingNewLine]", 
  RowBox[{
   RowBox[{
    RowBox[{"lisvar", "=", 
     RowBox[{"{", 
      RowBox[{
      "\"\<TKOPglob\>\"", ",", "\"\<rKOPglob\>\"", ",", "\"\<ChirpSSglob\>\"",
        ",", "\"\<mKOPglob\>\"", ",", "\"\<vel\>\"", ",", 
       "\"\<FreqSSglob\>\"", ",", "\"\<DuracPropglob\>\""}], "}"}]}], ";"}], 
   "\[IndentingNewLine]", 
   RowBox[{
    RowBox[{"corrPlotTab", "=", 
     RowBox[{"Table", "[", "\[IndentingNewLine]", 
      RowBox[{
       RowBox[{"Show", "[", 
        RowBox[{"{", 
         RowBox[{
          RowBox[{"ListPlot", "[", 
           RowBox[{
            RowBox[{"Transpose", "[", 
             RowBox[{"{", 
              RowBox[{
               RowBox[{"Normal", "[", 
                RowBox[{"dataset3", "[", 
                 RowBox[{"All", ",", 
                  RowBox[{"lisvar", "[", 
                   RowBox[{"[", "i", "]"}], "]"}]}], "]"}], "]"}], ",", 
               RowBox[{"Normal", "[", 
                RowBox[{"dataset3", "[", 
                 RowBox[{"All", ",", 
                  RowBox[{"lisvar", "[", 
                   RowBox[{"[", "j", "]"}], "]"}]}], "]"}], "]"}]}], "}"}], 
             "]"}], ",", 
            RowBox[{"PlotStyle", "->", 
             RowBox[{"If", "[", 
              RowBox[{
               RowBox[{
                RowBox[{"corrTab", "[", 
                 RowBox[{"[", 
                  RowBox[{"i", ",", "j"}], "]"}], "]"}], "<", "0.05"}], ",", 
               "Red", ",", "Blue"}], "]"}]}]}], "]"}], ",", 
          "\[IndentingNewLine]", 
          RowBox[{"Plot", "[", 
           RowBox[{
            RowBox[{"Evaluate", "[", 
             RowBox[{"Normal", "[", 
              RowBox[{"LinearModelFit", "[", 
               RowBox[{
                RowBox[{"Transpose", "[", 
                 RowBox[{"{", 
                  RowBox[{
                   RowBox[{"Normal", "[", 
                    RowBox[{"dataset2", "[", 
                    RowBox[{"All", ",", 
                    RowBox[{"lisvar", "[", 
                    RowBox[{"[", "i", "]"}], "]"}]}], "]"}], "]"}], ",", 
                   RowBox[{"Normal", "[", 
                    RowBox[{"dataset2", "[", 
                    RowBox[{"All", ",", 
                    RowBox[{"lisvar", "[", 
                    RowBox[{"[", "j", "]"}], "]"}]}], "]"}], "]"}]}], "}"}], 
                 "]"}], ",", "x", ",", "x"}], "]"}], "]"}], "]"}], 
            "\[IndentingNewLine]", ",", 
            RowBox[{"{", 
             RowBox[{"x", ",", 
              RowBox[{"-", "10"}], ",", "10"}], "}"}], ",", 
            RowBox[{"PlotStyle", "\[Rule]", 
             RowBox[{"{", 
              RowBox[{"Dashed", ",", "Black"}], "}"}]}]}], "]"}]}], "}"}], 
        "]"}], "\[IndentingNewLine]", ",", 
       RowBox[{"{", 
        RowBox[{"i", ",", "1", ",", 
         RowBox[{"Length", "[", "lisvar", "]"}]}], "}"}], ",", 
       RowBox[{"{", 
        RowBox[{"j", ",", "1", ",", 
         RowBox[{"Length", "[", "lisvar", "]"}]}], "}"}]}], "]"}]}], ";"}], 
   "\[IndentingNewLine]", 
   RowBox[{"corrPlotTabPrint", "=", 
    RowBox[{"TableForm", "[", 
     RowBox[{"corrPlotTab", ",", 
      RowBox[{"TableAlignments", "\[Rule]", "Center"}], ",", 
      RowBox[{"TableHeadings", "\[Rule]", 
       RowBox[{"{", 
        RowBox[{
         RowBox[{
          RowBox[{
           RowBox[{"Style", "[", 
            RowBox[{"#", ",", 
             RowBox[{"FontFamily", "->", "\"\<Times\>\""}], ",", "16"}], 
            "]"}], "&"}], "/@", 
          RowBox[{"(", 
           RowBox[{"hashVarNames", "/@", "lisvar"}], ")"}]}], ",", 
         RowBox[{
          RowBox[{
           RowBox[{"Style", "[", 
            RowBox[{"#", ",", 
             RowBox[{"FontFamily", "->", "\"\<Times\>\""}], ",", "16"}], 
            "]"}], "&"}], "/@", 
          RowBox[{"hashVarNames", "/@", "lisvar"}]}]}], "}"}]}]}], "]"}]}], 
   "\[IndentingNewLine]", 
   RowBox[{
    RowBox[{"headerString", "=", 
     RowBox[{
      RowBox[{"StringJoin", "[", " ", 
       RowBox[{
        RowBox[{
         RowBox[{"\"\< & \>\"", "<>", " ", "#"}], "&"}], "/@", " ", 
        RowBox[{"hashVarNames", "/@", "lisvar"}]}], "]"}], "<>", 
      "\"\<\\\\\\\\\\n \\\\midrule\\n \>\""}]}], ";"}], "\[IndentingNewLine]", 
   RowBox[{
    RowBox[{"colString", "=", 
     RowBox[{"\"\<l|\>\"", "<>", 
      RowBox[{"StringJoin", "[", 
       RowBox[{"Table", "[", 
        RowBox[{"\"\<c\>\"", ",", 
         RowBox[{"{", 
          RowBox[{"i", ",", "1", ",", 
           RowBox[{"Length", "[", "corrTab", "]"}]}], "}"}]}], "]"}], 
       "]"}]}]}], ";"}], "\[IndentingNewLine]", 
   RowBox[{
    RowBox[{"corrTabTex", "=", 
     RowBox[{
     "\"\<\\n\\n\\\\begin{tabular}{\>\"", "<>", "colString", "<>", 
      "\"\<}\\n\\\\toprule\\n\>\"", "<>", " ", "headerString", "<>", 
      RowBox[{"StringJoin", "[", 
       RowBox[{"Table", "[", 
        RowBox[{
         RowBox[{
          RowBox[{"StringJoin", "[", 
           RowBox[{
            RowBox[{"\"\< \>\"", "<>", " ", 
             RowBox[{"hashVarNames", "[", 
              RowBox[{"lisvar", "[", 
               RowBox[{"[", "j", "]"}], "]"}], "]"}]}], ",", " ", 
            RowBox[{"Table", "[", 
             RowBox[{
              RowBox[{"\"\< & \\\\nprounddigits{3}\>\"", "<>", 
               RowBox[{"If", "[", " ", 
                RowBox[{
                 RowBox[{
                  RowBox[{"corrTabTeste", "[", 
                   RowBox[{"[", 
                    RowBox[{"i", ",", "j"}], "]"}], "]"}], ">", "0.05"}], ",", 
                 RowBox[{"\"\<\\\\numprint{\>\"", "<>", 
                  RowBox[{"ToString", "[", 
                   RowBox[{"CForm", "[", 
                    RowBox[{"corrTab", "[", 
                    RowBox[{"[", 
                    RowBox[{"i", ",", "j"}], "]"}], "]"}], "]"}], "]"}]}], 
                 ",", 
                 RowBox[{"\"\<{\\\\bf \\\\numprint{ \>\"", "<>", " ", 
                  RowBox[{"ToString", "[", 
                   RowBox[{"CForm", "[", 
                    RowBox[{"corrTab", "[", 
                    RowBox[{"[", 
                    RowBox[{"i", ",", "j"}], "]"}], "]"}], "]"}], "]"}], 
                  "<>", "\"\<}\>\""}]}], " ", "]"}], "<>", "\"\<}\>\""}], ",", 
              RowBox[{"{", 
               RowBox[{"i", ",", "1", ",", 
                RowBox[{"Length", "[", "corrTab", "]"}]}], "}"}]}], "]"}]}], 
           "]"}], "<>", " ", "\"\<\\\\\\\\\\n\>\""}], ",", 
         RowBox[{"{", 
          RowBox[{"j", ",", "1", ",", 
           RowBox[{"Length", "[", "corrTab", "]"}]}], "}"}]}], "]"}], "]"}], 
      "<>", "\"\< \\\\bottomrule\\n\\\\end{tabular}\>\""}]}], ";"}], 
   "\[IndentingNewLine]", 
   RowBox[{"Export", "[", 
    RowBox[{
     RowBox[{"prefix", "<>", "\"\</figures/corrTab.txt\>\""}], ",", 
     "corrTabTex"}], "]"}], "\[IndentingNewLine]", 
   RowBox[{"Export", "[", 
    RowBox[{
     RowBox[{"prefix", "<>", "\"\<figures/corrPlot.pdf\>\""}], ",", 
     "corrPlotTabPrint"}], "]"}]}]}]], "Input"],

Cell[BoxData[
 RowBox[{"\[IndentingNewLine]", "\[IndentingNewLine]", 
  RowBox[{
   RowBox[{
    RowBox[{"lisvar", "=", 
     RowBox[{"{", 
      RowBox[{
      "\"\<TKOPglob\>\"", ",", "\"\<rKOPglob\>\"", ",", "\"\<ChirpSSglob\>\"",
        ",", "\"\<mKOPglob\>\"", ",", "\"\<vel\>\"", ",", 
       "\"\<FreqSSglob\>\"", ",", "\"\<DuracPropglob\>\""}], "}"}]}], ";"}], 
   "\[IndentingNewLine]", 
   RowBox[{
    RowBox[{"frac", "=", 
     RowBox[{"1", "/", "32"}]}], ";"}], "\[IndentingNewLine]", 
   RowBox[{
    RowBox[{"corrPlotTab", "=", 
     RowBox[{"Table", "[", "\[IndentingNewLine]", 
      RowBox[{
       RowBox[{"Show", "[", 
        RowBox[{"{", 
         RowBox[{
          RowBox[{"SmoothDensityHistogram", "[", "\[IndentingNewLine]", 
           RowBox[{
            RowBox[{
             RowBox[{"xdata", "=", 
              RowBox[{"Normal", "[", 
               RowBox[{"dataset3", "[", 
                RowBox[{"All", ",", 
                 RowBox[{"lisvar", "[", 
                  RowBox[{"[", "i", "]"}], "]"}]}], "]"}], "]"}]}], ";", 
             "\[IndentingNewLine]", 
             RowBox[{"ydata", "=", 
              RowBox[{"Normal", "[", 
               RowBox[{"dataset3", "[", 
                RowBox[{"All", ",", 
                 RowBox[{"lisvar", "[", 
                  RowBox[{"[", "j", "]"}], "]"}]}], "]"}], "]"}]}], ";", 
             "\[IndentingNewLine]", 
             RowBox[{"Transpose", "[", 
              RowBox[{"{", 
               RowBox[{"xdata", ",", "ydata"}], "}"}], "]"}]}], ",", 
            RowBox[{"ColorFunction", "->", 
             RowBox[{"If", "[", 
              RowBox[{
               RowBox[{
                RowBox[{"corrTab", "[", 
                 RowBox[{"[", 
                  RowBox[{"i", ",", "j"}], "]"}], "]"}], "<", "0.05"}], ",", 
               "\"\<Temperature\>\"", ",", "\"\<RedBlueTones\>\""}], "]"}]}], 
            ",", 
            RowBox[{"PlotRange", "\[Rule]", 
             RowBox[{"{", 
              RowBox[{
               RowBox[{"{", 
                RowBox[{
                 RowBox[{
                  RowBox[{"N", "[", 
                   RowBox[{
                    RowBox[{"Floor", "[", 
                    RowBox[{
                    RowBox[{"Quantile", "[", 
                    RowBox[{"xdata", ",", "frac"}], "]"}], "*", "10"}], "]"}],
                     "/", "10"}], "]"}], "-", 
                  RowBox[{"0.01", "*", 
                   RowBox[{"Quantile", "[", 
                    RowBox[{"xdata", ",", "frac"}], "]"}]}]}], ",", 
                 RowBox[{
                  RowBox[{"N", "[", 
                   RowBox[{
                    RowBox[{"Floor", "[", 
                    RowBox[{
                    RowBox[{"Quantile", "[", 
                    RowBox[{"xdata", ",", 
                    RowBox[{"1", "-", "frac"}]}], "]"}], "*", "10"}], "]"}], 
                    "/", "10"}], "]"}], "+", 
                  RowBox[{"0.01", "*", 
                   RowBox[{"Quantile", "[", 
                    RowBox[{"xdata", ",", "frac"}], "]"}]}]}]}], "}"}], ",", 
               RowBox[{"{", 
                RowBox[{
                 RowBox[{
                  RowBox[{"N", "[", 
                   RowBox[{
                    RowBox[{"Floor", "[", 
                    RowBox[{
                    RowBox[{"Quantile", "[", 
                    RowBox[{"ydata", ",", "frac"}], "]"}], "*", "10"}], "]"}],
                     "/", "10"}], "]"}], "-", 
                  RowBox[{"0.01", "*", 
                   RowBox[{"Quantile", "[", 
                    RowBox[{"ydata", ",", "frac"}], "]"}]}]}], ",", 
                 RowBox[{
                  RowBox[{"N", "[", 
                   RowBox[{
                    RowBox[{"Floor", "[", 
                    RowBox[{
                    RowBox[{"Quantile", "[", 
                    RowBox[{"ydata", ",", 
                    RowBox[{"1", "-", "frac"}]}], "]"}], "*", "10"}], "]"}], 
                    "/", "10"}], "]"}], "+", 
                  RowBox[{"0.01", "*", 
                   RowBox[{"Quantile", "[", 
                    RowBox[{"ydata", ",", "frac"}], "]"}]}]}]}], "}"}]}], 
              "}"}]}], ",", 
            RowBox[{"FrameTicks", "\[Rule]", 
             RowBox[{"{", 
              RowBox[{
               RowBox[{"{", 
                RowBox[{
                 RowBox[{"N", "[", 
                  RowBox[{
                   RowBox[{"Floor", "[", 
                    RowBox[{
                    RowBox[{"Quantile", "[", 
                    RowBox[{"xdata", ",", "frac"}], "]"}], "*", "10"}], "]"}],
                    "/", "10"}], "]"}], ",", 
                 RowBox[{"N", "[", 
                  RowBox[{
                   RowBox[{"Floor", "[", 
                    RowBox[{
                    RowBox[{"(", 
                    RowBox[{
                    RowBox[{"Quantile", "[", 
                    RowBox[{"xdata", ",", "frac"}], "]"}], "+", 
                    RowBox[{"Quantile", "[", 
                    RowBox[{"xdata", ",", 
                    RowBox[{"1", "-", "frac"}]}], "]"}]}], ")"}], "*", "10"}],
                     "]"}], "/", "20"}], "]"}], ",", 
                 RowBox[{"N", "[", 
                  RowBox[{
                   RowBox[{"Floor", "[", 
                    RowBox[{
                    RowBox[{"Quantile", "[", 
                    RowBox[{"xdata", ",", 
                    RowBox[{"1", "-", "frac"}]}], "]"}], "*", "10"}], "]"}], 
                   "/", "10"}], "]"}]}], "}"}], ",", 
               RowBox[{"{", 
                RowBox[{
                 RowBox[{"N", "[", 
                  RowBox[{
                   RowBox[{"Floor", "[", 
                    RowBox[{
                    RowBox[{"Quantile", "[", 
                    RowBox[{"ydata", ",", "frac"}], "]"}], "*", "10"}], "]"}],
                    "/", "10"}], "]"}], ",", 
                 RowBox[{"N", "[", 
                  RowBox[{
                   RowBox[{"Floor", "[", 
                    RowBox[{
                    RowBox[{"(", 
                    RowBox[{
                    RowBox[{"Quantile", "[", 
                    RowBox[{"ydata", ",", "frac"}], "]"}], "+", 
                    RowBox[{"Quantile", "[", 
                    RowBox[{"ydata", ",", 
                    RowBox[{"1", "-", "frac"}]}], "]"}]}], ")"}], "*", "10"}],
                     "]"}], "/", "20"}], "]"}], ",", 
                 RowBox[{"N", "[", 
                  RowBox[{
                   RowBox[{"Floor", "[", 
                    RowBox[{
                    RowBox[{"Quantile", "[", 
                    RowBox[{"ydata", ",", 
                    RowBox[{"1", "-", "frac"}]}], "]"}], "*", "10"}], "]"}], 
                   "/", "10"}], "]"}]}], "}"}]}], "}"}]}], ",", 
            RowBox[{"ImageSize", "\[Rule]", "Medium"}]}], "]"}], ",", 
          "\[IndentingNewLine]", 
          RowBox[{"Plot", "[", 
           RowBox[{
            RowBox[{"Evaluate", "[", 
             RowBox[{"Normal", "[", 
              RowBox[{"LinearModelFit", "[", 
               RowBox[{
                RowBox[{"Transpose", "[", 
                 RowBox[{"{", 
                  RowBox[{
                   RowBox[{"Normal", "[", 
                    RowBox[{"dataset3", "[", 
                    RowBox[{"All", ",", 
                    RowBox[{"lisvar", "[", 
                    RowBox[{"[", "i", "]"}], "]"}]}], "]"}], "]"}], ",", 
                   RowBox[{"Normal", "[", 
                    RowBox[{"dataset3", "[", 
                    RowBox[{"All", ",", 
                    RowBox[{"lisvar", "[", 
                    RowBox[{"[", "j", "]"}], "]"}]}], "]"}], "]"}]}], "}"}], 
                 "]"}], ",", "x", ",", "x"}], "]"}], "]"}], "]"}], 
            "\[IndentingNewLine]", ",", 
            RowBox[{"{", 
             RowBox[{"x", ",", 
              RowBox[{"-", "20"}], ",", "20"}], "}"}], ",", 
            RowBox[{"PlotStyle", "\[Rule]", 
             RowBox[{"{", 
              RowBox[{"Dashed", ",", "Black"}], "}"}]}]}], "]"}]}], "}"}], 
        "]"}], "\[IndentingNewLine]", ",", 
       RowBox[{"{", 
        RowBox[{"j", ",", "1", ",", 
         RowBox[{"Length", "[", "lisvar", "]"}]}], "}"}], ",", 
       RowBox[{"{", 
        RowBox[{"i", ",", "1", ",", 
         RowBox[{"Length", "[", "lisvar", "]"}]}], "}"}]}], "]"}]}], ";"}], 
   "\[IndentingNewLine]", 
   RowBox[{"corrPlotTabPrint", "=", 
    RowBox[{"TableForm", "[", 
     RowBox[{"corrPlotTab", ",", 
      RowBox[{"TableAlignments", "\[Rule]", "Center"}], ",", 
      RowBox[{"TableHeadings", "\[Rule]", 
       RowBox[{"{", 
        RowBox[{
         RowBox[{
          RowBox[{
           RowBox[{"Rotate", "[", 
            RowBox[{
             RowBox[{"Style", "[", 
              RowBox[{"#", ",", 
               RowBox[{"FontFamily", "->", "\"\<Times\>\""}], ",", "40"}], 
              "]"}], ",", 
             RowBox[{"\[Pi]", "/", "2"}]}], "]"}], "&"}], "/@", 
          RowBox[{"(", 
           RowBox[{"hashVarNames", "/@", "lisvar"}], ")"}]}], ",", 
         RowBox[{
          RowBox[{
           RowBox[{"Style", "[", 
            RowBox[{"#", ",", 
             RowBox[{"FontFamily", "->", "\"\<Times\>\""}], ",", "40"}], 
            "]"}], "&"}], "/@", 
          RowBox[{"hashVarNames", "/@", "lisvar"}]}]}], "}"}]}]}], "]"}]}], 
   "\[IndentingNewLine]", 
   RowBox[{"Export", "[", 
    RowBox[{
     RowBox[{"prefix", "<>", "\"\<figures/corrSmoothPlot.png\>\""}], ",", 
     "corrPlotTabPrint"}], "]"}]}]}]], "Input"],

Cell[CellGroupData[{

Cell["All data ", "Subchapter"],

Cell[CellGroupData[{

Cell[BoxData[
 RowBox[{"\[IndentingNewLine]", 
  RowBox[{
   RowBox[{
    RowBox[{"lisvar", "=", 
     RowBox[{"{", 
      RowBox[{
      "\"\<TKOPglob\>\"", ",", "\"\<rKOPglob\>\"", ",", "\"\<ChirpSSglob\>\"",
        ",", "\"\<mKOPglob\>\"", ",", "\"\<DuracPropglob\>\"", ",", 
       "\"\<vel\>\"", ",", "\"\<FreqSSglob\>\""}], "}"}]}], ";"}], 
   "\[IndentingNewLine]", 
   RowBox[{
    RowBox[{"corrTabTeste", "=", 
     RowBox[{"Table", "[", "\[IndentingNewLine]", 
      RowBox[{
       RowBox[{"N", "[", 
        RowBox[{
         RowBox[{"CorrelationTest", "[", 
          RowBox[{"Transpose", "[", 
           RowBox[{"{", 
            RowBox[{
             RowBox[{"Normal", "[", 
              RowBox[{"dataset3", "[", 
               RowBox[{"All", ",", 
                RowBox[{"lisvar", "[", 
                 RowBox[{"[", "i", "]"}], "]"}]}], "]"}], "]"}], ",", 
             RowBox[{"Normal", "[", 
              RowBox[{"dataset3", "[", 
               RowBox[{"All", ",", 
                RowBox[{"lisvar", "[", 
                 RowBox[{"[", "j", "]"}], "]"}]}], "]"}], "]"}]}], "}"}], 
           "]"}], "]"}], ",", "2"}], "]"}], ",", 
       RowBox[{"{", 
        RowBox[{"i", ",", "1", ",", 
         RowBox[{"Length", "[", "lisvar", "]"}]}], "}"}], ",", 
       RowBox[{"{", 
        RowBox[{"j", ",", "1", ",", 
         RowBox[{"Length", "[", "lisvar", "]"}]}], "}"}]}], "]"}]}], ";"}], 
   "\[IndentingNewLine]", 
   RowBox[{
    RowBox[{"corrTab", "=", 
     RowBox[{"Table", "[", "\[IndentingNewLine]", 
      RowBox[{
       RowBox[{"Correlation", "[", 
        RowBox[{
         RowBox[{"Normal", "[", 
          RowBox[{"dataset3", "[", 
           RowBox[{"All", ",", 
            RowBox[{"lisvar", "[", 
             RowBox[{"[", "i", "]"}], "]"}]}], "]"}], "]"}], ",", 
         RowBox[{"Normal", "[", 
          RowBox[{"dataset3", "[", 
           RowBox[{"All", ",", 
            RowBox[{"lisvar", "[", 
             RowBox[{"[", "j", "]"}], "]"}]}], "]"}], "]"}]}], "]"}], 
       "\[IndentingNewLine]", ",", 
       RowBox[{"{", 
        RowBox[{"i", ",", "1", ",", 
         RowBox[{"Length", "[", "lisvar", "]"}]}], "}"}], ",", 
       RowBox[{"{", 
        RowBox[{"j", ",", "1", ",", 
         RowBox[{"Length", "[", "lisvar", "]"}]}], "}"}]}], "]"}]}], ";"}], 
   "\[IndentingNewLine]", 
   RowBox[{"corrTabTable", "=", 
    RowBox[{"TableForm", "[", 
     RowBox[{"corrTab", ",", 
      RowBox[{"TableHeadings", "\[Rule]", 
       RowBox[{"{", 
        RowBox[{
         RowBox[{"hashVarNames", "/@", "lisvar"}], ",", 
         RowBox[{"hashVarNames", "/@", "lisvar"}]}], "}"}]}]}], 
     "]"}]}]}]}]], "Input"],

Cell[BoxData[
 TagBox[
  TagBox[GridBox[{
     {
      StyleBox["\[Null]",
       ShowStringCharacters->False], 
      TagBox["\<\"T\"\>",
       HoldForm], 
      TagBox["\<\"r\"\>",
       HoldForm], 
      TagBox["\<\"Chirp\"\>",
       HoldForm], 
      TagBox["\<\"m\"\>",
       HoldForm], 
      TagBox["\<\"DuracPropglob\"\>",
       HoldForm], 
      TagBox["\<\"Velocity\"\>",
       HoldForm], 
      TagBox["\<\"Frequency\"\>",
       HoldForm]},
     {
      TagBox["\<\"T\"\>",
       HoldForm], "0.9999999999999999`", "0.18914993089447357`", 
      "0.07602275666101131`", "0.014486299421302895`", "0.2780400724851168`", 
      
      RowBox[{"-", "0.05710716839823889`"}], 
      RowBox[{"-", "0.03471367651646246`"}]},
     {
      TagBox["\<\"r\"\>",
       HoldForm], "0.18914993089447357`", "1.`", "0.04121266979116346`", 
      "0.026283235519366396`", "0.1494613852238378`", "0.033313108649372765`",
       "0.03474784555324908`"},
     {
      TagBox["\<\"Chirp\"\>",
       HoldForm], "0.07602275666101131`", "0.04121266979116346`", "1.`", 
      "0.1004445484612433`", "0.1524726807927765`", "0.02194505453320203`", 
      "0.4604526108576428`"},
     {
      TagBox["\<\"m\"\>",
       HoldForm], "0.014486299421302891`", "0.026283235519366396`", 
      "0.1004445484612433`", "1.`", "0.5144152944629966`", 
      RowBox[{"-", "0.05829792547725613`"}], "0.02252734392928072`"},
     {
      TagBox["\<\"DuracPropglob\"\>",
       HoldForm], "0.27804007248511675`", "0.14946138522383778`", 
      "0.1524726807927765`", "0.5144152944629966`", "1.`", 
      RowBox[{"-", "0.23078306513012392`"}], 
      RowBox[{"-", "0.021009196584407502`"}]},
     {
      TagBox["\<\"Velocity\"\>",
       HoldForm], 
      RowBox[{"-", "0.057107168398238886`"}], "0.033313108649372765`", 
      "0.02194505453320203`", 
      RowBox[{"-", "0.05829792547725613`"}], 
      RowBox[{"-", "0.23078306513012392`"}], "1.0000000000000002`", 
      "0.03447315279668366`"},
     {
      TagBox["\<\"Frequency\"\>",
       HoldForm], 
      RowBox[{"-", "0.03471367651646247`"}], "0.03474784555324908`", 
      "0.4604526108576428`", "0.02252734392928072`", 
      RowBox[{"-", "0.021009196584407506`"}], "0.03447315279668366`", 
      "0.9999999999999998`"}
    },
    GridBoxAlignment->{
     "Columns" -> {{Left}}, "ColumnsIndexed" -> {}, "Rows" -> {{Baseline}}, 
      "RowsIndexed" -> {}},
    GridBoxDividers->{
     "Columns" -> {False, True, {False}, False}, "ColumnsIndexed" -> {}, 
      "Rows" -> {False, True, {False}, False}, "RowsIndexed" -> {}},
    GridBoxSpacings->{"Columns" -> {
        Offset[0.27999999999999997`], {
         Offset[2.0999999999999996`]}, 
        Offset[0.27999999999999997`]}, "ColumnsIndexed" -> {}, "Rows" -> {
        Offset[0.2], {
         Offset[0.4]}, 
        Offset[0.2]}, "RowsIndexed" -> {}}],
   {OutputFormsDump`HeadedRows, OutputFormsDump`HeadedColumns}],
  Function[BoxForm`e$, 
   TableForm[
   BoxForm`e$, 
    TableHeadings -> {{
      "T", "r", "Chirp", "m", "DuracPropglob", "Velocity", "Frequency"}, {
      "T", "r", "Chirp", "m", "DuracPropglob", "Velocity", 
       "Frequency"}}]]]], "Output"]
}, Open  ]],

Cell[BoxData[
 RowBox[{"\[IndentingNewLine]", "\[IndentingNewLine]", 
  RowBox[{
   RowBox[{
    RowBox[{"lisvar", "=", 
     RowBox[{"{", 
      RowBox[{
      "\"\<TKOPglob\>\"", ",", "\"\<rKOPglob\>\"", ",", "\"\<ChirpSSglob\>\"",
        ",", "\"\<mKOPglob\>\"", ",", "\"\<vel\>\"", ",", 
       "\"\<FreqSSglob\>\"", ",", "\"\<IduracPropglob\>\""}], "}"}]}], ";"}], 
   "\[IndentingNewLine]", 
   RowBox[{
    RowBox[{"corrPlotTab", "=", 
     RowBox[{"Table", "[", "\[IndentingNewLine]", 
      RowBox[{
       RowBox[{"Show", "[", 
        RowBox[{"{", 
         RowBox[{
          RowBox[{"ListPlot", "[", 
           RowBox[{
            RowBox[{"Transpose", "[", 
             RowBox[{"{", 
              RowBox[{
               RowBox[{"Normal", "[", 
                RowBox[{"dataset3", "[", 
                 RowBox[{"All", ",", 
                  RowBox[{"lisvar", "[", 
                   RowBox[{"[", "i", "]"}], "]"}]}], "]"}], "]"}], ",", 
               RowBox[{"Normal", "[", 
                RowBox[{"dataset3", "[", 
                 RowBox[{"All", ",", 
                  RowBox[{"lisvar", "[", 
                   RowBox[{"[", "j", "]"}], "]"}]}], "]"}], "]"}]}], "}"}], 
             "]"}], ",", 
            RowBox[{"PlotStyle", "->", 
             RowBox[{"If", "[", 
              RowBox[{
               RowBox[{
                RowBox[{"corrTab", "[", 
                 RowBox[{"[", 
                  RowBox[{"i", ",", "j"}], "]"}], "]"}], "<", "0.05"}], ",", 
               "Red", ",", "Blue"}], "]"}]}]}], "]"}], ",", 
          "\[IndentingNewLine]", 
          RowBox[{"Plot", "[", 
           RowBox[{
            RowBox[{"Evaluate", "[", 
             RowBox[{"Normal", "[", 
              RowBox[{"LinearModelFit", "[", 
               RowBox[{
                RowBox[{"Transpose", "[", 
                 RowBox[{"{", 
                  RowBox[{
                   RowBox[{"Normal", "[", 
                    RowBox[{"dataset2", "[", 
                    RowBox[{"All", ",", 
                    RowBox[{"lisvar", "[", 
                    RowBox[{"[", "i", "]"}], "]"}]}], "]"}], "]"}], ",", 
                   RowBox[{"Normal", "[", 
                    RowBox[{"dataset2", "[", 
                    RowBox[{"All", ",", 
                    RowBox[{"lisvar", "[", 
                    RowBox[{"[", "j", "]"}], "]"}]}], "]"}], "]"}]}], "}"}], 
                 "]"}], ",", "x", ",", "x"}], "]"}], "]"}], "]"}], 
            "\[IndentingNewLine]", ",", 
            RowBox[{"{", 
             RowBox[{"x", ",", 
              RowBox[{"-", "10"}], ",", "10"}], "}"}], ",", 
            RowBox[{"PlotStyle", "\[Rule]", 
             RowBox[{"{", 
              RowBox[{"Dashed", ",", "Black"}], "}"}]}]}], "]"}]}], "}"}], 
        "]"}], "\[IndentingNewLine]", ",", 
       RowBox[{"{", 
        RowBox[{"i", ",", "1", ",", 
         RowBox[{"Length", "[", "lisvar", "]"}]}], "}"}], ",", 
       RowBox[{"{", 
        RowBox[{"j", ",", "1", ",", 
         RowBox[{"Length", "[", "lisvar", "]"}]}], "}"}]}], "]"}]}], ";"}], 
   "\[IndentingNewLine]", 
   RowBox[{"corrPlotTabPrint", "=", 
    RowBox[{"TableForm", "[", 
     RowBox[{"corrPlotTab", ",", 
      RowBox[{"TableAlignments", "\[Rule]", "Center"}], ",", 
      RowBox[{"TableHeadings", "\[Rule]", 
       RowBox[{"{", 
        RowBox[{
         RowBox[{
          RowBox[{
           RowBox[{"Style", "[", 
            RowBox[{"#", ",", 
             RowBox[{"FontFamily", "->", "\"\<Times\>\""}], ",", "16"}], 
            "]"}], "&"}], "/@", 
          RowBox[{"(", 
           RowBox[{"hashVarNames", "/@", "lisvar"}], ")"}]}], ",", 
         RowBox[{
          RowBox[{
           RowBox[{"Style", "[", 
            RowBox[{"#", ",", 
             RowBox[{"FontFamily", "->", "\"\<Times\>\""}], ",", "16"}], 
            "]"}], "&"}], "/@", 
          RowBox[{"hashVarNames", "/@", "lisvar"}]}]}], "}"}]}]}], "]"}]}], 
   "\[IndentingNewLine]", 
   RowBox[{
    RowBox[{"headerString", "=", 
     RowBox[{
      RowBox[{"StringJoin", "[", " ", 
       RowBox[{
        RowBox[{
         RowBox[{"\"\< & \>\"", "<>", " ", "#"}], "&"}], "/@", " ", 
        RowBox[{"hashVarNames", "/@", "lisvar"}]}], "]"}], "<>", 
      "\"\<\\\\\\\\\\n \\\\midrule\\n \>\""}]}], ";"}], "\[IndentingNewLine]", 
   RowBox[{
    RowBox[{"colString", "=", 
     RowBox[{"\"\<l|\>\"", "<>", 
      RowBox[{"StringJoin", "[", 
       RowBox[{"Table", "[", 
        RowBox[{"\"\<c\>\"", ",", 
         RowBox[{"{", 
          RowBox[{"i", ",", "1", ",", 
           RowBox[{"Length", "[", "corrTab", "]"}]}], "}"}]}], "]"}], 
       "]"}]}]}], ";"}], "\[IndentingNewLine]", 
   RowBox[{
    RowBox[{"corrTabTex", "=", 
     RowBox[{
     "\"\<\\n\\n\\\\begin{tabular}{\>\"", "<>", "colString", "<>", 
      "\"\<}\\n\\\\toprule\\n\>\"", "<>", " ", "headerString", "<>", 
      RowBox[{"StringJoin", "[", 
       RowBox[{"Table", "[", 
        RowBox[{
         RowBox[{
          RowBox[{"StringJoin", "[", 
           RowBox[{
            RowBox[{"\"\< \>\"", "<>", " ", 
             RowBox[{"hashVarNames", "[", 
              RowBox[{"lisvar", "[", 
               RowBox[{"[", "j", "]"}], "]"}], "]"}]}], ",", " ", 
            RowBox[{"Table", "[", 
             RowBox[{
              RowBox[{"\"\< & \\\\nprounddigits{3}\>\"", "<>", 
               RowBox[{"If", "[", " ", 
                RowBox[{
                 RowBox[{
                  RowBox[{"corrTabTeste", "[", 
                   RowBox[{"[", 
                    RowBox[{"i", ",", "j"}], "]"}], "]"}], ">", "0.05"}], ",", 
                 RowBox[{"\"\<\\\\numprint{\>\"", "<>", 
                  RowBox[{"ToString", "[", 
                   RowBox[{"CForm", "[", 
                    RowBox[{"corrTab", "[", 
                    RowBox[{"[", 
                    RowBox[{"i", ",", "j"}], "]"}], "]"}], "]"}], "]"}]}], 
                 ",", 
                 RowBox[{"\"\<{\\\\bf \\\\numprint{ \>\"", "<>", " ", 
                  RowBox[{"ToString", "[", 
                   RowBox[{"CForm", "[", 
                    RowBox[{"corrTab", "[", 
                    RowBox[{"[", 
                    RowBox[{"i", ",", "j"}], "]"}], "]"}], "]"}], "]"}], 
                  "<>", "\"\<}\>\""}]}], " ", "]"}], "<>", "\"\<}\>\""}], ",", 
              RowBox[{"{", 
               RowBox[{"i", ",", "1", ",", 
                RowBox[{"Length", "[", "corrTab", "]"}]}], "}"}]}], "]"}]}], 
           "]"}], "<>", " ", "\"\<\\\\\\\\\\n\>\""}], ",", 
         RowBox[{"{", 
          RowBox[{"j", ",", "1", ",", 
           RowBox[{"Length", "[", "corrTab", "]"}]}], "}"}]}], "]"}], "]"}], 
      "<>", "\"\< \\\\bottomrule\\n\\\\end{tabular}\>\""}]}], ";"}], 
   "\[IndentingNewLine]", 
   RowBox[{"Export", "[", 
    RowBox[{
     RowBox[{"prefix", "<>", "\"\<figures/corrAllTab.txt\>\""}], ",", 
     "corrTabTex"}], "]"}], "\[IndentingNewLine]", 
   RowBox[{"Export", "[", 
    RowBox[{
     RowBox[{"prefix", "<>", "\"\<figures/corrAllPlot.pdf\>\""}], ",", 
     "corrPlotTabPrint"}], "]"}]}]}]], "Input",
 CellChangeTimes->{{3.633512656788596*^9, 3.633512688959206*^9}}]
}, Open  ]]
}, Open  ]],

Cell[CellGroupData[{

Cell["Sleep Spindles origin", "Chapter"],

Cell[CellGroupData[{

Cell[BoxData[{
 RowBox[{
  RowBox[{"meanslow", "=", 
   RowBox[{"Mean", "[", 
    RowBox[{"Normal", "[", 
     RowBox[{"dataset3", "[", 
      RowBox[{
       RowBox[{"Select", "[", 
        RowBox[{
         RowBox[{
          RowBox[{"#FreqSSglob", "<=", "Fthres"}], "&&", 
          RowBox[{"#error", "<", "1"}], " ", "&&", " ", 
          RowBox[{
           RowBox[{"#pos", "[", 
            RowBox[{"[", "1", "]"}], "]"}], "<", "0.5"}]}], "&"}], "]"}], ",", 
       RowBox[{"#pos", "&"}]}], "]"}], "]"}], "]"}]}], 
  ";"}], "\[IndentingNewLine]", 
 RowBox[{
  RowBox[{
   RowBox[{"meanfast", "=", 
    RowBox[{"Mean", "[", 
     RowBox[{"Normal", "[", 
      RowBox[{"dataset3", "[", 
       RowBox[{
        RowBox[{"Select", "[", 
         RowBox[{
          RowBox[{
           RowBox[{"#FreqSSglob", ">", "Fthres"}], "&&", 
           RowBox[{"#error", "<", "1"}], " ", "&&", " ", 
           RowBox[{
            RowBox[{"#pos", "[", 
             RowBox[{"[", "1", "]"}], "]"}], "<", "0.5"}]}], "&"}], "]"}], 
        ",", 
        RowBox[{"#pos", "&"}]}], "]"}], "]"}], "]"}]}], ";"}], 
  "\[IndentingNewLine]"}], "\[IndentingNewLine]", 
 RowBox[{
  RowBox[{"brain3", "=", 
   RowBox[{"Import", "[", 
    RowBox[{"prefix", "<>", "\"\<figures/N_Sagit_Fig.png\>\""}], "]"}]}], 
  ";"}], "\[IndentingNewLine]", 
 RowBox[{
  RowBox[{"brain4", "=", 
   RowBox[{"Import", "[", 
    RowBox[{"prefix", "<>", "\"\<figures/N_Axial_Fig.png\>\""}], "]"}]}], 
  ";"}], "\[IndentingNewLine]", 
 RowBox[{
  RowBox[{"brainMorph", "=", 
   RowBox[{"MorphologicalPerimeter", "[", 
    RowBox[{"brain3", ",", "0.31"}], "]"}]}], ";"}], "\[IndentingNewLine]", 
 RowBox[{
  RowBox[{
   RowBox[{"brainMorph", "=", 
    RowBox[{"ColorNegate", "[", 
     RowBox[{"MorphologicalBinarize", "[", 
      RowBox[{
       RowBox[{"GradientFilter", "[", 
        RowBox[{"brain3", ",", "0.7"}], "]"}], ",", "0.08"}], "]"}], "]"}]}], 
   ";"}], "\[IndentingNewLine]", 
  "\[IndentingNewLine]"}], "\[IndentingNewLine]", 
 RowBox[{
  RowBox[{
   RowBox[{"geraposimgsagital", "[", "sagitalpoints_", "]"}], ":=", 
   RowBox[{"Module", "[", 
    RowBox[{
     RowBox[{"{", 
      RowBox[{"img2", ",", "posimg1", ",", "smooth"}], "}"}], ",", 
     "\[IndentingNewLine]", 
     RowBox[{
      RowBox[{"smooth", "=", 
       RowBox[{"SmoothDensityHistogram", "[", 
        RowBox[{"sagitalpoints", ",", 
         RowBox[{"PlotRange", "\[Rule]", 
          RowBox[{"{", 
           RowBox[{
            RowBox[{"{", 
             RowBox[{
              RowBox[{"-", "0.0938"}], ",", "0.096"}], "}"}], ",", 
            RowBox[{"{", 
             RowBox[{
              RowBox[{"-", "0.117"}], ",", "0.0698"}], "}"}]}], "}"}]}], ",", 
         
         RowBox[{"ColorFunction", "\[Rule]", "\"\<ThermometerColors\>\""}], 
         ",", 
         RowBox[{"Frame", "\[Rule]", "False"}]}], "]"}]}], ";", 
      "\[IndentingNewLine]", 
      RowBox[{"img2", "=", 
       RowBox[{"ImageCompose", "[", 
        RowBox[{"brain3", ",", 
         RowBox[{"{", 
          RowBox[{"smooth", ",", "0.6"}], "}"}], ",", 
         RowBox[{"Scaled", "[", 
          RowBox[{"{", 
           RowBox[{"0.520", ",", "0.521"}], "}"}], "]"}]}], "]"}]}], ";", 
      "\[IndentingNewLine]", 
      RowBox[{"posimg1", "=", 
       RowBox[{"ImageTrim", "[", 
        RowBox[{"img2", ",", 
         RowBox[{"{", 
          RowBox[{
           RowBox[{"{", 
            RowBox[{"95", ",", "180"}], "}"}], ",", 
           RowBox[{"{", 
            RowBox[{"920", ",", "1000"}], "}"}]}], "}"}]}], "]"}]}], ";", 
      "\[IndentingNewLine]", 
      RowBox[{"Graphics", "[", 
       RowBox[{
        RowBox[{"Inset", "[", 
         RowBox[{"posimg1", ",", 
          RowBox[{"{", 
           RowBox[{
            RowBox[{"-", "0.046"}], ",", 
            RowBox[{"-", "0.017"}]}], "}"}], ",", "Center", ",", "0.38"}], 
         "]"}], ",", 
        RowBox[{"Frame", "\[Rule]", "True"}], ",", 
        RowBox[{"FrameTicks", "\[Rule]", "frameticks"}], ",", 
        RowBox[{"PlotRange", "\[Rule]", 
         RowBox[{"{", 
          RowBox[{
           RowBox[{"{", 
            RowBox[{
             RowBox[{"-", "0.24"}], ",", "0.148"}], "}"}], ",", 
           RowBox[{"{", 
            RowBox[{
             RowBox[{"-", "0.181"}], ",", "0.145"}], "}"}]}], "}"}]}], ",", 
        RowBox[{"ImageSize", "\[Rule]", "Medium"}]}], "]"}]}]}], "]"}]}], 
  "\[IndentingNewLine]"}], "\[IndentingNewLine]", 
 RowBox[{
  RowBox[{
   RowBox[{"geraposimgaxial", "[", "axialpoints_", "]"}], ":=", 
   RowBox[{"Module", "[", 
    RowBox[{
     RowBox[{"{", 
      RowBox[{"img", ",", "posimg", ",", "smooth"}], "}"}], ",", 
     "\[IndentingNewLine]", 
     RowBox[{
      RowBox[{"smooth", "=", 
       RowBox[{"SmoothDensityHistogram", "[", 
        RowBox[{"axialpoints", ",", 
         RowBox[{"PlotRange", "\[Rule]", 
          RowBox[{"{", 
           RowBox[{
            RowBox[{"{", 
             RowBox[{
              RowBox[{"-", "0.119"}], ",", "0.118"}], "}"}], ",", 
            RowBox[{"{", 
             RowBox[{
              RowBox[{"-", "0.1155"}], ",", "0.1235"}], "}"}]}], "}"}]}], ",", 
         RowBox[{"ColorFunction", "\[Rule]", "\"\<ThermometerColors\>\""}], 
         ",", 
         RowBox[{"Frame", "\[Rule]", "False"}], ",", " ", 
         RowBox[{"ImageSize", "\[Rule]", 
          RowBox[{"{", 
           RowBox[{"500", ",", "500"}], "}"}]}]}], "]"}]}], ";", 
      "\[IndentingNewLine]", 
      RowBox[{"img", "=", 
       RowBox[{"ImageCompose", "[", 
        RowBox[{"smooth", ",", 
         RowBox[{"{", 
          RowBox[{
           RowBox[{"ImageResize", "[", 
            RowBox[{"brain4", ",", "320"}], "]"}], ",", "0.46"}], "}"}], ",", 
         
         RowBox[{"Scaled", "[", 
          RowBox[{"{", 
           RowBox[{"0.5", ",", "0.5"}], "}"}], "]"}]}], "]"}]}], ";", 
      "\[IndentingNewLine]", 
      RowBox[{"posimg", "=", 
       RowBox[{"ImageRotate", "[", 
        RowBox[{
         RowBox[{"ImageTrim", "[", 
          RowBox[{"img", ",", 
           RowBox[{"{", 
            RowBox[{
             RowBox[{"{", 
              RowBox[{"90", ",", "28"}], "}"}], ",", 
             RowBox[{"{", 
              RowBox[{"410", ",", "430"}], "}"}]}], "}"}]}], "]"}], ",", 
         RowBox[{"\[Pi]", "/", "2"}]}], "]"}]}], ";", "\[IndentingNewLine]", 
      RowBox[{"Graphics", "[", 
       RowBox[{
        RowBox[{"Inset", "[", 
         RowBox[{"posimg", ",", 
          RowBox[{"{", 
           RowBox[{
            RowBox[{"-", "0.046"}], ",", 
            RowBox[{"-", "0.017"}]}], "}"}], ",", "Center", ",", "0.38"}], 
         "]"}], ",", 
        RowBox[{"Frame", "\[Rule]", "True"}], ",", 
        RowBox[{"FrameTicks", "\[Rule]", "frameticks"}], ",", 
        RowBox[{"PlotRange", "\[Rule]", 
         RowBox[{"{", 
          RowBox[{
           RowBox[{"{", 
            RowBox[{
             RowBox[{"-", "0.24"}], ",", "0.148"}], "}"}], ",", 
           RowBox[{"{", 
            RowBox[{
             RowBox[{"-", "0.181"}], ",", "0.145"}], "}"}]}], "}"}]}], ",", 
        RowBox[{"ImageSize", "\[Rule]", "Medium"}]}], "]"}]}]}], "]"}]}], 
  "\[IndentingNewLine]"}], "\[IndentingNewLine]", 
 RowBox[{
  RowBox[{"fastSpindles", "=", 
   RowBox[{"Select", "[", 
    RowBox[{"dataset3", ",", 
     RowBox[{
      RowBox[{"#FreqSSglob", "\[GreaterEqual]", "Fthres"}], "&"}]}], "]"}]}], 
  ";"}], "\[IndentingNewLine]", 
 RowBox[{
  RowBox[{
   RowBox[{"slowSpindles", "=", 
    RowBox[{"Select", "[", 
     RowBox[{"dataset3", ",", 
      RowBox[{
       RowBox[{"#FreqSSglob", "<", "Fthres"}], " ", "&"}]}], "]"}]}], ";"}], 
  "\[IndentingNewLine]", "\[IndentingNewLine]"}], "\[IndentingNewLine]", 
 RowBox[{
  RowBox[{"frameticks1", "=", 
   RowBox[{"{", 
    RowBox[{
     RowBox[{"{", 
      RowBox[{
       RowBox[{"{", 
        RowBox[{
         RowBox[{"-", "0.21"}], ",", 
         RowBox[{"-", "0.07"}]}], "}"}], ",", 
       RowBox[{"{", 
        RowBox[{
         RowBox[{"-", "0.05"}], ",", "0.00"}], "}"}], ",", 
       RowBox[{"{", 
        RowBox[{"0.1", ",", "0.07"}], "}"}]}], "}"}], ",", 
     RowBox[{"{", 
      RowBox[{
       RowBox[{"{", 
        RowBox[{"0.12", ",", "0.00"}], "}"}], ",", 
       RowBox[{"{", 
        RowBox[{"0", ",", 
         RowBox[{"-", "0.10"}]}], "}"}], ",", 
       RowBox[{"{", 
        RowBox[{
         RowBox[{"-", "0.1"}], ",", 
         RowBox[{"-", "0.20"}]}], "}"}]}], "}"}]}], "}"}]}], 
  ";"}], "\[IndentingNewLine]", 
 RowBox[{
  RowBox[{
   RowBox[{"frameticks", "=", 
    RowBox[{"MapAt", "[", 
     RowBox[{
      RowBox[{
       RowBox[{"Style", "[", 
        RowBox[{"#", ",", 
         RowBox[{"FontFamily", "->", "\"\<Times\>\""}], ",", "14"}], "]"}], 
       "&"}], ",", "frameticks1", ",", 
      RowBox[{"{", 
       RowBox[{
        RowBox[{"{", 
         RowBox[{"1", ",", "1", ",", "2"}], "}"}], ",", 
        RowBox[{"{", 
         RowBox[{"1", ",", "2", ",", "2"}], "}"}], ",", 
        RowBox[{"{", 
         RowBox[{"1", ",", "3", ",", "2"}], "}"}], ",", 
        RowBox[{"{", 
         RowBox[{"2", ",", "1", ",", "2"}], "}"}], ",", 
        RowBox[{"{", 
         RowBox[{"2", ",", "2", ",", "2"}], "}"}], ",", 
        RowBox[{"{", 
         RowBox[{"2", ",", "3", ",", "2"}], "}"}]}], "}"}]}], "]"}]}], ";"}], 
  "\[IndentingNewLine]"}], "\[IndentingNewLine]", 
 RowBox[{
  RowBox[{"sagitalpoints", "=", 
   RowBox[{"Select", "[", 
    RowBox[{
     RowBox[{
      RowBox[{"Normal", "[", 
       RowBox[{"fastSpindles", "[", 
        RowBox[{
         RowBox[{"Select", "[", 
          RowBox[{
           RowBox[{"#error", "<", "1"}], "&"}], "]"}], ",", 
         RowBox[{"#pos", "&"}]}], "]"}], "]"}], "/.", 
      RowBox[{
       RowBox[{"{", 
        RowBox[{"x_", ",", "y_", ",", "z_"}], "}"}], "\[Rule]", 
       RowBox[{"{", 
        RowBox[{"y", ",", "z"}], "}"}]}]}], ",", 
     RowBox[{
      RowBox[{
       RowBox[{
        RowBox[{"#", "[", 
         RowBox[{"[", "2", "]"}], "]"}], ">", 
        RowBox[{"-", "0.10"}]}], " ", "&&", " ", 
       RowBox[{
        RowBox[{"#", "[", 
         RowBox[{"[", "1", "]"}], "]"}], ">", 
        RowBox[{"-", "0.06"}]}], "&&", 
       RowBox[{
        RowBox[{"#", "[", 
         RowBox[{"[", "2", "]"}], "]"}], "<", "0.03"}]}], "&"}]}], "]"}]}], 
  ";"}], "\[IndentingNewLine]", 
 RowBox[{
  RowBox[{
   RowBox[{"posimg1", "=", 
    RowBox[{"geraposimgsagital", "[", "sagitalpoints", "]"}]}], ";"}], 
  "\[IndentingNewLine]"}], "\[IndentingNewLine]", 
 RowBox[{
  RowBox[{"sagitalpoints", "=", 
   RowBox[{"Select", "[", 
    RowBox[{
     RowBox[{
      RowBox[{"Normal", "[", 
       RowBox[{"slowSpindles", "[", 
        RowBox[{
         RowBox[{"Select", "[", 
          RowBox[{
           RowBox[{"#error", "<", "1"}], "&"}], "]"}], ",", 
         RowBox[{"#pos", "&"}]}], "]"}], "]"}], "/.", 
      RowBox[{
       RowBox[{"{", 
        RowBox[{"x_", ",", "y_", ",", "z_"}], "}"}], "\[Rule]", 
       RowBox[{"{", 
        RowBox[{"y", ",", "z"}], "}"}]}]}], ",", 
     RowBox[{
      RowBox[{
       RowBox[{
        RowBox[{"#", "[", 
         RowBox[{"[", "2", "]"}], "]"}], ">", 
        RowBox[{"-", "0.10"}]}], " ", "&&", " ", 
       RowBox[{
        RowBox[{"#", "[", 
         RowBox[{"[", "1", "]"}], "]"}], ">", 
        RowBox[{"-", "0.06"}]}], "&&", 
       RowBox[{
        RowBox[{"#", "[", 
         RowBox[{"[", "2", "]"}], "]"}], "<", "0.03"}]}], "&"}]}], "]"}]}], 
  ";"}], "\[IndentingNewLine]", 
 RowBox[{
  RowBox[{
   RowBox[{"posimg2", "=", 
    RowBox[{"geraposimgsagital", "[", "sagitalpoints", "]"}]}], ";"}], 
  "\[IndentingNewLine]", "\n"}], "\[IndentingNewLine]", 
 RowBox[{
  RowBox[{
   RowBox[{"grchannels", "=", 
    RowBox[{"ListPlot", "[", 
     RowBox[{
      RowBox[{
       RowBox[{"lischannelspos", "/.", 
        RowBox[{
         RowBox[{"{", 
          RowBox[{"x_", ",", "y_", ",", "z_"}], "}"}], "\[Rule]", 
         RowBox[{"{", 
          RowBox[{"x", ",", 
           RowBox[{"-", "y"}]}], "}"}]}]}], "//", "Union"}], ",", 
      RowBox[{"PlotRange", "\[Rule]", 
       RowBox[{"{", 
        RowBox[{
         RowBox[{"{", 
          RowBox[{
           RowBox[{"-", "0.9"}], ",", "0.9"}], "}"}], ",", 
         RowBox[{"{", 
          RowBox[{
           RowBox[{"-", "0.9"}], ",", "0.9"}], "}"}]}], "}"}]}], ",", 
      RowBox[{"PlotStyle", "\[Rule]", "Red"}], ",", 
      RowBox[{"Axes", "\[Rule]", "False"}]}], "]"}]}], ";"}], 
  "\[IndentingNewLine]"}], "\[IndentingNewLine]", 
 RowBox[{
  RowBox[{"axialpoints", "=", 
   RowBox[{"Select", "[", 
    RowBox[{
     RowBox[{
      RowBox[{"Normal", "[", 
       RowBox[{"fastSpindles", "[", 
        RowBox[{
         RowBox[{"Select", "[", 
          RowBox[{
           RowBox[{"#error", "<", "1"}], "&"}], "]"}], ",", 
         RowBox[{"#pos", "&"}]}], "]"}], "]"}], "/.", 
      RowBox[{
       RowBox[{"{", 
        RowBox[{"x_", ",", "y_", ",", "z_"}], "}"}], "\[Rule]", 
       RowBox[{"{", 
        RowBox[{"x", ",", 
         RowBox[{"-", "y"}]}], "}"}]}]}], ",", 
     RowBox[{
      RowBox[{
       RowBox[{"#", "[", 
        RowBox[{"[", "2", "]"}], "]"}], ">", 
       RowBox[{"-", "0.15"}]}], "&"}]}], "]"}]}], 
  ";"}], "\[IndentingNewLine]", 
 RowBox[{
  RowBox[{
   RowBox[{"posimg3", "=", 
    RowBox[{"geraposimgaxial", "[", "axialpoints", "]"}]}], ";"}], 
  "\[IndentingNewLine]", "\n"}], "\[IndentingNewLine]", 
 RowBox[{
  RowBox[{"axialpoints", "=", 
   RowBox[{"Select", "[", 
    RowBox[{
     RowBox[{
      RowBox[{"Normal", "[", 
       RowBox[{"slowSpindles", "[", 
        RowBox[{
         RowBox[{"Select", "[", 
          RowBox[{
           RowBox[{"#error", "<", "1"}], "&"}], "]"}], ",", 
         RowBox[{"#pos", "&"}]}], "]"}], "]"}], "/.", 
      RowBox[{
       RowBox[{"{", 
        RowBox[{"x_", ",", "y_", ",", "z_"}], "}"}], "\[Rule]", 
       RowBox[{"{", 
        RowBox[{"x", ",", 
         RowBox[{"-", "y"}]}], "}"}]}]}], ",", 
     RowBox[{
      RowBox[{
       RowBox[{"#", "[", 
        RowBox[{"[", "2", "]"}], "]"}], ">", 
       RowBox[{"-", "0.15"}]}], "&"}]}], "]"}]}], 
  ";"}], "\[IndentingNewLine]", 
 RowBox[{
  RowBox[{
   RowBox[{"posimg4", "=", 
    RowBox[{"geraposimgaxial", "[", "axialpoints", "]"}]}], ";"}], 
  "\[IndentingNewLine]"}], "\[IndentingNewLine]", 
 RowBox[{
  RowBox[{"posPlot", "=", 
   RowBox[{"TableForm", "[", 
    RowBox[{
     RowBox[{"{", 
      RowBox[{
       RowBox[{"{", 
        RowBox[{"posimg2", ",", "posimg1"}], "}"}], ",", 
       RowBox[{"{", 
        RowBox[{"posimg4", ",", "posimg3"}], "}"}]}], "}"}], ",", 
     RowBox[{"TableAlignments", "\[Rule]", "Center"}], ",", 
     RowBox[{"TableHeadings", "\[Rule]", 
      RowBox[{"{", 
       RowBox[{
        RowBox[{
         RowBox[{
          RowBox[{"Rotate", "[", 
           RowBox[{
            RowBox[{"Style", "[", 
             RowBox[{"#", ",", 
              RowBox[{"FontFamily", "->", "\"\<Times\>\""}], ",", "20"}], 
             "]"}], ",", 
            RowBox[{"\[Pi]", "/", "2"}]}], "]"}], "&"}], "/@", 
         RowBox[{"{", 
          RowBox[{"\"\<Sagital\>\"", ",", "\"\<Axial\>\""}], "}"}]}], ",", 
        RowBox[{
         RowBox[{
          RowBox[{"Style", "[", 
           RowBox[{"#", ",", 
            RowBox[{"FontFamily", "->", "\"\<Times\>\""}], ",", "24"}], "]"}],
           "&"}], "/@", 
         RowBox[{"{", 
          RowBox[{"\"\<Slow\>\"", ",", "\"\<Fast\>\""}], "}"}]}]}], "}"}]}]}],
     "]"}]}], "\[IndentingNewLine]"}], "\[IndentingNewLine]"}], "Input"],

Cell[BoxData[
 TagBox[
  TagBox[GridBox[{
     {
      StyleBox["\[Null]",
       ShowStringCharacters->False], 
      TagBox[
       StyleBox["\<\"Slow\"\>",
        StripOnInput->False,
        FontFamily->"Times",
        FontSize->24],
       HoldForm], 
      TagBox[
       StyleBox["\<\"Fast\"\>",
        StripOnInput->False,
        FontFamily->"Times",
        FontSize->24],
       HoldForm]},
     {
      TagBox[
       RotationBox[
        StyleBox["\<\"Sagital\"\>",
         StripOnInput->False,
         FontFamily->"Times",
         FontSize->20],
        BoxRotation->1.5707963267948966`],
       HoldForm], 
      GraphicsBox[InsetBox[
        FormBox[
         GraphicsBox[
          TagBox[RasterBox[CompressedData["
1:eJzMvWnXZsV1JajBEmC76oPyzWRKciAhQQyJJJJBTEICAZawrMGWq8qu7q5a
q/trr1Xda/WCRBhLgHAJaLvEoNKAB6HBZbmqujzV2NOX/llvPxE3TsQ+5+xz
Ip43kao+hES+z/PcGzduDHufYZ+z//R//vL/9IH3ve99/8uVu//58j/53z79
z/7ZP3nmK7+0+8dnnvlf/8d/+sHdf/x/u88f3P1H+eMHP/jBww984AOH73//
+w8//EunDq/9yDOH1x575vC60g6ePbz+4NLh9ccv1f+/7tiz9bP6ndauk+/u
Ptva9nts/Vq765w88dzhDVd/7fDU1c8fnrrm+e3/d/++4cTXDk8eH/eyrfx+
3OPZcb3anmtt+/34Luufbc/oPn+ENHwOuXcbl37/8ly7ZyjP1lt5phNb33AM
r9vnXvC8bozdb+B9tb5db8bUjWM6NkccL/Ysbcz0+3qu/Rv6afos/eXPO94H
HR/bPxgnPn/4PFp6VnMfPe/2GLM923X43tU79nOErtOo7/R9XVqfx3v2Odpf
on6lzxrdK5hbap87zq/brwPrXdb2SXs9u0+R51zpc9yv4PdL+51fz+F17ByA
Zx7rg/X9GX5t+96Tc4XugWxcjyfXIevQrcHVMTsw/aZzaY/10O5Jx/eE3YNW
+vxMen+6T5h3NPojZ3Q7p+WMNmcannun8Ezv57r+nf4tWTM4307YPghGeE7P
O3gu+Z26R7Q207UF58PuWrUP8FylX3iP8Pzq5wtfP+MdPEve51FbsOZsPxbG
x41RNO/ZvkcwA70uwyWIFQFT4bpwa5FhhWNm3qv3MTnLGN7L5guZVwzrsH3c
vfuF8yjGHPG+3udBW1s3IO5Wc5E9B+kL7i27v5XvyPuSd1X+fi35Lp+PZF84
GPMhHAuLDYJx/qVf+qXKdXa0Z3Ad+b3lOgfRmRTNbTbX/D6q5jHOfWxkXlAs
BnM35zr289EsV3Nrxq0bvffTFmHolXlLxiHlk9GaPlh5/pU9i2CGKe5/lvTv
OdfX6V50bI/xCftj+5Kstcm1Ir5wLRnbI/Mc+76T/Tjs98Je6MYnxXV7YrsA
R6vzLlsTpm/4vrPfROuC2lSSZ9RzJsAt0Zm/Oj+j89XhAb5PhWsia5O5ssR1
6G99H+26m3OdGDOxc1j1h40JG/e9zodFDBA1tgbkTDzBbGTx+FjsuO/ccnYc
GVfFM4w9knEd4TuOGwU8J7D9ybjHXGfgBHzXbn27c1efuQ5PR3bSzrtgLOCZ
3BhELcAC3CYb7ReTNrGD+vXynJu7DHfRvTE9D3JcRbEru8aBnYdfoxgxtV+Z
+3L+kexB9rdL9/LnpuPC0/FK9pd9MKPMhaNwnewZyD4nv+nrluxf4xyNuWd2
LqdjsTBupRWuU3w7yq+DXGcy1hRrJTYU3NdPJfN4hu8Zdmbn3RrXYXuIPy9D
24B9R7imxDZxwpxhxwPMmOEW0/e4fwt2m2gvCsaC4qt98S15Z9yvsuinW8Vu
R8LyhNOt4BjCd440ZglvonOb4f9sTqWYiJx1bm3vPwcyLL/CW1IsPeFVDK+H
Nlm2jxGMO7fTBedPOO4GD9Bxn9yD4JQQv9hxt3PrgO0pE78nma987e+J5QnX
sTYTfq7uwXVW7EkzvpPgPbZfe1z/NeXDmHG4jA/PeZ3p48GwzUa8xa6dWVyD
4jjUp+NxnoyJ9OH0Nb+nfSo4LjCvqX/MYa6xTjw2e46f4wYbumfCM958z5/9
cz/wMtdJzr+Moy81izej3x6B6+S8wa+LG8x6kO/T/ZiNq/susW0GmG8VJ9Bn
JI3t5fSedm+z+8DMDkj2gPLvzt9xXrJxzZ55Or4zOzs5q4J5GPki3T7vxsys
s1370Ic+dChxbDSGzezj9EzC/mZnLO4ddh+AvjFcZfmAu28wZyO+yzBCdF/P
c2ZYHOcr8cVfHfPeuM++//n6iGxak70oudeR8XrwzijPYViU8d8Et63iyenv
Yb5x/DbB2+/luM3eWcZD6JzifaLcKdqfj8h1Yxy/eN3VMVX4KbI7BJzH9C89
uwJsbNdzNk9SDhiuX495on5SzBL0P8b03h6crZf5/vRcP7fsfLVjoZ8/jq9k
+Dmct+RZl7mCeh4yZzKMas8HZfszPpQyRpTDcYzhbK9Le4rvz6moPzb+iXAe
vYdz+1XOdaQPm1/p9LW/t7XCeQzfsfM66oc9BzM8HT4bOaes3Vbx1WzcAkzu
9saE46RYeoYtD9gzrtnY6R75i+I6FlcGmCfFn6GPmmA4tr5WcBs7P7OzFH8P
a5FxshUbpdzD7Xd4bRbvyVqAv9Jz5zgZtz04pX1P1h6h39ez/rnMXCitcJ3S
in/nqivOhvcOxw7uM7UNRPuiHesFDGQ5SPp+3ZlHzh2KX/Tn7JzOOGDft1u8
b9mrh43K+A/dWptzHc7FyPrY69r8XkfG6uQ9hFwniPsL993L4Tp2P2KYLeQJ
P4fxSTD9fu+LPD+9zgTLHbNjc8RnneH4rD+XPd/Mucny6Sb+nRBLRPPlMtbF
bHwijkNxyAynZJjL9mV2/s3mk90/Lc4IzpVwLJL9mGKWZF0o+4viVev72Mq8
ic9CxnW8TSy3p+2Ji4J5Z9fJFK9fTovOWcC4cmaeuXZrg+8Ye/TxS+pd+Hl2
ycyN8bzuWSfP6XxZ+N6usflKAYda4DkzLBLOPTIH0/Vtn4nx0uPB/dx+mGEV
8px0H9k+51wH1+dk/qf40+9B6rrJGK1hzf3wFd373HPle9N14Z4J13dcir1z
Ys+y73hhrnqMh2uQn9URJ7W2SbuW6flC1u+HP/zh3n75yhv92XhA3q3iZWbu
LjTn/8ax3escJfiAzYUVnPBz4Drbmk24ztXan7VkDwz2EMZ1LJfOcX5+n/cU
z2X7a5LntHZuGhu6m6/RXsR/Z7EF40c/F67j7r+yfwZ9CbjO9HkJzqbY3l4n
4Bz2zJhy02BMZs3NtShG6MRzdN9ZmWOXzXEivB3sfylesGfxamMcbg/uRG0F
0R6d4Ax1Js/Gg52HoQ97sjaCe9HzeMZPw7NN44eT7nsWMwe+neB8v/54hAni
synkoTYWi+TZOLt/Mj9Snh3hUMgVqufltYzrPG84xHNm3Ll/gp7nkQ1kcvbo
vrLz3fYxOqv8+wy5xCLOos/OzvpoLZ3w8zZ6f7M9KuToFG8ZLI75Otavc1lc
Z+4Hmu2DjkewvWFfnmPOyyNzHTfn4T7H/HfZe/dzNZg7EW7u74bZouIx43t7
Zr+fnwnSvyuuuKK3v/crN8e8LsBHFgfuw3nSM5rxnRWuszIHD4gfKuE53AaS
zPt2r22+Tvw6J6J9kOwZbr/KbHz27Od7zapdZgnbrWLPcB4TvnMErhPj931b
8g7Me3jPuM6033tguZTr2HmRN8plgn66Z0jn5uLYhc8QjBHstTr/QOcd2HMu
Pd9+Du+aYma3D/DvpdiO7G2rWDS8XoIH6LucnqnRHvWMfxekr66fqb0oORPM
eTDlOsG7Y7ZIrkHm97soFspxFzP21jdkNavCZ4F343gOjfPMOcW+fMdxwhNe
z01i1xzXAVthqPFmxyvDRSymPok5wd/2PodxGww3BvuVWdd0byLjx8fVY/8U
t5rx8HGIEe6xz0MwGaw/ixfZuV3n5XGbN2Z0KQ5Iv9m7msw99l13FoSYft+z
dg0z+DNTvz/2O2e3yM4t6J/dtzif4JiIjssEL8+4DjuD6RkUca/k7Csc58or
rzy86qqrDv/+37tlkkM3wTQz20Mw9zIMm5+jz/j7TfkOzCH7nMG6de816GvE
a2l8QrA3MzwR4+zovE3mRTheeM0ER2cYIMToejyiOLV4r53MH7ue3bwMMLv7
TvC+ozU94xhHxr68zzHfmfQhec6Qty00ygeDNWT302VMma33aO6GPEf7U+n5
H7z77Jx5T7kOnV+6bxzPBHaB5DziZxLHOeleQjDN3FbH+EmM/yJ+M93vFriO
vccq14kwQ5Tbr/Z9yyEI34nqFuAe6PwL8FvqNzNrCX8f+zYm9qgVP4B7fyR2
75rhy6HN+E0y/QR87mxOsXk/zekD7m65TvfpUH9cjJv8GjH3s+88GWu+ji/R
vvg9k5zBhO86nBU8i5t//bvx2qxr8vglNbZqTAmHDscrwmwZJ5/hsIyrpOf0
IpbCcWT8ivwusynK3mx/198X+Q2uHfpMgc1rDR8n+Cu4vt/X5/zL/r7Erimu
w2xJ1BZxmXwn2Q+jMVriOmwd4m8OuDZeeB5k7zU4b/Xn+f55WWtwxmv7u4uw
Evve5WHqcP5FY2HGge3T6p0ekGdFnBX2hewxybzNbD+/GK7Dz8bItzHbOxk3
2WcvxeuwtcGuw3BgmqcxHRs+f+1aoFgkwELZ/rV8vl0uz7F7DLM72HWU2F/D
+ZrYw3KMw8c55p3zNRXzk2z/8Pbq1IbP9q6IP7OzY18OzuZcmr/B7TzpWRHg
3pm2Kc5fvS5Jfk7ExwI+EMW5ZTyH5boIl7GN1ew5dTUZ42uM/f8Y0dQOsIea
W3YNsHcgvznxnO4H80GQPXzVHpD2c/adoO8cbz67B9/hZ26End16cmeYXlOa
6zxPNfhCbJ3Yc8I90WC6FGdlthP6bMHvsv2FnQuT88fuQZFPj2Foy00VN0px
R7RHz3wxjEvwz2a2a9aX6L0VrlN8O4zrcDtAgvHI+bYPp0k5oX3X4T4R+8uG
LQt8/i3nreMewnvZOWzxe7T3eBtswmv2GCv3Psl6zTDgXv7K2XoNsLRbAzY2
mnAdulbtswQ4nXLh3qdgj8ne6czv9l5yHbqfZP0lfGj12ikv3u86Fu9G78qt
gcDWNOU65hxd4ToOx7Hzd3pOEa58WRwnX1/2Ow4LZThk+YwJuETGdZJ1uLQv
kf2PrSfXR9u/aF2GY0rWk9zD7iezdXAUvgM1YlgOB7ef5fw14jvUXqnG91nX
1yWfjo3NW8lxYc/lfFiGr1yjOU2o43w186lsn824zhKPmMQXaJ/a88b/MOHM
x/z825vHpJjDvr8ES1nsFl7DX8f6Yzzelu8y7PYMXWuyzzu/TsR1EswT7lEE
H6f72Apnme7tC2eIw/RrZ7wb+9BWxd5D4p9Pz0Z9htg5Y+fbXthy6Qyd7fe6
Ff018e38/V89r+3pYOPifdTvLsVSE+zO5q63/c3Wp37H+H4jW1bfl8q6TXCJ
45aTeUWfKVpDxP5gbaCZnyG8D1nz3qcVcVqNZ11LcInFN/QsTrlOZLcncyzh
OtYOkNphyPisaYUS+8N7goMX+ryyd+7Jdeb2Jv4OZlyHcvVsv4+4Trg3JHuv
wiyTZyXzhrXp+3b74hq/oXY069OZxZeQcXZ9Dq/PcdJJ+36ZTfSIza6neK+9
xPFnxnXcfhvvWfjdvddxcC7Q2LITz5G9Lcde0divvDtnHzPziXKkKMaO5BVR
rhPeb7zD0DcUxjdzHxiND1c4y+9Fnk9G94P5v8R1CNda2Y8pjzH3tN9ZsrGy
/SCq3buI34LruLUK+4bnnc8csjWvrgHrx/kpCc6gZwHDCgGekO+F38n4Dnmn
SzghPCf2wBVwNtr1tRzDuMDjeB/j+ev4FX33wb2ne63fI2e2rlJbp/Cdojv9
q7980wRjLnCpfXlOsi9SbGTGgZ4vEB+lnqNjoLG/K393hlkmZxqNt0owTcoR
wn3Y78WMM/q1+iwdo324zipnc7YWezZlXIfMG+yXWmt2bwr2nhVMqnlwwnVC
e8+ee9MSJ0mus/psPzeus4jFIq4c7WnZc5F7j+sF+y/bh9BudYR3Mj0TWH+j
fZnN2ykWivYFj8lmY+2eKbBRuP1mgrmzPSnnOn4c3NpMbEt0rjEMk7V9zlwy
Z8O9xOkG+H2XYgEybtm4T+1jZk/O/DT2M8UpSFyZ1dphvCq1I5k5EzZ7ppxY
4F5ufDzfmsXgsT54/x2JoVvci5U/KbCbUvtN1O8E30dnJNsTltaJmfsRN5pi
yYPsHDbXsnsOvQ95jhWbhzrbg7GI1m1wr6XxXjlbFrjOLA6W8bDZ3Ij6zTEr
we3RHsf4YPK8HX9H8yxopYZoaYXzXHXl2Qn/JX20e+4CzwntDdM5HJ3Z4z2z
GCm1X1i8L2fOKvbBe5Kzl/GGtXmT7HtR7DTDONF6R7x0VK6zeh4F5+rKGpxi
IDZeK3xnAb8fnesE+8W+XIfh/cv93s+D68zwV2oPCcbH7aHk2dwexNdXbpeZ
8MgFjjflbB+ZjDVZp9G+pveEtWa5Ts7FYtsL51fBeen66TEv3UsWx8Hti4Ef
a3VPCvHgKt+ZzMOU7wT5sNEet7T/OixvxspgY++feZ63a7xmwJlQG+1557ey
vErlzjGdsglfjbiO1//JcqSG3S2s8U36xDiH9Ss5+2m6f9l1lthNlzhjtD7X
MWy8l+b7KbUzrZ4P7vn8Otd2qtHsukg5VYLv82fzcyDDSyEmSc7j1XMlO5Mt
vuO5dGyO5O89PofH89IziO1t9Kxf3HPh3or3EwzJ1uz73ve+w/e///2V71z5
4TPBO0/mzh4cZ3rWkHNzjets7xp9yu5MUXsv2k8WcV7IdS5xPLyKp8i8p3sf
ztfAphOv9WfMnHwu6DNfu+k7zvAEPYMZdwtwR7BPKF4/40Z74Fh7lmAfKSdP
1speWPoX0dh+bLG39H0y70Oesy+/CbH3wm8Wrke/Q8/w+fXUHDHzLdyTjpk1
l9m8ovPrqPvq8bX+xXwx2Isi7GH3F7onBTgoO+Po+oz9FSHnMbg7shO5syh8
P+NZ6F6lzogk/z/ABBxLZLYu8zfDaSivQT0AxWNe2Np1Wzt73e8fnr1+azde
//Xe5G/l8/pdUv9mPPfz5vobP4q5EWvAU2g8HddyczUebOyb0RTwZ6LHJYg1
nEZ4EL8TYid6NsZrp2OOxEc2tx/suQeyZ5g1gjezceVznHE3spck63e5vxHP
yfhb1B+7L8zOYve7yfnGrpPhxggzMuwbzY3kfEp9ihEmcmf+2rmfnqts/29/
L1xH+E7nOpRnLszl7KwJGr0HWSNL2Bfec6Tz5W2DE5wXnr98vFM+u7KHZPaN
bM6a+4bnJsEKdmynfCfCX9G7NZgtsgHsgzPoGlvlO25sovHhtuMVrrNsl/lF
tWieHSRjt4q/Q668xiPic/TnM4Z72eACfOtwejRWlCss/PaYXzN2ja3YIeTc
jNa04kN2XTD7SGB35ntWjNemfDE50xXHIM9PfT2490e5Iold3PJAvffjcxr7
ksLEXjMs823gPXScVqRJxvkM4v8zyDeAx3QOc/Lrh+dOfmNrN3zj8KbeXtza
KdPq37fvlt8KB9q4z+BM9R7l2u165fr1u4Un7b6D3IT5jVwz32McTf5d+Q7q
QlBfUKRdZ+Yu8pxQ04HM+wluWuI66twjmGDRZu/W08p+y3Cpw26MQ83izHBc
7fN4bLCEJafns38X099GnMRiHPusGWY1eG9q1894jsFD1CZi+THj5PRdx3OH
YYGYEya4YhU/RWdr1oeI60Q8Y5GTXNa8y+YfWVN27LPzVnOd7DzW141wmuNX
jO8s4KfI5uO5wQLPWdzb0nkY8YDJ++bXTPYLMjeX9l1513DmZD4q9f7oswW2
G8LL1rnOwl71X4nvOG53kL0Hj/EoX064zpTnhPvdHmO4zzi3eznMgM8y4y+M
60RrzWEYHTManYH+7ErmH7EnuLMzsDtE79v3Q5+V01wI1ucIL0wwVjY/PAaM
935vi+ea0Bxr+ncq/AM1bnAdqftdI34N4ADED8LjrDauUvH8dS/k7doXPOZP
OI3wmJtPvXR48+mXDs/X9vLh+TMvH95y5pu93XpW2ivQtr/Jd+rvdr8v1xIO
VNuOE9Vrt2vKb8q/+/eBP9W+yN921zkn3Ojk11XrnAw/Q78T+JtU/VGSi8Rs
owp3IPc8EfjpshgFhomzMz6bf3SuB3a5hIMom8Ey18mwGd8Hsb/UJnBMrykX
j+M44dp+yHnYEbFrtn8luCbCZBEeW90TQ5tl0HB+WfsOO8f4nMltpel44HNl
Z7/BESH2thw6WHPYD+Q6V11x1s0peo3L5CYzLL3UkjnM8JtfLws+0gxzwXhP
7Z4BlwgxN3kWHv/l9zSKLad4wfwmnfPx2rf7XoYB8bfsnUbrXPCmOnMmuUf7
jHeECfEM8fNvcc78t9DYfjU9Q/T+MrMVuLm+T59WxpC8z9V7WRtFlN8X78v8
jL/OzS9ig2U+nWN+DMLfZXMv4zvszNsnRoSck7N4cGZjytbSUfYsPy+NvuYJ
3Z/BT4B3NB4gPAFjntQ+Hl5j+B+sVjJylHIP5zdpvg30b5yx/g3iE+k+lrR9
g7TBJc4r7vHK4Udv/IPDj577g8Pbzv3zw9tu2trtN32rtztulvYqaeN79fe7
Vq5VrwnX7dc5/+rWdr/Fe+j7jOuV39964yuKV7FWuFbhVOUZq5/Jjqup1cN0
GKL4au9f0zriLlZ+Yg/k+D22iWQ2KhsnMY2XCPH1HricXpv/LsS8x8aeqtYv
4zp2v5a9mvG5Faw44wiM8yzy1jU7ksdCjjcunJeMU1C8L/OC5kxf4uO4iPum
9zQ4NbLvhdx5H94dYeiDwXVKvs4vX3ljyANyLpC1mJ+pdz/Dv1N8HGNW+/tZ
nJ+7D5t70G+GBfx+pTFZiLctjrF9DmPmJ3iP7GFTPBp8N+WnFqcee4ZjlxVe
HGBVh2tYLEiIi7IxD9ZJtAceZc7/t9Aorg4wOTkjWdxmeFbu1Z9n5mMYYuCF
MVfnqrXxk3j7lX05wd/Rnq/OeuRgs/dBsQ+x81Ac5GMZ0n3eXIvZBZfqq0R9
OMozBWtP3qdwEIdnIW6pc5Qdh+jco8Vg9biq61tcVfO5rHAX61OQJr4Tyy8U
Rrf+DYgXu7n5WbpvpWB+0jqvaK1/hn4Y+a7iHq8e3nn+tcMLt5T2+uGFW18/
vOvW/723j330D0e7bWsfv+2PXKufte+V35XrSMNr1e/f7tsnbv8XW7sD2u7f
5br9ers+lr52rgScCblRedYyZp3zWH/P9T6/iDc9x3EO9DqnUE8ntWtHPMja
IBJbaYSRmb0qWtsUm1O71tFsYg7fENuz2leP4Zl+yT9/Hx/NM7sGRL2ex5Kc
x/GznY0Z80kzjLnEl7IzYh+Mz7BnxHPY87J5FsZLTjhO+pzkfnIPe6Z+xM9p
iiOX7aP82UsTn07RYfuVq86Rs3AV38W4b4an3XuL3tnKdwLcmdtM/fns3uWx
Z/VzEK7DtUWT/Wqhvyk/IzaSXxRWpnNtmetEzz/HqxHXcdzyMng5nXMTvLXX
nP+v3ez8snsg5TDRXNT75JGf280NMhfYvMs4Npt71jbhciBGPFJfW8nYra5f
u19RDhWdR6lfJz+P5jyH7H3B+e34TpKrEGE4alO0Z4w5w6m9+vgltZc7f43z
tTw/4sgazznX4qvO99itLY6rxk0B76nxXxADtvGXwUMYfxmxXxsPEX+J8IsQ
q9/0z7tvZHx/84XceYtwktfqf0tDnqLaLa+r78t/C/+o3KPwjB2vuPvObx9e
7O0N3S68cXjPhTcP77nrzcN7e3vr8N6PtXaXtO075bvlN+wa9rf3fezt3u7/
+HcO7/9Ea+W/P779vfxmu963D+++49udB2GrfGv3POXZylh1ztN4JL5fibFT
OUM2/s/42HSOkM4DQszNsMZeXCe1N03s7OF1FvBNgOeZrSPTQQj5WHROsH2Z
2kt8HSPFdRA3s3tGdvOVMZvxJfaej+wf0Dbxo2PmmLMyLLkSE7jO6QiumMZL
xJgwtZkjBnBjrb8nXKfU2PFcJ5vLwb2Se8b8zMd0TrnOEgfT8wb3IIbtMrtI
bLvwdmLLdeT9rvOcZK+xa/C9wtZHucbSnAvmDMWKa1yn/M7FsEW+iHScs8b3
tnyuL+xT7wFPsbzx6O8u3//cOiS2MDoPL5uD6caeef2d8LPJ4nbq27E2SMZ1
iE3O7xHPqDnC925+PoTvIzh7Y76TcIY9G+MvuU+H54KzmizOzhr5kYitveDP
7m8BntJxLMSDVV9L87P0GC7xiUg+CWDjkc8CcV82NqtxmOJ7uJPxitv+qPsu
CmYv/OLuht8jDC/fvQhcxP6mfw6cRDhH5x3QhLNs/OLtyi0++Yl/mbYH7v5u
bQ9e/N7hg/d87/Ch3r4PbfusfOeBi9/tv1Ht4tbkOg/ide79/uHD9/6gt/Lv
ft1yzd3vS182LvS24kkbJ3qrPl8Zk8p7duNvY+ww1q68w/6eIcdI5QfBXHK5
QMJ1jrd9wu5lET7ch+uo/TXAERFOyOJKI/tdxANO6PgxeuYG+88cixNsd/yS
2cP0Pl3x1e5vCjsb3kRx4swelOREL3OAFZvoFJ8n5zobt2B8WTxO6KML5kY8
XxO8rnAFiWkIcM0yNlvmXuN3Er+muA6x64ZxTHZep+/ZYNlk/KO5tbRG5TOL
Lcxa4HsC3yfQh3IdGwM800neF8U+lBM8q67JeE7EQe07OirG3D/2iL8b9n4u
myvIfDHj4s+EqAVjRXEp25dznPtz9+ckfdzr3rgWor3PruPgDOv71+U+t11X
s3dgz5ujNIKpo7XLeA47YyKbTupvomfQOlZZwhuz8yy8t78/xQdkD0XN4ZGf
P8tz8frBoRYycBvMtY/zViRfZeMs1edy0z83eSTEx0L8LAVLWx4jHMb5MpoP
Q3wXyB/2acI9xO+xNbhe4RH3fE+3i6Y1blH4xCP3lfbO4SP3v7P9/+7fD98H
XKPwj/va93bf+dT9f3z4qU/+8eGjn/yTrT1gWvt7+U75Ll5Xt3fGfeW67drq
+tDkeqU/gwdpnlXGoIxH9QXd6fljjZkDH1CNibt5e9c1L0j4j8QVnn7JaM6N
uLgy98ocrZibcZ1jCR5LuH0UX+rPyojrTOJWJuez5QBWt5z6ccN9JDhLVu2I
CjPr8VHYmeyj+/MdYl+xOS0LmHTKdRYw0FHsff6e/rwJ8Rqdj7FNjH0nHBt8
Bys2UfqsgW024qYE/3uu4+21rF8ZR4nmVsrp1Rq1YzNfE5Zzhv2Hfqd8fk9f
rbseWYsxlpuNx+reR9bGkbDzEXC342Zzm8GUDweY0WL01F6Uce2AR9n56jnR
njj358FzLpdrZfte9n7svvpeP/f0GeP+sLkX7kt2Tybcwu6X1K5EbGqr40/f
QbCGZm3GYWb7csT7onqFbO/0NU8GX1F59tf7/Inuf2G6YUYzDLW6Mu0wrR+m
tcQkrqzgXOQs2DBvReWv3PaHPcfk7uZPKT4F8ZF0zgG8YnCGhu0DvvDpB/60
NsYhym827qB9Hv3au8/kenIddr36twf/9PAzD/7Z4Wcegrb7d/m74iutn/ib
xx764eFjD//w8PHa3jVt+6x8p16/XbP3gXAY11ofpX9yP7km9tE24UKd93wC
OeHbIy5uxz2rz6vwodv/heI+wnNFX0E051ADoczBMi8L9y7zvawfXPfapjpr
c5/Cyn48u1fod0h4Dstp1HqFNq+GcTaz7y5j/QAzh2d+8N3Jc4d2L8br7PmR
cLTpeeXwg8dxGf/JbH7p2ZyML+UQZh5ybBqfrUfGKeyMlHtP5iXD3pivU7QJ
KAdLcCHD+JTr0/f6bL+GxRqe6/B3S99TxDUsVmbvbG+uk6yxkGtFOHxch/ui
E7y2L65nvGEfvDbjekFegJ0b+XMEayIYv9D3aL8TPJPi7wdmDRwz9z7KmL1X
PCDB2fvsI258sj1633f0HvGcVTtZvAeTtWP6HdkDZ/fKzt4j8ZzEBpziosx2
G531lOtdMjF9SQ36gNt0XoMxYyRP/+bT0FhOPtEKw7x61AvD5jW9RlwZ5shs
+fhbfFn3ybh8FZPDovJWhp+m+FQKrymco3CZzmMsrxDsLjzhkXcPP/vIjw4/
+6kfHT5R249N2z4r3yk8ovyuYv0H/lT5OeR+wkM4BzFN7t1a+Xf5Xelf5RKG
G+m+m99DP8e13r0sziP33J5nu1+/LnAeNbatletXXrh7F+ifkhg54YnlnYmP
rMa/Ae+pegiohdA044b/55t17pY5Xeb7FlM11lfkiwgbxR1rXGe2d6R4P9tH
T9jYU1aLiOsUxjpfgPmysyvBe+kZtQ/XCZ89yEdEXLr3ORm8r5DvrOE7el11
zeRspjzCcL0TE04bcp0I5xJ8uoJRkWsgz8F6Zdfk+bbCdYpvp2tOr+A3uT+s
iyhmO8YEz/J9IfFDRfxC9QHzjZBvBNhmjiM814n8ayGHpTgn4OWqTzO7dLAn
ZPg+wXf4nC7uZsLxQr/ikk/+Wf8MkS2AtXCNaNvIik+H8VX73HvtKT8vrhNi
2IV9hL7PBfuRm3cL+xW5L7/3wvmd2SOj9Uy4ju0v4x25zfPSZE7rsZna4uAM
oT4ae9/I9xJiKm5ncNgGtaZcnca4viNqk0nufve/nDa85cahcawa0SfuGmGQ
94KaYKj/ZTXDXH6M5MTcofNgtjiztyBHvsWaQa48y1sRn0rxsxRs3fE54wOW
0zz648MnP/2Tw6dK+8xPD3/tM39++GuPQdv9u/y9fP7koz+pvynXsHync6qC
+Xdc5PGHDTdIWshzwKeDfh3nZ+m+nR8Of47wm4cG97D8Jo9v2+LZFN8x90De
5HxUwHfYc6iYuMaHyjssfrjynpW/5w4f97ZxoNcr9ynztMzn6uO5/utQx8fX
eA21rcNz0tuMU9sLOQ+me2hqM/L+DfssiNNCnoAadUG/w/MzPX8CPD05Ozge
D2y2NJYtw/WTc5PY7zz3Wjl783ennlWwU4opFnjeCX2OrHOdhK+S53ZYAs9P
4GPKHmd0N7tfx5zzrpaow8vzMfJcJ+A7kU2RXiPGJRbzxfaEhTiyFMMwH9MM
//sW4fPUJ0T2rQj7M1s4m0MpP5n5IoO5anHaKtdJ9xvL847it3B7ZcJ13Fq6
dGjPmhBb23nxi+A6ds6kfo/8uWfN71mLc3zKcfi+b8+pKedPOI+bR2wdB2Mb
c6hobnsusdQC7kSvddzsdcSHb3Vy4zPrOfU8nuPwOLJIX1n4TeE0ls+4fBej
Kbbphb1O9cEu9hixN51ul8QiFZ6CufiYI8Ny74fOF8mdufhdmi+PeS2Ys6L8
D4U/NC5T+EnhMlHrHGfHaz732L86/NzjW/v843+x/ffub+Wz8p3yfcd1wPfC
4sseM9wja8IRhj9k5OxIro7K07HxdSZXx3Ia5DUqFwj1DGDMZbw752nP1v1C
SYydNNufztWAr2E8XOmfcB7x9aDmgcyxMhcLRy7zs8zVwsWF8xRer+r6QM0m
rW1t1im1VZB9LsO4kz2G2VGYzZntc6nmIvRPsBjTEPA2w3WcyWM0ckxN+U6E
I2bYiORyUlt81uclnpPxppwvzJ536rMADO7q5NKzg59VS/M0wbmz96P6GcZV
yrvR70W4TmlXfOi0HtMIW7J7RzEjoV2CcOko72yKTWMOnvGUNb5zSfclmNMO
51GsGL8/vLfus9kfMpxmMfiBGWvD31d8L+n8pHh0za4s42l5mJsLbj7swSsW
MDmfA5P+kzn9c+c5AR7PzjjKjY90v/0a5Tz4HWs/M2M8n08L+ys7A1K7Xn5e
Iieg5749ByK7LTsvTL5L5B9n3MTn74NOLtEB6LgL/P4qnwbrxqhc/pdITZih
5yv8ZsvzFy7D67V0f4vRJCtxYvd0jgKxYQ3/PnwfNIxFusfrfvXfga9A427A
89iMf8HGo1m83GPRDMd5CtqTzTdT/TOP/rj/9/b58OlUzgMcp3xevl+ujbFb
qc/igZhvYO5/b/frHCDJcxEdBM3/vq/iwVAX4KFMC0F02S4SjYVPEM4p91M8
8wf9nal72zyo+63P6B3HmVT+D+N5ZW61eaX6f/fgQeL/KXNXNN8Kjy/cvvIe
q11OasX2dWj17lf4DrE15v5gfr5PfdYn4v0JcZHCY4BDGddZtkFO7FDclhvb
0UJMm/GS4wOPKHx5PKjBtnhW++fgGH9qH0xwmX7uYIwjHL1kL1vg49n8gnnF
fWYzvOzPVcTOFn94rgPvh9mGzZzyz5BjQsbtnS0B1lG0Bla5DsPX63zH8o4E
v7G5ZNenvYbF9xG3sn0N+xHl6z9rxno193g/7Jm1mW3Fvk9fO2dh3YY4PcK2
zwbvfuzzqz7sXwjXWeU7++x1e49hxL8T2wiZo5kvljbCFcK1mZ0PdlwiOxTj
v8B1nB6RsYHq+Hae78J+5+y8uL5OgO8easUo/4tt4o8JtHQtr2H1KyWPv9eG
ITq+wm9q/our2cLqtLwF2mQjpx/zXljslIuNYjFRksPywJ+oPBOLb+nvrdbY
A3/i821Mbj6LT6vN5tw84vNlVExb40JPYI4O8BvUJqA87V7PARXPuPhdpcVm
9aElj1/XzHlLx/V94juqBo71r7lG6uiM7w597HtVDtTbLmYQORL2wfMx24Qv
vcPfJ/rIlP7DO45jPWx4kIyZ5PqIr6fX97nxFc17bvA61rq2D9QntXFiUxuj
xywRVu/nKfteaH8y+7DF+m2/3fb2OdeZxgEkZx491wJMxzlFhuMmmInkv6cY
lfCT/NwhY7KAtx3OCvC37esMR1Pes5q7RHlOdE76azvcEvKGNay+xnUmWCDx
S+U+OsJ1jH9wH66zEvfax8HOI8J1qB+QjTtbQ+S67pnU/nApffbUt2PXAuWX
2secx7bE+DIe68CuFNpW/FxQ/knHdfbw7aQYPV6LzO7g/Lku/vg95DmL+37I
d7I1mKylpTNmqU1sdOw9L/nJkzl34H3V7J5TW0Zil4q4mfPpWC5iclpsTLH9
HdX+cRwKasm0WjHnbtAaZTpPhte5rH6ZMy9D7r+PO7McBvXHMI8B9ZatJlmE
Wa39vscsNX5SeETnAuALEQ5RfR0tzwTz36WJzwWvoX4b+UmIprLlOp3vMD0y
zKE32mGStyJ5JtjXOJ6saSxjnRngLsxfgvVnhFPca/il5x6tFs+Ok2L9Hle7
B2v2tFo/qOtc50Rr8rfhtzM1gqL7SF9dvdI3XaziPYYj0Ryr3fiUses+vkDT
2vrKIh3szo3vG5pv5T6lD6VP5Zklvk18PaOWj9Gyhpo+wn8K9xla7HF+T5yr
Z8+zpM65+R7am6lfOeI6gMkcL4DvXp7NbSFPdsE+l9nhInu8xSUyflOMeszb
2WZcJ3wmFg8RYTDSHA5g+NPiPeLn0XFi4x0wG3LkH7M6nV5bIIjtIrxvCevs
/l3ydITr8HydABtG/riQSxOek/Az94wR16GxMAQjRWPneJP2rzD7QcrX+3My
HhdwVXgOy8kiv6zyHZPvWB9viDFp3tmY47O4G7vO1HufzgfDme1+ynBtyJWC
PS6Zm5kv2K9LVmcy2LePBS3lZAFvTn9nnsPwtcviOmRezdb2lKsdM2uN+DNm
XMfO19k+QX2nbn75sYrW1czn6biOi1fh9lrHr0ONM1IP0/AZpqvca1yCrpTS
KTMxZ6itjBxG5+6/rfP5xTeDOsgsfsz4TwT3V27SeAnms6h8/U9Dvj76QBrv
wdz8zpMwnqzm+W/f71wH7fmkfxk2tjrJXeMZron+AFUz8z5f3+ZhE0uW1c4c
70LX06x5JXdueSVxXdI3lN4cchbhr8hj5feK12C+/q2vb7plt0Ad1Vv8XLK1
UjtfTriRcKKw1qrEP17gnA7rD3Xfj3sHpu4P1P9hsYw9N6i966pxsHu35R7l
nrWmqWhZ3zLq+GDdJtS0Fh4kNU0l9m3z+Rh7icOHXhuN7kngY0b/Dtt7bCyF
s0OSc3BwHW1P7byA2Yyjc3Ny3qU2T4e9n9Hnk2nTuAVmU98jhi2MKWA4hZyn
3qcTcN3oTIE4CMSf9Lo0VsfjMfrs0Xja+WPjr6+x8ZxBnKCZZ/Y8pngd3knR
X5NWdNg8liG4KuBSGU+NMCjDmVNsFnA7Gm+l8BHYgS0WCuby4B3P6mdIuJH2
C0MfsnfHbBbUB2j5YD72bn7A/hfbbxjX4WPrbewxp83eP+ergY9whbtcbjtu
1yZynQnGJnttusdG9oNkL0/XpJmLqT1t5QwIxnbJx7Yv91iJYTO2iym/MvN+
pinE7QjJWLi5YnjOUbiO4jdbrFrVACj+m1Mv6lqYRoNZaZjtMGjBmRSrGnyp
7PdGV9lyGNZCHS2SH4F+EuE4Ww7Llr8iuSs9h4XynDhGLPIJiU+nao49MPLS
H7nPxICBRrH6G+bTX/Q59SrO6WJU44XXExVe0+u/gK9FtQtvOD8L+lrkHYtG
XVQbiM0Hqmt329C1k2Y5DtZgRc1v0dGz90efIGrqWd7jaoDa/mGtozuMPjjx
Z6G/UfkXL1qNhO91btpzhu73cZUYD1n4UPXz7K7VY9sK57nDj+0Yu9crNyzj
V3lQiX07m8e+8Rg4Ev8GZ5ezuxj/stUTUPELgCvV98xZSO2pTMcgOXP25SMZ
Rly7ZmDLs1jdYBQap0POOWeLXPEPBH4Ga4MN9SIQp6GN8DjJsQLeIL9jWEJh
z4ME/2TnJuE6Wi+axHof57oWMX4wvhLoY6khWtqHPvShrb4OwzCO37Lnjucw
9eVYm/oqfgrmKMUejuuAHcJgIWqzYFzugPNrb08xMS/OvgHPF2HLiFdbLkZ8
HRwf+9wg9Q6J/cbei/pfiM0g3aOy56M+tZwjWx5GMX/GBdL9jWtophibrnc+
LpzrwfOzvXQPrrPGmRL/WHR9e+1Vf9FHomcPbBWZHzE7a/BeuL6TPBrmm2f2
NXaGKRwguTRWF4BgERYrkPlwugZA89egP0aaYNuCDQv+K5hPOIv1x6T4r2E+
zHew+fmWu2C812Mtb3/Ujhl5KOiDKX9/svlxIo4jWmTIbVh9mKGF/G7XDJAm
cWuCS3v9FZbbcneQJ/Lx77j8FDuGNn8dfRPog1BYHGPImj8GeQDlAHeQBv4W
9LVQP8tthHOQGqpM01s+Q54j/gqmu+f4zm3+vittpb5rlCumOCLjQCT+rfuD
bB5Z0/hGDt813aqPp/FcmS8Qf7dx0uZPk3d9+x8pH1DnPS3nR7RApB7VqEll
4t+K7hvayPteNGr0ijac08ZG7V7KdQCntt+WfQvjOaj/x/rOCVbJz6GJj2aP
s2cZQwb2z9CGyM4Je93jk+sv2brtWZFxHY4/GXeI7K20b9mZb9+Pw552DnGN
dnom45gQ2yXL98H5UTjOhz/84dp+5apz3q+C7w99ec4vFvgmIxx/FDtxhJ1n
vgLkfMJ1jlksNMmHd9fWc26GX8K8q8RfNefwSX52NHYWu+K4k+dz9u7gO5FP
0/l2sjG0HJP5iGY8kPmElnmOvhfaspw/fsnviHM1e47cb5HNk8jXusJz+Hoy
/17iUnueORPeoPkP8/NMuCDhOrg3Ml3+cG+NzoTjfg4LXjhjsIXNPz5D9NBQ
S0200By/aRpnghtrfFHDdXc7PD04TsFcwll0PJXX+e3xVFZbGeu3dN2xH3Xu
gbkz0qp/BXwrEnPWc1kI16maZMJvMN7sYeITInwrqi8p+ec1puzeH6gYMZXv
Tvggy2dR8VSgjY2+mGrPBx+I4HWs+6M4yu26hguLB3Pc47Y/dLWGVEwZ1FAN
axUxDnMr19DzfonXenyW4zquTpLmWsJ5olpJltOIH+SC1SsncZeKD9q4Nxcr
Z/xkVjOhaZdXXcCW92O1L3wdU+3bi+bZiD3UetbCVavPB+qYSuxb2Q9qfd2z
Lf+u5f8ozWvYg0SDRPxDOifIxMWJzwewXT8Lce/snAhsoUexX9Lz0n/nyNzm
COePPUtDm2iGcaJz03Ke6O/0TEy4josVCPAnnNu0/wGu3tduit9BmyPLC+h+
SIZ1qa39OWq79DnVow9XXHHF4ZVXXlnbr/7yTTm+Qq4TxC5NOUrEFZlvaIrL
9uA77f1b30P57843ybyIY9MID4m4zgn7eYLTLpfrzNa3GX81h6fjZn0el9wc
CLkOey9kzSo7UcA/rF8pzc9csZ0ENnzLdazffuY/p/s3jL89E2zsbeSLXVlT
9LmmfCxZS8E5wHyKy/Y4Nk5oG4z8OcG9c+4ZxwzPYt6zc4bVpGEaaDclDbUF
Nn3nlzf9sx2mKRgHtQEEV9/beAzanhFPyd8K3sLYG1ujJMs5sXVbQr0Aku+P
Ne+FF20+HZ2rb/N0xHfD48ze0XkVJqeG5QTJbzZ+N2LKrB6YbYJ1ew4+2t9J
bJjKa0E7/a0Gmwc8Q7C8xbbCFVROlW2Gk6A/Z+RmDb5zp+EJvd2ScwnWRi6K
xuPIdbrGBeNaJj7OxnnJPXouEHA3x+EsH0z4k/VtRXxo5DhtNZ4K5+nrCrTd
sMbQplvAtautBp7Vwes5V6aeqTyH47Aw7psGQuM9Ledn7D8vdi0E4UPCd6wG
vZxz6hyWM5/GdHvbIo2zCPnCStuT6wRnTRhzshwfsWh/jWLxF22wrC/sDGI+
HYqxCPb0MQtR4++DjYPjRPYMRg42yRWPvxOdxTz2TfpQOM5VV11V///v/crN
E1syy2tZsO9mPJpgznReuvFM5h7hzP4dB7yC5bNYrnN89k5yHBvxHedDM+9+
GQ+T92fxqxrPaL33ceNcZ3zHc1THr+zYzXyWZC9iPCd7X/YZI/sM82MOW9bX
nL1rNt4Wx+vn91h+X64TrotoPU3W5KxlvHHFjrVkFzog65HEQrB+rfmFJ3HD
gT/dchqn9ax4jddu3jQDXuE1NmnMz+sV2xScIzhLuE3300C9RaaXK5+N2vPv
qliv7hOxjfhOHNdR2srD92JrXGK+jnAX0bCy2muoWya5D8JPkMvZPAurM2y1
lLE25L2Gv0jOe6gVhvFkJs+C+hWQu0AuhuYZmj90jgM5G3WOyDy5yehLEMyv
OcxrnhvcjHoU31L8R35vOYTlEYzzdB4CfCdr8hzCeVw83e0+H2hwtuSaSmMj
4nExh8ti5TqXLXaG3dyRdTji2n5g+DWpA0R0KXytqO8pP5DW02t+nzsH57b8
sDxP17s+izWwhuaixMHddEOgfcBi05ZwEokfZxgv4znpGR3Y7FK/zT62tgD/
BHZD9Rtiuw15yArHSf06Hlc6vADnovp+w0byPOt8MMEYjuddSvgU0xIzYxBg
Ix7fQXwKiT8BuU7160T+ho/kfV3jKjNc9iydk5H92v9ufc04bpTxiiCOi80j
O2/VWGUxSoQDe/9JYN9e9ekEPoBZm83t6+36Qc4W2T0W/VV8va/xnKV3H8w7
9PepmKert/kw5ToMw7M1HK7jYF1N3i3jOo7v2HU148CRryfh9O7dWJ5CnseO
UxaLS+9vfYzR+zhoMatBbo2LQWt8pnAZzWNeGlji9NBvFl5j69LcObFpiy0Z
489UPU3Mj95xiso/Wp0WyVlRsV4PjZwZHnP2Lq07g34Xpo/8uOJN7Z4SvyM2
7ftGPrf4XWoeQ6tN32tV7v5b8iC6ju8O+225DmDjvuBzXLQW2XdMfNDbzkbO
8mBC+36kN8Ywc4CrhWv0xnC44gqD50iMUqilZ3iF5UKc74AO2E1ayyLmJjFH
s/n10i/hU3gd5e9p3K1rZxi/mPjOZLw7ByQxcmgjcLwHxl5xwqlvy7y79r3a
z13frF+V1fZhvhyu/4a6b8CRjA6GrBfU2lNN/EBN77qMAWq91f/vum/i+9Hx
bk7nmmCe/AwjNsZVv83UHkn4ygLWCW1/s5gX+hye60SxAjMtmozfhLZFi4FM
LgliQY8fCQdZ9I2psTHXo7zEnfWmTwd+DHLuFMyz43psrC/RvnPkOiVfJ7Mj
e9t0HlOy5guzLfgdef/raynh8g6Lexw+z9255MchwoSErzCeGPMEcq+Am0Zr
P7TBz/wgzO7h3v2ifzfyVZmcG7em2LoK1oCdjyn/JuOvuM41R+Q6gOGpr4I+
p3mOiX8m9NGwZ0/8QiHHJecSrhcb08VyDllu5ArXieqMoR0hzIkL7lE+q9eu
uTVZ3NmIKbP8xWIsixsxR0EwksTC3NNyAKh+MOg2o9+Gx5IZPeWWvz/y/0fN
SsV1HjG1aR7SOS1Mg3mmuVv6KX4YsU0rfauLI1cbsVrNhYA6ouM7b3YbtuMi
dwS5FiT2LNIkY1oOUx8DYuCEt6D2ssfWGdfxfp3OlZvPQhrzoWheovmO5Qsd
A9t2TvscXfwZ8B18Bu9D+tYh1Vg+h74q0CwQrUDgl137AMflnO8j42vDf4Ut
iuXLfGHjtz6WdPhbaa1VW18K/ZBdk93zHfW3+30MpvgpMVZV/EBlPZV1sekc
IP8cz1PGq9c5PUU4D/h3+LnMbbcKcx+B58zPnjnfyTB1iJXYbwKeE9nI5axK
9e4SrrNkW6Q+Ho4TbB+lhfh+IR6I8VyVoxHYrNVzTTktwxixPTPiCMzeK7k6
JW+n6LBR7nssmA8ZTl6d53ush5xzTzjOQvzOFD/Z+0X4cPbOJvZ7h8GXnn1P
PGvfX7ZHrf4uefb4+d+rNpuL2Tx4ho69cB3UDbnhiFynX4txaLPvrdiVUq4T
rYMVf9/Kesa1QuxZXi//ec9D7J6L9iO0OSSxACePa+0zV6vzuF+v8ptyFhV/
jfhqNk7zkvLPiN4Z88tg3EukDYVxL1t+88D0Es9itY1p7BnoiUn82KbP/JOe
y2/z+ZUG8yOmYQyb4TiCrSSmxuoXPMxs0SYXJqoFI3E46DOpOnEXhp9mq0Fv
apNMdMQU/7nDa1u5nA/Tohx35EcYR8VqEqX+nIzrEN+O5c4Y86X1AF7V2N7G
cCF2NzxK8tolt13XZmp1Zc95rsX6vurTQU4l1+384aNaF078Ohuv83wp4zlp
/BzhO6qZPBiuoa19UYxz2/qtVusQ9wCMaVO5aM2+ILloPabz4ojhHDVSt3VY
rlvr++z6g/Pf5nJVv89N2zsRfWtbz1S0VEINycjeeASu4/DFAraz5wfDqNw2
TGyeCTdKMdleXIfzndxHkGGp4LmYryr63mJcisPGht8omyTLAVnmBknMFfDp
/hwZrjdNeE7RY6v1dajt28/N0M+24BvYl+Nk94rmibLhL9rBma2aYzTev6k/
5CDnO24+rDx7YvvQHH/OVR0vIOuF+R3ktxSv79mymL/IB5LGwrLnonPB7zHy
viw/6T6DyO/ruA7wJqI5Z/H4fK7HfZ6eCatcJ+A8lrdbXTNaF4zpchwE+3rf
2+w68e953D/iWWP/RY20cpYXW2bhNlUDQHw1tjaNYGuoT4P1O3qDeozSxH+D
cWii3Yw+EuEYqA/Q/TdQD3PkxvxY5cpg7RjM/+/+GpKLY/03WAPeakehfZr6
ai7avGqrq+v1da2OGOLF7stpdumMX6g8i9s8VnaaZoZ7UM5jriv5IsITnL/D
xrJFeTJBzo7ykSDnwe+aPtFncv3weS5aw+ubSsv4/OkFrn+ePGuiS5A1W38H
n9HrHsS+U+2z8D6lJb5Dmlxnlm9keVpe53TUq2Lrqdf0wTq8Ev95/zuO6wjP
6XtJs1XU+j47blXu6TQDbx9+zh4jeDPk+Eg906ZjsLVvqNqmqFcd4Vp3ZjD7
ncU3EYY/Cm+KMMLkPMvtz+R8dmch0buZxG8w3HW0+B7i44LzFP0/ER4IMYK1
QQb+nCxWZ2rTD7jewM34DDk3Y3Oj8JyiN11q7Fz54TNmnPV7pe/e8nLW2Dyb
8JqIK8y4zozj0NglwnWi3K/Id5PaJpL1EeG4dDxXeCXjLIH9QuY/4wJ2vUTc
jNkcaFxlxNPgOikfZNdzXMnvW/QZJ1yH4+7ApmDmmOOKsB8i7veYf513rO3/
wXpI/PcRn7Txs7PYtZnGBzvrsvtfb++faQa0PBvUDkAN565xRrRwe21C0BEe
dThMnIrRjsV4NJWPAnk2oVYy5MZYDTObZ4O1ZCSf33EY1kSnTOVE67xopQdl
8mNUrE6WF0Pwlc05xzFnOEz7UnROSqrDbGPVXI6NiVlSfIdoBuzuu2lcvTJ8
H1DjyMaXWazsMbrXJHO291u9n8nW8Yy0obG+J3I0zAMaWsVQs+X0S0pPo8Zs
tnXCnhPr6uD4DP/QK86OEObUkHeBcWSzvKRMiyGObyOcB/hjpIfQY9qSPCa3
nzQ7ycZ5fNyb1d3oOXpKJ37YICTOtazjrn3dcubK98vn1vag4jwvaK2DmuPD
tDFuhByfHQcuHKjspVu8W1QzbBJ3Hpzh4bltcU2EDSkOWD/HaM5CwKMYxsU4
B32tKB5fc50s/sifzYyX5f4YGlPBWoARFD6mOTo+vjHTW2IcMvTtHJj5EOCZ
zO5beE7x6Xzwgx88vOJDp0OM6zgh4Z2Ok0TYd4Uv7IPxl+3XwVikPCTBaeQa
Dp/hd1NbQuy3iDBvhPfVfCDvitpYgrFznJ7ZPdJnit55Yr+IxiDgdX6uGZ7q
9q6I+yYc2Lz33F8Y2SX0vhCupwnvSPmP40AJz/mIGffoHc7ic4ltJ80jjNZa
6scb93f1Oq97wXEaq4NWcFePmznv69Po+o5z+2ukG4saYVLTRmmNPTQ4CvOz
oG+nawvY70OOjI4j+77Oizb13xWnuai1zVD3SdXAvMP4qi54bWamy+zqprja
LxzLM3+Mxq5GbyvRQ6YayUHsGPeNvNZt3lLDROo4ii44+j26fpmNFxN+IXFh
mJsfxEVSf5XJIXIayjhuph7lxm+wEa4jcZzUr2O0EYTnnBtxUP1awbpDfsB4
YeSLsfdPOWKQO7QU22Z07jL/DvMRcf0D8P3cDvuN2FAgzg1z+Ozeo/J0Gkcq
fyvrXuJdZS8ptoyyzrfvWxvMd9yarzFvFyBuFPXHZUzbfCrvmnGenodv7fvO
FmbyLu25vRLvsmib4zEjl4ydzutwKl0GOEvxfteTzyPbaP6cch1un/d4wJyV
kf1VsMfxYWONcBCNh1rmXHo8pNlxlvt7rhPZ6Z89ZFgsxF8LMWzi0/nABz5g
uI61sRuuE8TBzHmDwckB31D4KMH61P8X8pzA9h3dO2oR1wnmefis0RoP8N7M
p4GNzgnCddK5A1xn9lxqLRK9APeeEtztno3wJOZXtDZ/musB63we/2XW2dI8
S3httD8de8bvbWovsWdAMDdCv8/MBkDmb8Jt0rjctB92TDLfkIk/u7pxmx2v
EU00pe8MOE3s0ajVK5hD5dB0+2qQRwzaSZhTI01rymruI797pNUdRC2zjksU
Z/Ex+1jL0+bSPEjyY3q9mI+ZevDODwXfx9ZqzTht29u5LsDdxodjcfisTmUU
h+Z0BGweDPhgXP4I0xsIatlYTWibwyF27oL5pWaJ1GN0dV7Bd9Fjxbrur+D/
l6axYc4vYHw6jOc4nQCr6XZ2+Fkq77G+nTNaR9BqCHYud/Orij/omi5Ny/gU
6BS2tYg2BuSSLsbOxsBZX9B5njPHfHjML9S15yKt95u/5XjLCleacSjrO+5+
4zu0xnmPj5XcH8ODsO5T+XtZy9W3A/Wzar3cone425Nwf1C6J+gzanV1y75X
7iFrX63xFgdX5uGFFs+5rYmXlXa1qk2KccXXjtb1fax/x549qZ3UnyOZXVrj
Uc1zwvwasEVyfGc4SmCn5HzLPGPKdfjZ7PwlFpu33ypfE8mX9RhoESuE9nXE
Y4nGV4S/2bt27Wg4v/h0FNeheGuR68wwXhi3x3l6xMs5Bja81HHWHMdmfqPw
M/K+qC/C4nNqk5j5BYP1m/m8Jj6DfbiO8+vYMbB8YyWGLIsNDcea+1/w3nvV
7aF8Jl9nYaxf5iMJ14Cdr2QczZyItesy36leH3F/4R4whoOLcF00ygXpetR5
UM5Hc+0LPRYNa35XDYEdhlJcxuEhgytsPBpooKHdVPtATM4wxJB0fmM4Dqvp
0rkS6CnbOjgsP4bpNnXfEdh2q+/lLq2lzPIEBDNpbdqRX+QwlmAbUzeT+RuY
3ybSaliO0bL+C6afRmte6tx/el2rqQa5IArTd5z7rZ7HoOzY4kesnOfFwXkg
17/iwFMv9jwH1CxHzmPncRanp/JYTHwf1QKQ3JwbdV0npT9sPld+HPB1MOw/
ON0r/ZnPK5/ON50fS+lhB7F+kSa2q6maaEVbfQGrP+d8XfgugAPNNK5tc3zq
Jq5tgnuTi/W8neif36HX96Z7vWkYDn2Cd7que9kvhq8Wcu4ugsY75gIVnfeL
31W+oB5j12J0y/5R9pqyhsqzlGcTLbcyt6umQdOulqb29GtHrg+ex/vFhCT2
ucTeZvEo5nByjWhvy9U8BTgKsSVHvqbY7s8wRYwlLAaQ6yxznQhLMXuuwgwJ
12G2f+RlDiuMsc1t2zGO2QfrF55TWolhK/k60TzC50m5DvKHKdeB/gXzdm2e
MBw8j1sL2wInivCye2cwd2xcU2i7j7SUmb18+gwxru3Xm3Fl52dYsbVcOrT4
m67pxHbgn4e8TzvXwK/jcTn0A9rUphD0I4zBS/amjOu4sQ74TRY/RnPLsvlB
1qrSGwhqbTpt5yBGjsb9tvt0Xw3qPp8UTNi4jeTX3PgHSrdJ1ak3GsSYB2xr
sHQuIVzE8pqg9Vp/yGmw3f1dlc+PnEU4D14HcUW32V6AZrWc7hrfqTpld4Au
L+B/lndksRLWIbTjiN/19TO5dpnTICb+FcpVLNfJsJ+NbyP141V8262vKxs6
Pg/TMcaceWwSn1V9OsV+LXUXzbztPsaWy21zGkor3+/fbXPb12XyfqIe+xXo
qaGOms2VsZplMx7B4sOs9pvTkrbcAWL1kD+6ejcLWgIp57F6AsQP4zgO82eR
+lhKk+7sK348A76DnMhrdwf5gcRfl62jUWN48J1uszE2ke7TaXtf10gxvqBR
u/f7Iz4X6wW162K8W+mL9nuCdvV1L7j8SalbWs4RW7+H8x2Lfce5a3Eq9TGw
c96ccxwnPOewu/gpbAy6w8IE4+vYh9gGnGI1gxW9dpaJYzNnreIbFJfmfCLH
rgSLU9u3fd5n1fX24Tq5X4NjfuE6pVUdtgM/xoxbT7kUPqvlOsiZHMZL4nUI
Z3J8ErFpyIEy3jLhiyucaDZnwjnMOd3MVr/E7w4If07eK3s314d9IWNLngv3
rNUYsBlvoz4ym2/INMDYHCc2Bzdu4XPreeV4TqpHZvfUII7McB3tb3ne7dc2
RoCdCfaMiXTVnLYa7K9ZPhDjzKJXU7Fis4+fM9xGYl8KPig4q57vOwyO2maY
G0P1jO4h/ORu+91Rz9zXOde1YZSd9OPa7qnjyGw+/3d8Tsxdb7lYMesnYdpO
rM6iYLsIS838LpGOlL7XiOmK8sS9jvNrngtZf8ytPrYnauibqboBRgOs96vF
LNoalVsMDuhOgR6Z4hgNm6Im7+A6L4y1YHPGANOJ/VrWu9St7XynxWCeaxpX
vZF1ILxBcHuvjdLwZfUdkdi6oStA/DPgO3KxVRifqDS74nx9dZ9Am479NquB
ymoCrWpNo2+F8hylN/YN0170sbFGryHqg70namzrPC0Tv2k4vK/vo31Dwnfu
bnWHrW1nxKRCPGvjRA81TQOMj8UYWR1L+4OeEyj+olrHB3w8pV/ledHH0+uV
Qet+n936oVwniuux9tjAxhhis8Cu6eLKXMyKxvd4npf/tmdf+e6w4+mYbHcu
T+yq0ZkdxekPXK3PXIXBMxtrwilCbBfhcTvWE7y4n1+H92/Fz1P8OZ3rXHk2
joeacQf3GY4Ljgn4/gyedvE+huPYPKdZ7F/MzSJbfuBzCLjD0thPcs3i+bxn
vF7W3+x+wThMf59wJO8LYtx0P/9jxKX5vsXjxlwcoOqf3VfhPuydZH512F8y
21HEvdw+EmgDON8L8B2v/5KMR8J1tD/HXj/hOuqMgP0f8V7BZVirE/IYxH9T
7Zc7TtC1m6HGpj2rmY6zihW7x/tjVG1z9NcYP43SG7M1y1WO/hujzkuLD0M/
DfXLME3kSW33npMR1aMnsU+UbzCugb6d20dNR/QnMJ1upx/g8v1fo/kxDPeF
MXMfNXVXDK7EejDCd1A/uvx9i0vDuKuXW2yk1h/v3OKstluLffo0+HhUs3U1
Gi4pf69+oMbtBROqeiaQj4Yxm0pLzdS9lzooYjuoeuq73222glfVXLC6ED1/
DepijnpIb+mcdcKtrR8N/XOMl6OvRsV2wRzAWD2lDUbqnK7Ekem4NeE6L7U6
mi9udWUaV5SmuKetKWz8bs6HZPTurCbdyF1i8Yla3y7SOWdrVuuIQGzqBR27
22sV3ztq+Ww8x9Qyvb/lDN4PuvQmv6fWLb3tD7sue/XxnIHcLdGsRt3q3TyV
ODaLQRg2SfHZCn7IbNMT3Ojs8IBj1dnX7l1jsyUu+5qozk5so2c+E4UDA3tu
j2ODMbI4bK/YLIVrdf+Ub4nEq4TxJAEWd/hyieskWDjgcch1Si3ROJ5nBYtm
9v157M4U49l4nUWuY7l35zqGw2exVfl8MGM+ieGZcZ1wvTOu817eK5pnzCdk
9yDCtUIfZsSp0jk17w/nMMRvbG0kUf+Eg1i+YLlb5JtRsXQT30vYJ+/bpHzH
xpgBzrKcy8buRnuo0iAIdNbselb7a+M3NX7nOhu/4zUEMD6t1pjcnc/1bL74
3VDP7PGHf9g1mB9nGsyf/JMRw37P9xyPsc3m7yO/Qb0xycm39SslVqo3g0V0
LNXrznY9zZu++VXly1D240TjS9WhJBrLVifqbsjbwfh88SmgL4TlOdjc7LxG
I+anmJyL8/oz9C9ZnWOvkzx8DMKx8BlEM0DphgHfRlt95TtNfyqquajqLsJa
lFjNWrtWNAJPDa0D8QPZWLea21O4DmBr5F7lWputfHCuwqXOCdfZff/O5hO1
vj3R+d44jq5zi7oXiGfFJ4Y+mb5mb9/WbM8PA05ff3ur5i2I3btvyeRWdex/
s/4dXxNx3pLX3P6mwePaN2Y5j42ntXlWilc1LupqFzFtO4kZRL0zG1+Ja/vc
2Ccj/UF5v27vMTW/etzbPUFdY6OPoupwAd+RuqUS09b12szaFG4pa2fze/r6
0DEOCey6e+WnB7hphkFIzNHGKwzXOTBcx+4JC7hVnf8sX9vYJWndv2MBBoyw
7gq2J7ZYVoPS2YInPJXa/o+AEXOb/9aPokkgfAe5zl7xahnXsX5JO94MFydc
h8ZVHpB3gvcJ7M3OzzDlOcavsw//yHgsw+uW4xDfWrj22b0OgnsEPgt777Bv
1kZgYlfXuE42jxZ9VIHvdIU7ML8Pj4/z8WQ8109j/YiL+DheFs9o9zgfG8c0
zHxNY6OreTVwndl8sDzM5h+ZddqxXbNhd/s01CRRORUtzuhii8dAH84jrVYe
1p15DGrLOI6DOs5N4wxr8KWcBrTIbB2KXufS5r1A7gvN47c59xiDdcvwzYwa
j0G+dGRDJrEyVqeB1qu0XAdrekKN1IpVhetgvcHTRp/4rMlvgL5b3qCe9Uad
ByF41OegjO9avCp6ya42zI2ag7k6mlhDsz1H/Q3m0kOejK0jg74BZbs+qWN3
lI+mjYtcp3IWyeu+bvh1hOeU7/X1AlhYYoZEMwHvVfpUnrGM9wXgOop/N1+O
rLWR3/6Dbhvo+RnGdo9cRbiU2CbQL1Rz2Xe/Fd6COJ7FXKrcMWMTQA0+W1cp
0utL83ciTgL8F+sOWb6CcwvnVedQOCeMb6j7D0k+lvSbxe6hvxL9dNY2wGri
yvvvcW8XxM/zNtWgRB1J9O/0msOoBSlaKRe2uDbFU4Hfis8Hc9+GxjM5f0P8
GeMsxAmRP2FqxzaYC89FOQsdZ2DnvqutTXL0A5yxGoMRch1jewx5x5Idf46F
rF/HYdcAY69wnbX4nznXef/739/5jsSwjf6t3oePDcOl9hmsnyXCotyvQ7gO
3p/hcLyfvJMIr8/ySDK+Y3jzEteJ5knCd+w9U06WrGHq+yD8Zl+uc7299oHl
BXY+6Tm3NHbOhjC+5+wkrJF8wZATdl+N5gzWt1HvnXAdW4vAxpxN+0H5Dmte
+xN1P+2eK+PG+KiMp6/hCXU8i+266021+JtmX1b23xYzgzU6ux5q0wnqdSNa
nRlak+YBHcMmukJYc8bm61puw/TJdBwI11cONcoCrWBfP0bbcAUv9WYwFfKd
iOsoXHSz1+hVNUhuMTiz4V/RR5B4POQ6I0/E5jOYZvSLMY6I4UvBmNZvgnWT
dP7/yLM4d8Owvev+6Lxzzst8jJHyNZD4OYwhVDoBLm5J+5kw9kg0Emrcz9lv
Kr3mum5219q4yusbDxW/4B0jrtDG43VeeGNbc+fBXwK5UJWXXNh4yZa/MWrd
9tjP3forWLaslzIPIq5TnqHMHYwz7VqBJQYOfIPIR5hmXuc6VkvD6Gh0rWbg
5GiHsHYHx4VMndBIizq0P9xotOyA+9aYuJM6R19pSSrdvlfcerU1mpT/E3gO
jidyI80hdfyo2D3Ehyv7sNJCafxHeI/UCJMcHq+3P2J/sV6PaERav57YS8o6
RZ8m5rZZnBBjT+af0PZOhVEyfE/spCk2o/fWmMdp/Jj4cnv90NZPbaHPpTZX
hpsijLWM6zNOZuJcQqy4F9dZw9IZdsTvve997+t8p2sTsLm0yv/YvHG+Io91
Uzv8cn73nPur+63gdRzT7LnIs6VYPVlPDLc7HOruyb+ffS8e8zW+s851Bn7n
74qM2z4+sYTvOp/riZhjpO/iQNtsur2m7dHb3jz6u/GCnOu4HJ4Tmm+5Z0ps
QKFmgdNz1v0+efySn2vHyHtt77M+v8mxvqnn3eiaGpuuwOsbFiqaQR97y9R4
GPpkj7QcHOXDKT6bR97d2sPvVr9N+azymfsCbbS7bZ4NqT+T+GtCvVeTw2Lr
17s4EuLPsRjM+XZ6/jT366jGchGIdnDFPFZXC+zkgukjrtP9OrvvYv4xzeXu
/EPXWGF6zMr2jXkrkvsPaxR9hUqzD3T7sNaSyhNoeRd9jlrNchN7J/ktmPvd
a85f0DlZTqsuwfGSdybcvtYy2V2n/N5yCL1uRowZ5o5Zn4nmr95ninFM99bY
0MZzdmuorLte/6nZEso6rDrEu++U75drVLyKfpkddi33LmMxeNO2rjd7/9vd
1s98oX0toA5H7yfqoL/h6mGhNglibNQ07DGnxB8700jX2nNBHhDwHNGJwFoz
Ys+XuMShUx7nKbKYT5rXhnoRN3+LzONvUZ1w1NvDuEHkwRjr1jUrL35P6bMp
DUvQMUD7UteZhLlanoFpt9UxM3FegndpXMeB/lzxnMz/wvIYKOfw9l/qF6E+
IsQe3E7PtdlIvInx7YS228vWHVj3YWTxQBarWuxHsd2M68xw+SLuFq5T2qY5
TTjSUeL6FrhAjuH8O7X1RGwMWhrXxeIDD/TvZzwn5ChTLvcMH58MX2fjuo/f
JeGXmotMuE76vBE/meWceTvNe851DowdhPgGKc8xa06uJ/xFfBpVP3P3782m
YnjBce0DYjyH5s9kvi8zD2Zxbc73Ir4dWx/argkznt1PtXteyQnoek9BTnjB
FKKLKnEyyGlQSwCx1mMtB+ezj/zo8LOf+lHlOsJzxN4sseJKKwCwqPPJQJ4N
+mcsXo3i3qOaL9M8f6abDH4C0RNTvp0bfWxXynNAXwpjvjDOyOsavKpwj7b1
frvnJXUfQombuhG5zouU5wzeYfXEDNc59ZLiOc6+a852xXdanNfw9Xxj1LA8
Bb4hjCVrsZROnwya4Enxo4w4n+/4vK7mH6zz7wLUOQJeLDyp6wJf/K6q11T+
LTFiFX9jHk3zk6BuluSP95jMu78L/TBr4ALa699y/tPtmu9s+W+7NWfXW/mb
8J2ah37XWx2v9rVx+8bFCp7t1xPf6q6PVbOrxTcNbcI3FRfB3LCLfbze1LVw
sRYW5NT3uCrlx9V2D9RelvdlbR1sn5D9oXOKW0dNI9ToGzoRo/6SzOO+x18D
Mb2gTx7liVltQ1cz6qN878CcPZzfLHfJ5rMpDXiVyxXXW5aapHZPR996r2na
+LnYTtDHY3U2RJNa84sAW0a2TRNH4mLNDvS5uRLbTnFi1Ox9WGwS2jizPsw+
Axtpbkt+j9oKBgOuZ8fQ8c6Q62TYMns2gr1XuE4Wz7X3GCQ8kmI4Nu/mcZ0r
82/KISOu47g/4bUJTp1xptAPM7k/zbFw1+M2kpDrrHApxo0znmj9UoSPxTFs
gW8s43eM7yQxpv75tL3G5h5qrgM66gemjpex6aAPZl7TmM9Baoea8J1IF4bl
4qjriC9nd56XM7qcUajzhLntoj3WdX8uam2BEn9WeQ1rneuI5kDjObvflN9L
XI3YtQWPWO3WfRrP2dfnv8t3Qb4AerCM62TxbtY2q2KhbC6LiZuxeScsb2Xg
+m/1/qrYN/nc6DQLL5M8C7HFig1b32vkNii9XozVudHH/NyMGBHqEHb/Z7eJ
G5x4auBEWxNli417aXApxbtGbJjTRgach7knUpPE6ZiruMi3e21XXR/preE/
kTixNv/rfN5hQsmL6XWWPoa/GfyhrxnxuzwgnOKdzp0wv9zWwn0Ecs0lNrSs
s8Jvnnj0x4dPffonh0995qdb+/RP698U57nvBz0/Q/wo3S+060f5Xr3Wp35c
+VK5ttgmJLfjwXuIhjupAaNq8bZxj3y/tvXYVou5oa4VjWcNOFD3390+7CHo
h1Nc53pfU0nmr9LXM35wHs+GcWhsH9IaHRjDiv4bW0fK7ilU/xt8PrKfdy23
uwYH7WsDapN2+5XwnpYvabUMfBzmth+I3oboUmd8h2PrS97XAbhCxZkleaeO
61jOtMR1FvnOjPNk8fdRrnHkVzhym2CR7H0cj30TIYdN/AbXmn+v9LlcU3hO
iWFb5zqep4QYfpXrGDzP4gFjjYegv1FsoOUGB5f8NQhmX+mb5V7pOyWcYsZz
vH/VtlW+Y3nAJT3GC1xn7jtaw+rZ3J7yndQfM5qz42RzCp7J2iC6f+Nqm+dv
OAraNZh95oTPLeT5TGPfyDkuv7biO1grx2gYoP0Ra8B1mzj4cSrHafErw3fj
40vE7vew1HIwPKdivgf+tNezk/+2XKjGre3OzHKtgrEKHhk6uDwHOWu2ZoXV
cNKfkfxm9KuA30Xxvtv+yPEc6zdSOrM3Y86O1qrVzcSBER0pGrN1o80tGPoC
OicfOcCI4ZG+oU4z6rENvSVdl1HrJYxxRm0z4SXdD3PS2L6bHnSk9etzziEn
CGLopB6tze9GreS721xG/wfWpBddXvEh+Jqwo6aJ4EHhLGUei8+y+iof/mHn
PA/fN3IgxG8hHKdw/fJ98buU/xftwarVYTQJ5XtPfGrjHr09urUnC6/ZtV/7
zJ8ffu6xf3X4+cf/4vDpz5b2s94+v/t3+ax8p3y3cph2364LsutT+XvhR/Ua
T/zs8Nef/Mv6+889/q8qZ6p+ood/6HkIaHpF2l9MSx45Th2X8HnHOIku47iv
zq1H3qP4KolbFIwu/pSeb3/qRRWLWWstsXwzGttJfLmgTTnqFHmdtpHj94rz
r995C9HVIHYUpuWNGntWoxHjCTXfIT77Tw5OXnn9xabvJ35C8BtLPmDV2yha
bRHfOfasO6sdn4CYcI19+HfjmLJLDqNncUNh3sJxc899+c6U66zwnRi7hy3i
TIBJGNb0eDWOdVtpDMdGdnWPd7ffF47TtQlMvs40hs30ZY5jAxxMcH2a+xRw
uFWfjvVdujjHSewUXSfRdSb8NecMCQcMfZwr/p2MQ/H56Dja9Bnsusc1n6zP
YI0xvkPHxNhh5jF769y5c50em/a1WEeSjK33xXjeFe7LxufC9jxWczTSJ8Cm
7I5JLUNV15PU7cb8G12PTuOXrl+Ktevu/YGxQ2PdhxELUc9IyJdnNVb6OQ7/
tnkwLkYsaU6/64yvtS44uueDm1gT4Q2s5kymoex9FoPjOO3j614Ic6Fd7j9q
dxleFOkgKB5GeIer+XgTyfM3+f343C6XH3LrVQ2RO4I4o8jfdj6IA7pN57P0
3JjdfO715dFejRhd5mTjOugbuBd8Op3r7OZxwfoF93+2Y3LB4z903F/4fo/n
tLylY/sfdf4i3KXwll9/4i8Pv/DUvz78jaf+zeFv/Fpru/8uf/vCk6bB9774
a/+WNvl9v0b7TfnsS5//Pw6/8vRfHf7mr2+t/Hf5W/lN6UfhQaVvT1bO9KPO
88RHlfl0O7dqfAWbcJ3Kt8rzPza4W+Faiqs9unG1xx4evMfi78p1TAwgxv9h
vSHhO6Jhjv5Epd1mdDGoZvU5v76U7eG81kyXWFK5LtaGUlrWSsfa6D0Gzeub
DK087bvHmj0jr+chG2No9apV/GWQy7MbgzJ+ok0ttkSK/RjPieLCDwwGcbwo
xk8Mx4bcJsHGNHeY5fFM+A7/3kqMUcx15rE7OW4M44Es5mHYy+Jeink173QY
2zwDPrtwncJzuA4bw6x7xGQtj7n+93jG3G/CrpHn6vh53vlO5KOM/CAmNqlr
Wtlr7MN1Eg495Tss12bGd2Dtp36RyCcT+Kgin0j5e2R7YWtkOgejfYv4rm38
4iz+MJoHmf2oz0+2JgwfpP0g4y7PF8X6ej2CQIcN8rq7rdHYG7tu2jmo0WJy
nFUOwsehvue9uv6crk83atQ9DPEkGMuitAQ+oWNZsNaH6N+KhtWMHyiecIbg
DtRIhjgQGyumYqNOjRwVzDFGvS1rh2Xx8sgRBINE/UXdsl4DEfWern2hN/TH
oXaZcJxRFwZy/U9+HbTzvqnwjtJ8c/q3r/lcbqmLg7oHt+tah66W6vnXFKaq
+TKQQ491XzEOSXJVen3W2yeaXSSfy9qpXezYQ3/mtcxFHwP4DuaFYIzPw003
vcZ57bD+ky1erOLwFjP25KM/GdynaXGILwf5TG+P/qT7Z8o1CrYvfpXCQb70
ucY9vvDXh1/9jb/Ztb+t//9bX/ibykW+/PS/O/zy5/9d/d4XP/dvayv/XduO
o5TPyu+/UrnLX9ff/Va9jm27637xbw9/+0t/d/gPvvTveyv/Lp+V+5drFT5U
OFXxFRU+8mTzE9XnBX+MeqZP/7T+v4yL40eNF5Xfl++V5+/8Dnhd9TM9MfxU
NT7vUy0+70GIzyu5Rc3fcC/GajU7Tt+HWvwsarFjjJjViGd1fzBWTOUAgaae
rhM1rtFz5rA21Bmybwc1e7S2nN8nmS6hrX/W9envGLWSrV+/+/Rb7KGtV2rt
BNVXD7k8pZ+ix172Kqw96vC5OSMzvR+HLVmMBzmv5/4OjS8YplKYP+I7mX9n
wa+zt28nsmVTjkf4ZRRTRGzl1mZL/QMuLuZSiO1YDtb10Afsd/lMeE6vrzN7
TuZvyN5vxA3dNRfs78dn1wJMHGgSOJ5ywmjvMq5k5nLEdcQuH+XpR3zB+9w4
/3b2gcTfuu+8Tbn87D3DGqa8W3GdIHbrOO9z6m+TeXLiOb/HkXeB3D/jOtn8
4Ws84Zh7jL39nM01pWdg+AxrVgNI13oY8UFyrqLfptdhgBht5CGSx/Cw1GD4
pLfjKW0eiJdH3SRVpxPwZ8+r7prQw/5Xzt6N54x4rFEXUttTmb4xfkfVxUR/
EOM5oHV8k4uzCupQQu1Kua/iWWdfcb4by8mcb8fyneuDmJnOdb4x/EDX6fqT
o3Yl6E2oHGdS+9PwGNF4sHF6fR4BfrQ5/agTUX0ruzmBuSA2V6XXiL3f2+Ul
hszpmLfcD54r8h3PSx78M+dPkbz9xxvmxlq1PS++3UN0qh6B6xXeUnE5+F5K
K1i8/Lvg9cIFKvdpvoiC9QX7F26E/Ej+Jjyn4PvCLQrH+O0v/t3hP/zyfzj8
h1/5D4f/6Cv/sf7/P/jyv69/L7xFcZ7PD45TeY5wnMJngMvI9bCVa/+j34SG
9/rSdq9yvcKnkO9sz6CfrYxL9cdIa34Z6w/qMXu7fz/ZeE65dud4u76Lf0me
T3xT5XtPN95Txra84/Ie61xqOSU9//7id0cuStvPyju1Wg0qlw/yvlDXJNI+
sTlA3cdp9BTFHoJ1nWQPR7/yyEOzuYVgU1E1PnFvDPTZQTcB7V9KyzyIb0Pd
6kdULKiOAx22rDf6Hl/6W2PadvsX5vAovHCcn5G2fh2NqSC2dB7jQTAQs0sa
PB9hA5obezn5OzOuQbH2OoZf5zrMV0Ow2gmDmal/QNt5bV6zwurWj0H6IVyn
8JwPfehDh79y1TnAgLMYwGScGCcmPrMM44f29/T6uW9xez9RXVKO0eN8H47Z
KV/KuE40tlFb8B8yv2TKp+C7M98PfReW6wRc3Y6/1Q5nc4nyj4C76piy52gf
OI/2cW9x/B1f3zguPpfG8vQkhjPZO8MYNacr/YKqd6PqeZKaDohb74bcm643
eo/Nzf6+qrWNmqPov0k5TsO6oi9gtdCUXi7kBiPPUbVekHuYvN8VH4/iOpEG
AMauEd6E19E1NwbHQL9ar8kOtWowh6b3CeLseh1KGlPH+4S4BmuXY19UPSSo
MYP6bag3h3GMwlPFV4MadljLBbmyaCe7HJemV1Y5wgN/UnFt9200PwDqVWAs
EvKMiq2aFoDEgj1mOArycakvUzlOw9AFk2MuS8HpNT6qx0b9VPkdbE3bLcbq
h92XU35XuE3B3JVbFK4BPpYa81XzXUYMluD/z39268fn4bMes1V40+53Bc8X
fF/4ReUnXx78RLjHVyvP+et6X+EA2Eo/xK9TY9K+wPw63J8T+nae3nw7pY/d
v4Jcp/i4IP7s8/CcnfuB30v4Z/l7+V7heKW/pW/1/l9uffji3zWfVvNrlWff
9afG2O2es3Kv3f1qXtHuuqLDIK3nSrWcIMmvqlqQojEHdhqmI6fsOaJVTjTs
+952nuum2fqnqpZSpld9s6+fyn3UoKl4ymjEneX3sRrY1peq9Gnu/m7n/7Ze
j6tLetebPU5Z9B9Lf2s9nmtfMLV4nlP4OeI6iE1c/LjVIFjApFFsSxwb95zB
BL7v1o6Z/z7OBVjzR2U29Mw/FGNQap82MTWI/0YsFMfaDi9iXCJgNXdtUpMG
/TqD65i5Q/NRtO151YbNfAh8bs1xvZ1vjO9wXxHWeNLY2PnGIv8OXEvHwmV4
+Rn1POv+ryDHyV5rmS/F48PajFdFHEXPReITy3TQyHWOwnVW+mD7Ies0+g2P
lWXz0+6lnO/MNObcngZ9GPpov+dqjqjYtFJ//cY/6Pk2rHaf2NMFa4qmgKqZ
fb+xyWF9G8GZEmN0cdS6sfm/gg8k1xfP+VEH4lUaiyG2T1XT4iR55tOkluU5
m7+jNZqxpr3SPTP5u/o6nAf1fHtbH7y/u6Gf7OpunHm5YwuMd7kQNImDUfqy
kEeD9UGGbXhoE/T7Qf1JxC22rlCP2W+xjCqODGo5om4F1ie080Lp2DZ9ZYn5
2vLfWc654S3gUxR+o3I5ik/ksT/vPoXOURpvEl5S/lZz7XcYumBhyUfp/g+J
+yp+gqc2P4HESW15/YMPIVexfhfhChseb/wD4r3E11Nby/mv7Ym/7H4JeR68
fs+daRyl/H+59leaH6f7OJ76N6bfP9ti4Ez+TvWF2BwfyNWp8W/iE3p640jo
L6rP89T2PJW7QP7MyDsC/1WL7UPfz/auRo5S+Xf5jvCccr8ynoXXiZ+p+p12
/xbugz4p8W8VLiec52nxN33axAbCe9zi335U51bX0Ls45rHEuqm8xXtRd3no
b1uNfNSU7HolENvGtVAgNwf8OPg7p9WBMbBWlz3QBbH7qNUvQK19yntMzPOw
nw1bmec8b9fflT3E+nhQmzqO3dbY2NshZ1yH28pD+7u5rrVLZjk4lutwvuNx
45SXzHxRe3GX+DcMg1M/jcFRMt4Mb1O/AsGM6jtm/Cy2lHwd5DqDC0C9V8SP
bDz3HJt4PDn2S+en42DJNQwudlzngLyrRLeacWv+LIv5Io5/ez8VYn3m2+La
Zcl1Ar4T4u2gz3QemM9TnyHjgoQ7+rFkPjYzV+0cMH5jz3fwN4HthdiN1H5n
96wgPjXfT4P9EXnODiv3PHTrG+j111/rfhubc6tyC+4dNm7URmP6SVbHSHIV
oibnvOc5XnPZ6ncJbsd49ZvsWX3S5NkrW6S+jtYw8n4drMunYuzP67rrNkYN
NcVqrQ3REjq45PnziU3Pr7xDiSE7X/W8G+8w8fGYn99rLfYclG+rMbUaY1jP
R2Eo1I8TveULI+e481OjqYy+P3n/NXcbY9LuGHVivI/we50na11h8K88rH06
SlsryG3vfpSGhysP+KzB8E/pWCaJGZP8/qcFQxde8ust56Vwky82bvJF7SeQ
mCkVN/W5wSmqH6fFVxUfQ8HaFZNLvNcOj9dYr6dHrNfGaX7WeY7wjO73Ad8I
xrGV73SeIlxMroV+KeQSHd9DLNljw6dS8/o/ZfKIPjW0qr2em/HLfOanPUen
++Xs+3to1A7+LPjwMH9J5kL15zy+cdHCpwqnkzH9nd/8T7UJp5HYu8J/fve3
/vPhP/7qfzn83a/+58Pf+a3/VD//aouxQ17WtReaVoPwvcrXds9ZnkM0tbuu
9f1Dw8LleImO5L06t8vtj3cN/4/oH/C1OuwREkMm/tTN7y06zmZfMjV2Zd+s
Ma1M18TYjFSN47Y/d91GU6/Y+efvMPV6QM/GxrdJbFuNFfzYFivY83iqj+dl
VY8H67aOet0at9LzmegSWPxG8xfCuI7n3LWdzyDSFCJ5t1HsS4iTAjutwttH
8NNkmJ5izylmvjT3LaRjbjkf5yx23HwMm7YZS1M+p325Dh3LLEZOz7E8buy5
+L5BPBCPYfP63zO+w55rZRyW/Y+Wu0R6eJYXrei/M11t5n9LuE5qQzDPFPmz
WMxcZi9gfi3Hg8mY9u+d8H69U8Ge4tYR5sKo+jQ2HjizF8gcm9g+3PNof07N
w2naaSo+jeSTlnOiYFjUTMM62Kid0zmO0YbGeh7V/qbqYkvuxRu6Zierf24w
udJbPqvzVTCGC2PKqk7xachXOantkeeh/o/SJRIfCGqwntVxbZhH42ukvqZq
XFg/Uz2DQR9N4i3qvolcp+1nN7T3WPDFxnNeBm76eo8B8/UVv6N0jyQPpef5
3vWmy73H96NqEpnalaI10e2tRJ8X4/DFfi2fY11L8edY7WbxEypfjI0bEn9O
00m2ONnGiXX940//tMd1Ifbv/hnxPRQfCuSQ9JiwkuNe4sF2nxXuUrlJwcsm
T0XFSX3xb0drGgCInyU2DOOsqs9B/Asth7/0s/s/Hvvz7t/osV2PD44j+fWi
WfaEaB58WtfIYWOGHKPrvhktZ/SZoXZWb+D77TVvrFY8aExjw7pAorMt8whr
ANn5UTW7H/phffYyLmWsatxee0/VT/al7X1sOgwbB5WYvsKFfnfHcQrnKVyn
vAMZ/69A/pLMkfK3rwB/LZyncMbyXqT+kNb8frf7ncZ72HxYkhck9WZUzdOL
WndD8oEKPxDbRI1Hazr/sl6xLqvVb8bcHtGll5y9c6hRj1wH6g1gXKvOLSQ5
PBjrirXKut4IaNzcruNarbYNxhBIvd2uByH87+ZvOc4j+iyK9xCuc7QYNsSg
0W8Dfw3RWsv4DvNN2XisECcde9bYTz3e1Bg39kOsxRwFNvkk130as4N+Hfac
ho9pPI9c1+N64TkqX0f5PkYdDhoXRGLTqH8A/SBER4LFPbGYsSi2boXrWLxL
89cyX9xEn43NE8Ty4RhEfMf4qSJ/jfv8SFzH5+6sc9Ng/UVtYitw3IjMK/sd
Hkfmfdaa5zyv57eLSdM8R9WnuYavJ811nnffHzGqbX4lfl67V8r1Ri75dhZ1
vWMTTyBxBLYGu8sTvX/gi+7LefBPuwau5TlKPwfj0IO8G4xrwM91Pq6uGYN5
t6oGhY3HkLP81IuHeb0YHeOBWrFYd1JrN2jdBqnLghprrlaM0YMuuEHqqOu6
rOjLGe+wa0OYGLGuCXFRakz+oOftC6bE/GpVq/5jb3nbcfMHbbElvt4rw6yi
OcHqOYqNu+O4e+K8GfEN9PYw2u1/3PP3O75/3Oeo99+If6HVeEEtLpWLsuMu
m59mi+/CPBLkF1U3QDB0y33peflfHnFRA08PPIy4WPJTxJfyNOTUCJ6W74m/
oGDkmhdi9JU7n2t8RWrySCyprbEp/ALzmHpcKba7SWu4265x4cjoX7QadsLD
R3v70NYJRT8gzkfhxj2vS13HaEfsnq+8+66/9uRfah9M9dn9rOf99FymX/+r
7qOT91c5TvPDSet8R3x1jQdJfGGtHQRxkD0GD/Xwmh9R4hHL3No4zw97LVjL
AbH25qav/2bnL7KvD33CMZ5Wx6xqYfc6py/rGr+Qk6NqczXbTNdmLLECoFWi
/N/AdVQNINR9O+/rnancUIlv3e1Nne+Axg2ty/PxUVtNOE/dw01OpNTM7jZ6
4gugPgyL2aL4FhvHvsp3aA5PxHUsLgnyRwyWYtpkPW6M8rnETh3a3znXyfIt
cl8U4ZZRnJHFfCeYXfl5yhELx/nwhz9cW+E61xucZ3N9Uht71AyfprGMgV+F
+Q+z2L01vpPzrWW+Q3N4Yh+g41qBD9Wtt4V5pWLT9uA5juukfjjmB818LUms
Hn2WZF0knGk23zK7CfUXO1uLr03TfTuW67R5ijkZ3dbUv+/tMH2eW46FmtHX
vaDwMfUBSN0DwLhMU8jV6ktar793D9R4b7UmuraA+Glu1RqnWONEck5Ufbsb
rf0R8mRd3T1eN8dqprKaeqhJhL6YWrfu5OAktt5Q5ZOQz9LrkZua5Ji7Q2t9
dh6lY+yEo6b85m7QvGt8ROpSCtYSjFw+K7gBde4GDvXYU+IWVdwYqeXSY4lA
Bxk1wmz+i/gPVM1JiLdCHoO5J8JXxBcisWDlb1u8GeZuDF5k81U6l/jcv3W+
lWrvR67z2Z91f0nNA3n8L7pvp/KdL/yNynGX3JquJfDEyHcRjN1t/82nghoF
XW+61dqU/A+xY3fthk98R/nRpA19jzdNLfuh+4A5VDYfntUoEv6icuYhLkq0
vHBN+zyy113DOEp1D5Wb8nr/vdUo6zoXUOe1PGOfsz2n68dDq010K1r9UfEF
yTyRWEYb31f+v3LlJ/91jzsUbTqmnS2xj5LXU2Mln9ri6n7z14ceXPfZfRbr
DG0+N2zS99LnsleX99hz4FqOnDz/gxADKraNUKfyzNCpZJotwhWqFr3wnbL/
iaaN9e3ciDXXiO6bqXfK4pKrTafEzLYabfJMYsOxvF3sKLK3iZ+n3EtqkFbd
lZPjOeTMVfkuGU5dxREreTjAY3iO73OAq2KMknEdxN2XxXVWMPwK32G8ZAXH
zezhQdyP9VuwPC3EnFdccUVthetUzWnTR4dTGT5NuGFkW6d+PZsvsYijc/6Z
xS8GMYAZX57k8Njr4jWtzy3MP1tYh36M9uA7GQcPfJo5V4k4Eo/TY33P/Up2
DyH9oXaYOc9hdby0zhmpw8n8OvBuKNe5Vvt2TpK+d54jfiS0sZ38RvfjYA5O
OS/KGYcan0Pz1uZC6Bo4tintAaulBjFSkm+D+eo9H6Sds6o2Hqmdh5pAqKV2
zvhXVF1TUr8y0ixCWyLjJnI2bto+v7e9F9y3Si7N7h0UO6GybxpdNMwbZrVz
bMN4+16PVWybF3VOc89tvvf7yn5fMMCWR7/5MyQfonAQwUm6vuVbyl4+/EMb
9614EPJcJC+bNYypEmw4cuZ/RnXCREdMfC7CO4SHCOasGmUtT6byi2Z/L7yk
fB/5jvRTMObIr2l+G8CYm3/lZ/36Uk9Gal3Wmi/Fp9Iwp+T6PA36BKhH0O30
LW9DfF/oA9t8bN/v3ITF/XUfHNSQH7Vnh4axzYWQOCHUxUOdY8zNQt2Kzk/O
v0b1uqI11e0KtuZkqM9htAmNhlfPdbsp0BY7i/khYL9o2hmIkVHzgsXUVttB
0zAv60fi4LqfTDSsRTPvkeEnVD4amyslOV4tXk009rr/6It/2zXpCkcuvLrG
wD0BawS0tQePB5vFbj8Qv5rkWI76T9t+UH0ezf5UY9nuGDrYqtYy1A5TNpue
2wN5/9e90GMHZO/DeqVWGwH5rsSusffbbVbm/LJ8p8dFsljq5q+UsSnPW55V
apBaH89powuT4QaKPYJ8mlwnLeE+gF0yXMwwe+jXWfQRuPwDwyEoT4n4Dvm+
5W6eAyZ8IPN9BLwsukbkA7nyyisV14mef8YhfB+Cd864DsH7U/8M8Yd5rsP8
F4griQ8zuuaEQ4hvJ+NQab5QlGeyxDn2iGeb8ZxZLFrG7y+L6+g5R/nKPmuB
jPWM43ieY7hOGMOmx8VyFvl9/83VxsaDfMzoqqmaJzeOevKi+VvOt4JfUVdA
1bhh/KU1pRFN9KGthprknkdxaqIfVM+dnq//Mo35Vjk3TA/I1TnVdV+6bfnm
jFfo72B9CYn1LjyyjHl5Bzgny/ss7+R0izXrmgensQ6p1VAYMRpMkwhrFqm6
lbt3NDDYqBWvch4eGDFjNS9gh8fEByF5HAV7FTt3uZ7EfCifzieG9mv3Dz0I
vOnTP1H8BFvPO5dceYwT+xw00Sd7auBDwYqYoy/xXsUGLnxEYpFEV2tgxb+p
3yv3rrkqj/645/JI7JpwErHBV32tp5qmcIs3Eu0BeT6pa1nGs8cVPTD8W0+0
OpXyG7HJF/u7cErR10KfGcZ9WQ1u1JfA/HOJqXS66KdNI3VwO/4EWwJqcGF9
yB4LarQIVa1aqN/SG9akCvQGMX7I2WnAPyD3s/rnkhsvOui1XlTTaUfc3f2h
qNPY+B/m4gm2r7h69znWp2WagFL/svP/h2Rd/FRpOYgfVdZq10sA/euSB1Rz
ukDzretOtLmOcW5Vj7vNVfH1CabvOm8SZ9q0BmtcqWgedH/7m8rfXusu3zpq
9TK9E4kH23TOvtFrDat6BaehXoH1b9t2s66N2v1Kp6D2KcQkiCbKvS02T2pr
YT1fyYmS+M6qg3dP4zt3ftvlKeHcsnHEEke+gqOVzdPESGEukMPwkW3WtBD3
pz6AgOsQHwHzD6Q4zvKdzAcQ8MJYX4FzgThHKcgvSn0WEdbUXOeqK89ye33Y
vE3e+vyi/GrGdWwe2d6xTsTnkdb1jDgOw/eTeLYp17HYPeR6xscUvE8+v/14
2fz3WNeAcw3sg+M7K1xnKfcv5lp0vE4Q3wiOgeE6LAaW1uuieYLPj5w3o03g
fDQLXEvbh7DeZ+DDaZpckiuCdU1Ea+BBrPP+gLeDSQya8JmH7vmea3KmSt0T
pp2GtcLFTiy15brNGbgOnnGqvufplzVGaphGtICwjfovvM5lznG0DnPnOYKz
SrzDdcB1YE6X91e1A5rOnWhC29oTWMOv152BXAZbQxPjCct5PWpMjpx6zEHv
dUVEi+zRkX/f9cVafkLBY+VaZQ5gPJSOgxsYwvKmntPf4nmwSWxP5zioNSz5
J6g1bHkP+HOUPoDJa+m6AEWXucWNFV5U7l36WOvdPwS6a6UWzqOtFk7jYtV2
Lrix1U2ReBhbl3SzEw+eL36XGuv5yT/2OUn3bxirauK2uoe2TmTXDG42c2tT
V1qAZyWG6EXF99Wa6HkUXqNc5qNqp16CfAyomXIq+B7R5bK1oESba9Sn/Uas
wYE2n+YfFT9BtV9AfoisPWrrhvPm5HHQ8pBckravyLOM/gx7lNgqynOWtS/+
BFvvE3OQKuZu+6rYA1DbwWouSE2mwoPKWinzV/ySoileNfaaD1PWkY3TdPV+
CqbvNaDe6fuFxIVK7o/EP9o6uTbXSp5TnlH2pDKPyxwuc7Psa6IhOextuvaW
9s+9qn2BbX7LvMcaaH3+7N6F7ONSB6Gfa80Phz4eGeOe6wfP/WDjOxebVluN
aQO7wc2nPRdnseSWH3TsTuydzs7JsNqJAANmMXJBbsU07mzCXTK7dXrdye+U
P8eMlcVJzr7LeCTRFVh69sXnEp5T8nYq1wn8U3EMlcGYBxHOJXwniWVjOJb6
Zwj3nPlhFOeNxmvGn455/hT5C+X3mW80zN1ha2EyB+y7SXNz2G8dZ1nx0XC7
iIpVdRw26Ivyj+A6yuMxPeeP7QZhrG3Gd9R6JPlvlr8R7uf8N7a2CuTDb+fA
60qzU2IZsC58xa/3E67zwKgvjzWqWU4yjf+4c9NSkxqRYjvr+E1sfOeh7mSL
m8BYcbRHi6aAYLt+/ph9UXFC8HUNG/FL3saNsTKoD93OYxu/3vtwPfThGq3/
IPeztu0emyPPf+vrqnamztd+28UxFeyyxaK9W7FNjZd6aqv93uu4NA3cnhPy
hM4nEL4h8Vg1tmrHB8QujFpWSl+PaDO7mDTTVG0Vm/dvms6FGHk56BuS+jGY
ky/1cLb4sZ/12LjyndLX8gyiBzbG8vuU56PNu2sGthyY3qDe0z1B7ovk68s9
BRtueRGvKZ+h1TZH3V9bx0liv5Q2xslvOL4j2lJ9borP9+TXh8Y8cJbQP2rq
1goHEp9q51aNV0msrmqg0yU8TOzlZW8r+58/a59VPEU4W80bP7Fpsa/mmFZ/
6+5ap5oNAnmgcK2y59rflXuU35Rn7Dgb/LFKU17lzr8BOoLf73Yi4RTS+nre
ra1ijyjzteaOtXwf8efIfK/rQPLLICeo11aSfK9P/bjH2Ul8XddSfwz8ko+8
O3h78+M/LPmVFzf71RbL+qarofZQy38pe32Zz2Ve1hxGmDtd57Ptd53rmDg1
7T/8Zlgb4FzX1v+m0jfo/iao92Z935IDWOu+PrDZKba6rm933YKh7/lqj6VG
P2KZB6d73LKvSzkwjNEYynJvmT/Ixs0d93gz9wkxnBXY+2lcU2aHHn2gtuIo
nshyHYfRSAwM8hel/zTLUSK5+AcaI0YchY1D4ThFi620wnXcMyz6h0K7vvPl
BZwHY5SobyeORVN+h5WYM/tOE1+dG+fI12Qx/vEIA/M1wXwW3NZF3gHhpzaW
L/ShHOO/pxidxJCxdcV8wDzuNOdd3maQrwe6/gK/yjTWNuM7RCNF3nOqudj6
tNVU8XrRqOGJ2qKYp24bxiShhg3WwrGawYLzUC/J5TKL3oDJw0F95d5vqPvg
NJ1vhLoMZ0fevq0J13UejX1B8VbDe8TmjDEyLr4F48fPkTghlV/wkuJlLDfH
1vJTNskSnxZpSUGuOeoBCNcpmL7gnl7Ppfk0bA0X0YYauc9/3fWNt/znoYnb
a5SI1sCjo0lMl+RVW66DsTaSS1O5i/AUrEHZ9K5s7ZauV9C1kaW9O2qB7vBL
zW1pdWkxtk58kzUmbzd372m6VBgf2Mf9wtDyEt6idLZNvr3KfUHtQqmTilrd
rX4RxgRJ3BnOCRs3qXLTMM/lnKlte5bPSdTzs7FcqFE48stfHBzJxIOhvqDy
64BPx/Gda0bcT89lBPuD0t5v+7rd/4SfbPve+J38Zl/d0HomtD0U9WGun1xr
4zvPb3wHclCUxpjkz4P9Atf1mFPfVvoOqHNZ9tsyr8XXiJxEND4kz07sG2iz
GHznZy43repstxwy8ZdaDb/HIc5L/JDi4+1a4cWn3PJhqqb47vOyX5W1Ueaw
1OwUbiy8xPklUcsS9TCBf7sYxWbbK5+zXC6JE0A/T9cQhX6LHU+eT+wZVaMB
6rfZvKXyHKWv4tOX+mcuDl18iSegxkPj6ZgDpPDMga5tPsdzvHHbfYDjDGaz
uI/V78sxamTr1hibYsQg5n9V/zuz94dYPPHN2M+klmjhOlWbgODENb8LYNSF
90lxpbK1w7tm7zl4H+tcJ/ANBeOkOBH5DmIyz9WsbwXHKa5ryf2jwZxb4rY8
XizkxzgPKc/Q4x3FkOHcWeY6aSyarYnD1s8lzaWz2LWIV6Z8x/Ot/q6Tcxpz
QMp+L3EVWK9efAPVpnjxu6Ar8ANXw9PqdPW851a3Qtf7lJg033oNuzsGx8E6
MshzuoYp8AvBB1hnE2t+Y/5AORvFdngG7MJLfNHwaDmHNgyz2WyxDqfoPIn+
mvJJYa1Q8E25Gpy3/aGLU9JYG2rkfdxzUsUtIWemnNMVF+1wTOERxbbba03+
5n+sNUBq+83/5GvBS22X39hy97EOZcVJkvMsmmekvqNoqLlakIbPKB7zmT9X
edlKpw3zjB4YecTiU3zQ2MRFL0zqg9Q8FtAx7rGTuzG+AHpLwgWUXgXhoujf
Y7Vf0dfS7QyAtXoNoo+OnIc+hyAfxOZrqVpO7b5Uwww0AnofWb5Di/mUmC1V
O+pm0E8/DTpUti7kDVrTEDW4UHO911y5/veVv0T2N23vHo3HFFvM+LzjOuF+
GdgnxUfUcyATf471L5Xfoda7jetjegpiw1G1Y86PGF7M0SvztOylwnnEj4q4
XPTXyzp5EjSzVd6b4TuyjqsGx69tGhyY71Y5D2gJSk2fYuOQmqfi70ENR9FW
LP8u67Osw/IcfZ2dedlpEiDPkRg10bJEX1BvXevg90Ye6klfE85qu6CvRziP
nIeoJ9r9WBC3gDEKEnvd4xLOv9qfT59BOo8HcXDEdXrMJuAV5Efcn8Ea95tE
vCWri4i/iWOPdMyVxnAWw5M+BjhRPXcY8wdYyWHngO+l46KfP8PB73//+zvf
KVzH29EntuzEt7PSLLZkcY4erxu7f/D9y+Y6NC7r0qHjIYEvK8S/LC7U+nZY
nGfy/tnfUz+UfV+ssTl89bCl2WdUPPTIXMe/m8zXmea+sfjXYI4dxTdkeVbI
ddqYlO+Xtd95zu48LWel0uRS9Re/38+mXuOk5guMXFQWJ6Ux9qh532t9QpN6
kz1W7fZh90aeM3DX0BMQOzHWswm1nM4NzSbq1yG2NdrMvib2pHKd0qfSl57z
CnhVsKrY3MXvM3wyb3RdJxxHm78UxaVZrjn45ve83sPF8W7FBlywSsEthbsU
TlNqHv53v/1/qlZrvu/+XmoiSs7zb0Hdd9EVk7ixnnvTYt+EA9U6k70W5buj
Vn3x92A9ylaTUjRyRRMX64OI75DVHO1z7wL3FwoPldrwTFOi4vjdvKuaebv5
0mOrQBccW/VNtJw3tB133b829yRezOXGnbM6ukZX6twf6PwbG4PzUV9Hamin
ve64dM8VgYZ6bOI/Et+Q3K/P7+Zz3XSoBu7seTYnvx7a5mV9dh2RM15voGA7
4SXMx3oa8J+KV1FxqDoncegBD38Qs5XZuAKMXRM/15lJDF3lObD3om/sJtpG
bS9Vzxh0HqyOA8Z3lXdRNWNAA0HyZ0S7oqyPsl7Knl7WXdXXEJ3CJ0dNHqlx
27lOq/tU8t2kRpRa+09qLUTxJ0nOmtRq+ixobkjMa1nPpZ81lu3W152dyvpz
8DyQuDCrL4E1Sk8brtN193F8rdYf1DWTM7LbAO/WmoZdM/ReHWc49Cjf7L5Z
x3l277z7eK7Wfhj0V7haecc11xGfI2oSoR6RsrFOMAjlOaHGFDkjyW8wtgR9
Cw5jA36LYrrmNvF5DIzF8w6LBnh3ynUCjPy+972v8p3CdbZaohzbMu2JiOuk
fCfA1IwrpDFzlntS3QbPhdkcsT6b2Fdl8TLpu/08sFWruCbCCexzp++fcWH3
HNz/mc0N5GK0VhONSUv8Opb/uT75Pio+aLhOyHlSG0pspwj9dIyLkjhcxuG6
XVPw+Mkt/qTs46KfajlO18lqtSJFExX1Z8RfL3EVkmsw2ojhsRwGfROYm6ti
1m4ddTd1HvXLI94f6t+4M8vkKdjYHNQloDkCcD46nW+Lo641/LGdjfa58Nm7
/+yuoWPXazs0jSOMBXQ5L1DrUbWH/my8r4d8/Xi8TvlcsE6NYdthllq7csdj
ii/nd7/6nw//8W//l95Kvffq3/nyf9i0mE2dl8JvNr/LT5R2dI8raxyn1vAo
sSv3DV1rVY/SPJ9wbKlvgVwG9SuQTzveDJwBfSO9NizGEkJu180NSxXMNGpl
PNfjmARD4xypf2v1QQRT2eshP5I8d1eDFvwtiPEk/sz5grCGTDDvbJ3frSbW
t3tt1x4vd0eLl6uxo68qm/edEDcpcXWlD6VP583z4bMNnqT9FLjGVb2rdp2o
Fi7yKbTjW60RpXGA37vu95UWP+KkkR/0e0qj5BxwksHHcG74c0vy77APNjeK
6y9g/U0d6zdyhV5Q+VPiV0Y7im3ioyj7eNUbaPuArb0k61jsD+gDEn2PrvHx
uVZHtem6Sb6c7An1OkanXb5Xrlt8s2WNb3znjaHfdovWJtc6L99U60nsDKpB
TCRq7wyuo/mN0gU8o/MiZd4Pzba3J3YmzXvEjyy+4q7dtpvz5Tm2+gMQUw1Y
jsaGEKx0g5m/49wavg0WP5/j+QWu49oz3q9j/E72OagPgcRZUZswjYPheGkW
k+c5wRrXmXEk4Tolhq1ynQBTZjh8X37l+kp9WcbPZvlgxj9YvyLfhu0v+a3F
28z3EscdEu6V+HZojKDlvDAHwlhPuKeP24zjMrl/g8xhqw1AueGlkPvFmglB
zBKNJ1ucp1FL5iP17ez5fiRu4wxi8bPD72DtVA92DahRR0XyyGssQstdwFzM
i85H80aPJ8d6fT3+5iYft2Xr9/W4L1MTDnGpjftAjVzUku6YouELaYiPBr54
UemcYbyNvS7+9qae6/pK15cVPQdXL7Hhy85xJO91N7ZSk1BwwahZ+SNdFx10
yjC2qzbRbH5M186wsV8Yg//5FoO/5ev81RbH9qV/v8Ws7Vrx45T/r76cL22+
HKmDKbn7aL+VuBnRIRANqfJvrNsh2rQjbkzXK3GxZqDpxOL6sC4kakJg/CLy
Xonxx3micuhveFFpa4ktddjjRg2q0QymMnFbuo482PLRPn8Oaoec91iP1UsS
XFtzONr68/VydC2cwXXe6LlB6AOr+ge3eq5TrtPnd6vLU65fPq/xoc1n2jVP
cG3c4jlZ3yNuec3YNbxWouIcuFatDvWpF52/RMWMoQac1VTAeWB0DyW3puf9
kVrA6PPzvCXgLJaToT7EdZi/RHKsGy5QPnurWQa1V6uP4o5/AfVyQFuG2FFE
i77qdjz2571maaYPIq37iJo2vXAc0UOUfaTsQWX/KNyrrPle8+m2PzJ+cc11
UFMTa6Mhl4y0w219aKXXYfJ/yt/Kd8r9UTtC7VkXva+nx37fN3w+ohMv9UjL
s5Vn6j4e0C7w+fQea2nf4/Mq3q3HvF1j/AXkmrGtGrDSVE/3Gfp99OlYTVq0
QVsbL80pCfB6nHuecQb9HDxGKuE5Af6yGLn8W2LYCtf51V++yekFsJwGGue1
h18nfNYDgm0xFx5/a7iOzZlPY2FIny1fVWNo8H7GdRCPz3PyMd7LvFvmx5r6
wII4vmPWFsB5Tj6fDY+L5iDjrFH+ktHCZrGoaGNgcWzWV3rKcp2Ij0T2AWLb
8OsBnuVAfx9jLbo2qsIavn6axDT1vBzRGAAfQsWpn/zjXify3rveVDnXrOY5
akB3TQGwlym9ZLT13hrUvz6nawdqn03Drb1u9bDXoq0Wawd13dgzOucH489c
rVJWH1FijlqeheSX91i9xncEV8q4V32AB/5kq6Xy6IYjen7L4zp+ROoEFi7y
W007wMaPSVN6zE//O1XzBXXKVHtq1KxEHeduu326aTk7raYfDT9NyUG+e+iG
S36QxNEIvxE/gPJRQD42+vvQN9HjGYl/g9Z3afMl0oHoeOaGwYFRj1DmKuon
IS7tWmS29gvmnN9o6s9A33T9GRM3c7PO37J1PHs8JNgL+rwTOwPoQWF8nsRP
2jonbP1KrI3oe0iMncT0iP+scp2bIA/h5OA61Y9ccOLuWmIXFz3HeyFPT/pb
9wvw7yi7Rh9bXSNY5gL6dLv944x/J74eqdZnkO/q+lVG4+5GrR9vbR+yxyHP
Rj8Eatz1ekDX/b7mORhvF9lSDwaO7LmDPR9lzEGMeaz6mrv3drfVM4H1qnXi
m/byQ5tGfa8VJbYXqHvVuY7k/jw16lxV7bfPgwZK8w+X75Y9T+LZyj03/bZR
J0psZk534+zkTHC2qRc914H5g1obva50G0/UJ1WabTKGkA9Zz9RWP1t886VJ
fo/YDEVzu6wrzHur/Fni2o4/R7GEijm5xvgjQSse4zvTHGOGw0LbMMO1GY4y
utCkbgb16UwwD8avhbEvGR5n47mig0UwneUdOJ6Sq1P02CrXCfwptK/Mb7Lg
S4pjqwJuwfiC/Z7F4CxWLuFn0XepTyfjOg6DZ7GKjMsG40S5yYzrED8mzH3O
mcy9E+4S+jUDDqX4V5BHxdZoFEsW8R3OL40dYCG2T7hL5s/q/Wv2kpH7avbm
W19vtigfryY8Z9ih3tn4Du7PUIcd66xLboDExHRu0HGW1RQYeDKK2Yn0BTBX
QWGaZl+NtG0UD7xGa9BJbM2dzVZdx0d0Ue9uer8XtY9Bx0691fPYlVbSBe3f
sv6cMt4SL79pHA99o66ZDPX+Nt2Av6k+lhpb9tUtpqzGkxV9gJYr/JWmjyY4
ovhhSiv/XfnRFwY/6jik5dIoPTNTU334hlruzMPvDj9frffyHaW5auu8opYe
1kgXW3bXsjsDNQMZZ+n5HCaO0djddY1KqE+pNO+Q74jWBcxL0LTAOh1yTz1/
v+Xy/R0fPv+a4i/Wd2l9NUqbjeTSSHxP5zpQM3b4ZMCvdSPWYhz8nGlhjBo9
Qysd7RN4P7mXrh3/olrnpQ/leuJLFlzY67CUuSP1s84P+4isd6X3APoKqKeA
+tt2v3BadefH+7jT+AEdL4Qx6nmE5zUnG3zsZdAyfhWuvT0P+r06jwGdeevX
0fmE85j6G6729YdD3YNm17HrVMU4mtrDtuaMqnnbfMQ176dpw2Nd3/LfEv9W
7DRlX+q1Tr/w192/U3zOUpOY6jmT2LbRNBdF3kL9qGeH3qXMF3Wm3AA2kEyn
2upgfgLqMWB87gNaKwJth5sGirEZtBjOqrl2MPIRxE6N8Rua53Cuo7Cgw+Sz
3I04/yK2bXs7bFYjMIqrimN+fMxNbOOPsba6lonT4XnehGtkvGPXCs9xXIf4
B6aaWXtwnRnf6Rw0y2sHW4rXMEswOOM7rM/J+3Q+JPeebB5bVIuF+GxmfQzX
xh5+HetLsnN64f7hu00+c3F8Cd8JNUFOeF8pjWGLcomYrzfUjSD1sQzPlfde
Pqv1X6pNsXEck1PZa0kCx8EY46hVPTXR1Cw8545hZ7O6YDYXX3K7ezyK2New
NqfBMlRTAHNGDdfBem0Ya4TzaPDB5yFv6WWFwQp3KbzmEawfJ/WyH/Y5MFIf
EmsI1bO51ZO4aOKt5D2UcSz8sdhHC4eQmA7hKuKLqf6ZVv+icJcSR/bf/4P/
6/Cf/M7/c/hPf+f/Pfwf/tH/XXnPxnf+pvKYWkOw4IhSN73EoX25aae1+LPy
WeFF5bqbftJfjBziTzUtM9GMlVg0eE6pCyuxGL3eS7PtI/4b3GPEhhScseW+
fE2tWZnDqq4Q5EVgTL6N+3FaX6d1PCPq9rG6suiPGb6Lb6n6SLqOxysd86N+
YY8hEw0Eow/Q48xarGePx0P8dsvgLi7O7E7QnoacNvTRdF8YqWtIfRXnY/+R
jil7pXPQHscD9g2xuWNeXc+vrxoo22/ubrYEjFNEn5/kMYx6wYFG4Ud1DKPE
6aH2nNObMDGzyA2j94XxduKf7T4G8FkLvxbuizhY6zc0nQuMe7tm5AX1nJ3m
JxLbPuZaMB9/P5fB5tV9RCZOd+B8o0FutMmHDpytIf3mqK0GNYlVXd0Wrya6
JGK3Qa6D+1PZmwrfKftS+a6qS3zf5i+ues5QlxTtbFaPw+o8n0ebBtg1eK6n
qTt1w+A6VKf6FqNT7TR+vtfPFFdL+IFNK7LH9f7/tL1nt13XdSVoaViUZLvr
g5lJ4CERgcggEkk8gAFgVrBEBUpUzrJlt6u7vpgRFAMogUEUCRJikkiQSpQs
y3KWLSe5bNnl6uHq7t/z+s6191p7rrXXPvdC1fXhDIR33w3nnHvOmnum2kmK
cxXvB+9R8M7sHMCx5plK72tjrBM1bIkmZrh2HbDO1DwWsU42612QzTIJ9ppa
Ax/hsymss5A+iTWA/bw1wjpz59Ewf3LmdMkmoLV4mk8XwjrnDWbiAeYYzfUp
jxaOaYdVM/5kxJeN8NnweGacXtRv3uNwc+ZNm8K6c99nsm8X+o5kmrnIPY58
KAFDL4R3RjhnHqfT4ZyR1u6eIeaZ9sHFbYy52prNPaZHYz+A99KSN35Ny1YT
rUjVqXF3G2fGRA8lb4eSLBlee1VPsWrAdd5yve2bKI927SP5enzsmMjW45NM
1uihsU5O6veLfYTcB7qx6mown+EeiXsT9pFmk2lvnmYiOx9M2LhTT/JTZ/sU
s4B1add1XfVI4We472EtFGudwB7AJprn3DBJ6bTBDID/Q/7zJz70d4JzBOvM
/o5cNPyO5ASQXg24STtwFD9xBw68P9L5ufyq5QRwT2bLqX7OtpInpJl6rJOq
3Ufrv2J53qyd1/VU7W6Vrvrz73HXBsb2PPs5j/EleYaErYdTJ27mybD3MvBk
OZxDOWjqnVfc7eZA6nCNWdXKfTLW5c54zfZgb43LDyAtpGId9iulWKfOfDrv
Raxjuh3SynX8jvPN+dxq5TkY26mOLXpumEtRzZT2lah21vcIVz0b4Q7uMhpl
xvGMy/pX49g295o9xY+Ri426XNv3ltvgM4QdBxU0YoqnLNNOvyOSxZf0vlAP
kfOKUWZy7FLVHDj2smdzgPnIwtqAelLc92QV6baIp+LuNdW/yUx/RfUdHiya
XM1aM0+gZspXzkdyq4F33tW4Hb32gXvG9QqYSK5Ts+sv1l+kx7dyIL674JTj
1U0PufVrbu2F7z/soeLMu5hjw9cQ1bV2vWecLb/Z9zbI9aDieuk0q9kz2jnM
a2esAcb3A7+P59K+IVzbynVzmttxs1/M1Bnh49Gac1z7jpqtZC05amOiLinq
19ivw1qmMeYJc3A2h438JMkc2fsTwuwcO1sndU53+30b9l2aOZ3Oy4O5fGoe
Hx2n7L0lj0s1UPpzWkNh/ZKeS+MZ92wwxKLbPd25lGKdKc3vFOYJW+T+hsc7
wXsZzkmzFObxhWe5Lapfm5uLnWCebpvwEvF5O4V18HvYJ5xTyvlBnMGTcRS4
7rPmQD042gmgvdaxg5s31xOwg7JjKDeJe6y7bg/OFYgdmnHLvOJJRpHOqu7+
TD7Ubn1/TfRpVK/QhuYfkH7y2f0a+wT3Hc1E1fuzadFvKroM3Ie5b1w5EssT
uqrkCeGeK/lUlefAa+L+i2ODextmAPy+4Jj3/bRlOr+vZDpDd/b+ytcIFrr9
L+UxmgENDVvBOT9xPuB3aNZz3Tj/VfGYrpUqL8O9RlHPMi83ovmEG+6Mx848
CFVj2Hz+9J1iXjrMdZbxG7Hsxf2auJvhKKOCPTmd9o3XapVHiD2wlUds/MZj
pg1VrY/1Re1sOQqs8VS/lmaHx+5B9YZxPuHYC9ewjnXy0HFya9vcqbs+7/OJ
PIdhDtK2jbpOGYPxOcL6Olt72XO643U6LK0a0NCbGbeMk2lZDKOe1oJxRKtK
OF6zgTWfQfHNftKnus96eZ9Tp9dDXuuPekDWQ7JGKnatOq8JXf8clg98dlu3
9/cnXvfmdZ9+LeF4j4vIw8brAZaJsf3rDsNa1sHVlRuvXTrwJEq+9bGJLJSK
eST/ZHZtlJy22XUYv6u+wCMHQ7ZzgplxjAreUW1B8OCsIkyX7Pthv3PgwqK2
krPfTQMYehzcvlk+47JbFPPgs0h38ey8xvmleKfwO/eYR6DHO4RxOYN9ET4n
y2ZbBOc4HLBIjm3irchmZtbUZFl0F4bZsZvB5mO2lCege0vWMz6FJcb45Q8s
hw145+1vW5fyMaM5u8M8cQ6P/Fsya8/zPnXcz3mR0xnwXbx2n87RY75ikr/r
NIb39OdR2hvb84VTeHFyX2fYZ/C+560hzMc6Yxydfd8y/OXPuxznzOUOk+96
z2uNsX2uERxr2PAc0rN9yQPkl344uUcWjwOut6IRmd3/peeZtFixU0574lWX
5tfvW+8k9wLouq16lc0T6jwAJ1P9fKZLc7lYa5r/m9cx+Rx26/dJzmzzQT/S
5lDimljfwmvTgnNq/ir2DdYQbwq5qOr3x71XswFUIwZMInij6s2BKbCvsV/x
/Pi8qrvGscK/cQ+EbgFYB/yLYJgP/o3o0wqG+an8n/TXvOtPjdvRmUBfE9wP
uBrgMMtCu8Z3l+uaIV4PnxGYDrOc5APQur/yaazR6nz/iRe460Th7CP2HvCx
MrzuM4Ls2pX4tGNOb5Yr3GvfQs4WZ+/ZurXvfWEvR5d3XjG5YiPjK2gdd/+u
kGW2rWEFnn0wZxu3U/MMOa9PtWimzaHcOdZrNd2b51VjzjZ7WHQ+c/Mq508z
j6H5bLZ+/qy9d8Zr3Ae8N3wW9m9z54vnEPvrj8M/5oF7xnVyxc6kqc7dxr09
a56K2AfGGebOg8f8z46nU25H97Gt/ZAfyJ1LaV5G01G29R/iJivHomsmnJne
8opJvxtnR75/ZuuiIZu4+y5e2rI4nKct5Llgvzh/z77aX6Adosvar1M6fdSL
qFn3lvtYfYi4PuL6i2txyUIpXkHNe9QcfV2/O7SftNbEq2uXjemds/WYVY1X
czxOyHdIM1G4g5SzPxLtn/YLaNaD9ovJtftI+Wz4TPgs2I/4fexjvBdc33BM
cAwn8c6Fi2jExnqhRXBOnHO69elz73Jzasq/nD/uaYkaOKcvW7QnlX6WcTz2
3iKnE7R/Q2/KYA7M1teBdbAZ1hlgxg5PZjrChNeJM7PDmVmnTPa8KdYcZ0oo
1snm2FEH0zRvl+OwFC9flGzdeTHePwthRoffB3inw9djHnJawxbw/SLZBMk+
bN+nqaz4wTFfRCd5lpu/LrRNtTwN5zzUZrHYCbK26Qsw/zDOUf+oZv9yF6jc
EyrO0VniAM8y1I+zN+KcCU1M7LXmfOm4xdxQ5QNUw94y1O5zGWqs9+B7lPYx
Fm7riZqpesrNYzqL6Uwq+2pv0ZwXnHNGdBeGc5ApdGvrzlOdmXIw3LGJ+zQe
hzVL7Gs8N94H3hPes/Yb4d/Yl9j/uG9jbRPPK302tb9GOJ2q5cDPNa9AOSXN
FACHI1o0ZD3X7iP1DHGOAuNV9b4W70zLg0q9L+xtiXm+rH1Pcl4jRuFM7/a7
Pn/X+Js6V20I662cMRCzorvXGb23VX59PHp02O/OXhXWVOqcZ5kfinUIIzCn
wzos8+vsDPopzmrfPuIqyI+9qeUIWyaC8apPhK333ne98IGXYjyjPEzMAvd9
t77zVvDC7vY8WZa4wzpJL6524HrdUttnvN9ip5DxUK5HqM/L4uwRXffha2LE
OZazz5neldvR6xpnTPCxsmvfKGvFOl4mel42tBwXPUfx/xurr4O7V916WueV
ZX+C16bEnNHOT7Tac+f+vTX9nutIdl79l+W+BMwC/hzcs2RM1musrOVQZoF4
F5Fvrx1etaur5PIXfABuxLRg4Kz3la5rfM9wDsi6juIdzc0jDWHUEXZdowm2
ybboD+u9PM/YfefwQcrhrJo/6U2+9tvyf5pHZ3hn4wjvJDPhBR5LdJqkDOeM
dF+L6GrmzJLzXm+kdbGZSLFONtMmfp5UNxTXAOy9JbrPjBfL8E46r4cex/pZ
wOk4XmeRGbKbvQddQJGTWQTrLHrceG0k67ccaZQGGqlpvHD3QsdIj5M/H5Le
3LPBOul+HGSHTX2HpnDPAA9HbDnCRfre9O+ZRo6Pi+N2Etw5xLmLfu8nMNjU
z9ifo/4b9ZRYdhN1mbOGGvdd1a3p/US7KHWLa1+qTzPNCGnSR2uXjLWc/zzJ
cGWOIHZfxzmy53WOd/p0uxet6v0XwufUfYX7Au4Puqao/Qaas6BZoLbWqFlC
tT9cPbRYU1QPLTAIuBf1y3zmo/+48pmP/Vz+RFYAuBjwL9CLAXNgP+Lz4f3i
/MN5g2OL94t7Ft4f7s14vaLl+JOWkWa5AT8Q3KWdfrgHyjbDSMA3WCMt3a4v
Ok9V9MbrOcPd9rHDwXU0Jp5m1n1EjiRyNlPaw5jP7HKfO69AyBgO2bL+973v
OOKdzLPDnI5p7ikDkPMIck6n5rfXDGXlPuLa/1wfTvjeZcePvfqd595tUx66
Pv+Asxk9vvEZxIpBeON8wnTbV3/HfIAlC0U9gopl7LHU74VrlWxVr3So85Il
PbIj3duO5s0purXTvg9FcdXe1uUUvSDOE0K+Hs7Wd7lgAX+yfyjjvSP/HfP1
o2dGcSxzFprvprldjHdSv2zInIrd2D2/M15rMo2Byyrrcw3yNabXhLOxjJbK
Y5vXsOa06BoPa3VVn4trt+AEZOCjC252XWfPP/tf9Bqo/kGHdShHPmrWHEZd
EPuYptFpCZ62+xPOcdVNa5erfJZri9644J0X5LwteraThnfWXtznjca5bawL
G+lqBp2FcbZOZpmzWgvPtHIDfqBwVnHeTnihCR4gzebK5miXqZvMzymuWgzr
AOOoX2chrBNm7k4jFo9HxsNls3CGAYZaragbS/K3kveX8jqLYOARNtf3kGnW
LhrhnCmsM87SaxjgD1a6taJB5oDDJkFDOfJzjXi4mLOR7ZPue8zHh3M5uvff
H+tJvJNwO3P1awneiVpR60aYzWLWf73lCdND6wylGa96Hy2ek8bp2Lxw8OUw
5/M66enGdYQZIWbbxl5znjk5U4A79rz2wufX5FnCLWdgqgPQ8wzU1VN1a3jP
+2vOgHR0Vt2EZqkdO6y9eLEjoujVcE9ljAO+BdwN8MxnP/ZPK5//5D+vfPHT
v1j57c/8q2xf+NS/yP8DBwHr4Pkwx+F94L3ieyjX8Nm1DscaswE+O/Y3jpOs
bVYNu65Z4j6nvZzKxUknw8GWJ2G5eDWbSLm32KcSuUDV07Gnmfl71Y5188wC
m+NmLnmgw6esDdHjlml1OA8266bhDGU+5yLv47DPUjyPHulxDs2r/nwnbV99
vHntKWuA52/FnJw5oN1RvUf+6bDWEOfoJ3wGO3GmrA31Wpo2Z2Y6OP1/zUFv
+CZmUpC3hrCLZpe4bT/1x4deEV5zUc3RkYM+75GzeUV3y/m8V7XvAPsMPbfU
a+p0YyzXslqKl/Ew4anGdXvdntfrnUq5u6ghzLKcY27cTtIhZln77LNyHivi
7Mx/XzMPZB3jIq9n4/XAzqOwKM7Jcox1ztDHgftZ9WXLGrfeMs5R39q0bji/
cDxxjFv+/g9cRrXbbqUNXWG3tEzrkp3/Rl0fatkrOG9wroh2d3YM1O8fc++L
ztj3/5pOO3BvLgs9arMHa336nRS8s/MZ99m1Y036omu+v/gray4Dznecj/z+
sW4jmZbILJjwTszrC8z8/Pm69mCdd7AWnmbaprovxjsD/zLNuw23xJy1sO6e
zOj8fXDvJXja4vdhOEN3nyXBOvUzaeY0ctgmsU6yPzO+izWC2e9Oaew6D8hg
Ns28JsOex5QHmdBLhXk94zB4/tcZuc/dSHDOL4N1Bpg9w21DXuqCZB8nOCDj
6Qx3JxkQUxzQPH3hJck1YFqzl+CcCQ5zWttJ3ytdS79U86Kpd292T5Brouot
6rojdw3oOrF6QzNdBntyYi+Mwzrbo7+Y5r7Lkut5orng/Gedfae6qmPOaVxD
69ev25qobaQXx/xR/DflHmKZQHXNzOUB1Xup9G5Cp1Z7adQnC20aeBxwN8A4
wDa/+7l/X/m9z//3ld/7wn9f+d3P//vKb3/6X4XfAa+DNUlgFOxjvGd8bhxv
vT7hmOP/8FnxXrH/S37Ryy0z4sBL5KNq2jvzK9Cx4qzfHovGzePQ2BXf6796
7dcUl2P+mYs5M8qvA+faOOq+SXAI+36z9e9O15nkJ3X9IusmsgiS/lrOaMa+
Nl8C+U/4OyeZ47tbngfnQ7tM6eiTSbCOaqRYgxbxjZuv1jMea16cLrtMffo7
W/c7+/RYhxZ7JjPco7yNwyzaRbz8qt+SzHaHbw61XF5Zp1huee/q0bB8lZAj
6XRvV3hdHevxjPOtPWJHKobS9QPVqzUce9r1AR3YleS2kT+p8Um5t4i1jWlu
tsv9eLQ/Zzd6raV1Nbv8/eN9BteU5t1hnbD2cYnPQmTPNs9SWb8Pa8GaV+wx
6+M0nmN27CQHk/Or41pUzYWxruTbSr6kbbf+2Gl8JdfgmpJdjeOLcx2vaXhn
6SFbU3OdO8m1s9MyZJnd6/oMnuhtUt3ogarDwHlcNH1nhLMHTitb8V9if+Ae
gcfimiJ68o0nzatVOJ6W4z/CCymnE2d59hFMaXgmZrdJPdMEx5NxIa6HI6wn
Z5xHp9OMWIe5q8FcP5rvI9ZZ5X6/9+vEfYheHd2Qw7aIHnAqSyvFOsnMuci2
Kv0cI13WeE1/mi/IzyO3/+Ps7NZl8hwCxjm9f2uEdRKNVjr757htIRw52ieD
dQTF51neHeMWfd+r4uNDLw1/n1Ld48SxG3E0uUcpPFfAYGtI/6yeely7ZEbZ
8oRdC1XXW9ZBq798T+s0sXynmm/Z5QowZ7OD77/PzFlL7nFO1JjHTnDtX4u+
mzWc9TzQQbeZM+Qm8ewQM5i2t5+xLhz7COvAmI9w78D9UvDNTSXvFPdE4W6k
i+bPrHNT+x6gV0Nvzcc/9LeiV/vcx/9JuJwvffa/FZxTty999t9WPv+Jf5ae
G/w+1hTxunjP2B84znzdxrHH8cbPtG9EfdtZ3wrrYjI9TO+bp+ygtYmvNumI
7+/f7T49yZFE37/LB5zOue38N2tynMO6snF3oOdgIsfTdWgwftrk85Z1n3fn
fZjNNE9MZ2ad8Vlr5TLat/r+Q+7/7PidbM1hS++5iVondxzrWvqOkDsQtV2q
62LNWtSF6bxvfv49va/G9XTVa5X1U1UeFbOrbPh75Ve5t4rzd21brr8P7/aR
12U7pr4M4juZwz5y0HeCsQ9H8Qp3nijnpHktxpVWHl1xIHuNrP90V8xL4BwH
73kaZTcM8yc2N61ylwOzwXeq9ud/yOG/+LhbBzX/jfUYHO8yQrpu07q2UZ6v
ZfHyuq7OLarDHvvuxvP/fs6wBi9/qPh6zEd5Y/VR6hpVxTtYq4LeTTfL2Jdc
gzcEN+B8wjEWvFP5Ef3uOCzmclh63tivm/g1vz5zgjjqek3T7yW+g3gvco8/
8JJbmwPHo34kfAeE26lZBZa5QBlzqktWvDPyvcR19NEc32bDBbJpF8E6vxnm
rTg3Md5JZnxek2aN0VRXvVtTTnwc87dk3s/W7QNeGGnKzjnnHNvQr7OQbm3Q
jzKcXRfZRvPr8LPe032uuXhqUtc4wDrZazmsc29Ym5nic3rckeKvKR1g9p4H
uq75nz3beq5IfSxjrHMXPXYa6zQNc895nvW5sgivQz+3e8AlVRdce+K1lxDz
DOt5S5bay5bHXzTIJSsY9wReTzQ9er2nWrcH6Wdihx7nLsXeDs1vmsI67Rp/
wt9jVSOl+QKVu2KNAPeZ8Bq0eh+crn7v856vCpvOXJb3k9wfpcPutpIxAGyj
3A1wDW8lI+CnJRetYh1o1L7wyX8RDud3PvNvwu988VO/EAz0yQ//vTwPnh/3
KLxf3LtxfHF+8LVpqWId7d/Wex/v44Ybe65D51jdeJ+77FrKbOK11CwjIs2N
iPf5QUY45685ry/NUF0+2tIA64QZiDXu7DdhbsQ8C5tb36fLuFqb5Elv9F4W
zg2I3hj2mLPWXjszVAMlc7Z6S2YzdpmHn2vdOcHTYbhVs563+a6acYZyn+kV
s0rse8VYRzOirY/0GZvLWZ/lMjx20mN3tmvLZB+x6tauKpyOZEwdrjgF81vN
mlLcotlT+n/cY6ubYR39/SPVj3Godc8rNyOZ+qSPM+y5r/Hb+t6dp/Hqb1mu
h2Z46edmX716lNKsBIcHk6w5Wn9yWRS8UVdRzLOOnDfz3dn3lrswY3Zhpk+1
XMSKh9byfYo6fbnf1GcgtPuorsEar3tJ4u8J+QaWD+J4j2dtrU94jyOvlfy2
Ywkvf1vBOup7LPmVxe8DvRseD15f8M7s2IserGZR2roJ61hdD+kj3ZpP1svD
PkLjlwOf3PCO5tZBQ4pzTLO6cf+i7039Xlx3SLV4wDunS+9u7brT3AW8TsE7
9zV+Z+Dv0Dkp8xlkM/ciOrZ5WCd/HwOvxgSO6XR6A0zEnp2sZ3Su5yDDAmcz
+4dZeIR1Rj6Ohfz+2Tp8gr+GmqqI7UYYJ5vdU31T/1qpdmygacz2KWsMO8/Q
3ByACawzwisTHFDmazor/8sQ67Quqq6zNfMwhfM76i57LWq+v/Nze74GL8PN
DXvdJ9f90oXzcJtHNnEW0jNujpJ7cZ0ZRL9RsY5m7+u6YOxWx9+1W4DxStPx
+6537u5w3RzRI7DB5xOPZl/ruK+aB73XtezsfF1P1rnc5w/6/ahtUf/Nkdcs
xwb3Qs5RE69r9d+AexHe5va/kl7Oj9TtztppI/0OddPHSN7aHT8TLRv4G/yJ
f4P3weOAnaCtAH+E2Qr7EfsH9/l4rcY5jPnf5ged++k+qpih5TMcp5mjYRjj
XmiesXwxzoRNNC+eG+n97Y43IFzr8a3PC+f3PjXTpLMBcVDWO7+p6bwsVyvL
E3b9JX0eumZDMbaY6qZk/WbjYChPl3JjVa9lnCv5qCwnIvbOUPcLfz7OmOa1
fe6ISbmnDTEzPNewsUZO9VkuR7rTtHquIvIb0ZejWQLKk8j6zHLC69SN8Y9i
IMsSVm0baeD0u649JOzfOVz5nMLtvOy9bTEDoWIWXRfR12Gso8fOsgwI63DG
4dy8uaBrZB/Q5P6nvlJed2LNruN5Y56G03Q+3L6fq32fDOtVzaevGtSqPY19
VZYfczHhHbdO3neVeK9PnzXjM+AfsewPvidgH+K4mr4NXsuj3xPcI1xP6AYQ
nucdP2nZBrdUvHNdwzulW4w8V3SN0cwHyc6peoUu38Q6sfX+d4K2R5JNeVdc
l3UN5UnrPjig+WyV47n+EHGekrNZ+0btGnO6Zms/M3vfpYcH7xfva+3FD8yO
zTTmGa6nT6yBZz7lOKNnOKXDKu49ZL6dHGONdEBDX9KEr36oNZo7Gyb7KZmB
I06Cdi1ine45s/0Y99/UPJ299oR/Zbxen839E3rGhZ8jwWdTOCOeq9lnWQST
JsdqeGwHuI7f82I6vQEXNOK7jO8MaxBDnZh/LOewpZ9j6tyI2RUjv1O2Dwmj
aR+o5kdHDkdz93WGUB25zAx1vtf7O67ReKxq2Li7QzGL3CO1M5r13tyXvil4
l5M5K+Id7ozU+yd3SnfdEGsSXiLkssn7qJq9/arZs2v9qzLfSA/dNYXTV88N
NNzS83lD7fm8uWm52XtjvdyVwwFvc2fFN/i7dDncXvrrkHGK39H+zrjhOfHc
2tsp3aHXfluODeYpHBPcb7BfgG3j9b7oO+5bGeYZES/CGSPt/Hkw6Mkrr7PU
usCdJ3iD74vJMqCiz30u55Nop0Z5aL6jou+niN6v1jvv85tit6VthA8Un/N7
VG6ItWKse+SMrpg9mGWn7dMuzCsK1tFZX30juuZv+qbKl051wEx1tbZ59okx
truMMrtc15Xfh13mG2Oe0F3jtK7k53GaPcI4zKk4742uTRzyfp22TuG1bdyn
qPiR8ZPxOJxPsK/hF5f35jbKUtjf3r+to9Tn5d56zV0b5VNnXqCo8es7mdu+
dl2m1QdlGfG7Wxctc/PdORM0b9ylFPm+TcSjxnwXzYQxjVqSP991N0cuaJBX
7XKTYv8v8b9+Taz1B+yw+2TpQcu6acTTX9e4BPtwtsGt5Z6AP/Fv6NmAk3BO
cp/ygV3UiVUxpmY+GH+u97zV2lFctni9E6yztmGejcYLPeyvibKug+tzW++U
vIbK8RQs/opwOq0b75uE4V8UnufKykWCI9q5+UnBUXgN7EvheKAvOPeuLtus
W0+f8BdM8xwLzsVzcFOq/xk9bvI1p7HOYr71OTqxOZ818laYA9mvk2GdRbCe
vY9EN9hrBEf5E/44ZzO/fw2PJ9PMiTg/kyYxnlMjbiDDr0Ptle2ju+a8h/zc
nofPJrHZQOc2zJ9bCNdNYcdF9Jbz+LR8H3WdV6Mcjglez3CO5kfPrnGYRSxz
QHVqe1seULyv68zQ6cl3nXIcjK0Nb21zn3Z+Kgev9zrWjvF6tz5PmhNEedOW
X+M6PB8yHULsko5dE6bh2RRyb2sGg+Ac6xwo9zBbvyN/qmgW3lE1C+8uvhvF
NcbbfOCvhZfBhr+jv0Y4HMI30LPh999H2aaS7VNzfW7TXJ8ZxpLu7tp7IHmm
4p0qWRGu3xo50xeWnGm+v6ge03t/Pe7RWcM0gIp1kM+39JDlubLmTb01pg2f
xDlB78Ke9qCRib8f/SKjecppNtb3zzfqmmXe0c/ozd9tHCThFZeNrvh802Md
r6Fr6Zzz0Pwop/J8Le1o2U5dIXVd4tD+kFe8p6yzRo9cfP9Db3rwpcfcDX0v
prUjzxZn3FqfIWvktvt9uW9H4psnTazqW11GsK7DHBzgG8pZG236GNXlGg6q
81zhaxofk2VcK3Zg3V2Wn+Dxj/cWHaHrrXJEglf3Pt/0abt7j5LPvT7dYZ3Y
R8TZ/op99Vzkvk39rMwB7d/VunyGmQfbvcdvx+aAd0J2zMh3b1rYwM26bt6l
JLckrtEk+WwjvKOP5U21c6p/cD1W25T/aF65w9VzpTyirI1pxubR7wm2Mc6n
rlHhXoJ1M8vs5+Ne9d+7pZMHeOex2X5kbfEJwS6XiX4B90Hsgwflz4Z3WM92
wvPekgFTsZGsDzbMI7o2w3WnBcsUTSh/twouL9pNnLe1U63makAPt0e6Rx+f
vf6jrvPAa73m+BSmZsKBf2Ue1zHFFU2tGY/WobtZjJ53iHXm9q5McynZnJtq
7c67y70+Ns1gwybZBA47jub4iJ3u9hgivL7jBy7oM704ozzur6k5fFpPF7Dd
AAdPaaBSLivTLg45rwVyDpL3kGKdKR5q6j1nPOYQV01jdXtNh2OmNWaL8H1T
OKfLH8xy6M8Lz6WatYubZg33HcxenL9iOjXKIFJswznD4gHYV/Odqk+n+deb
Hob70uOa1EZbU3p47GNwfYRtM6yDXFPqoLScztk9UDKyNzSehvmimC9gs6qu
G7NGYXa/cnkCM7zB+AaYBLgGOIV7tpWvAaaRjs876la7PvFz6NfA3UiPzQwn
Qeet9z/J7DnWsj6lo+7wGevo1Puh9XFv9Xncuq9xD8O92uWAJudHzODLdPGc
4byhcjrWJRgwaMxFZuzAerWRFjFqyFxGbMc7EKdAvh7OOGg5qycN17IWy3nu
Ew4D54323GcYhXkJwSeUS8fr35w15nODn11hz73zkO8MMyZpRJuX/3TwY9A8
S+c468CyvEPOoYia0RH/qno4wzrEyen32GV8hO8ha1adfif0b/ac84umK1Xc
YjhG56+gHzNOZX+eSW05aOyxsRzC4HGJ2fgB93IfqvMVJZxP8xe95HKsvRen
z6GzbZBrGTMJGmfQziXFzYwhbV/tG3efxdyDlncQ8A57Lef0v3h+dtB1FbP/
WXer2lvyBelazSSPk+bG3ue8QppLOtXXk3GOzPtwbxruJZpLDRyknZ2iDcda
YvXaibaNsk7BlWyX79pjwplsqdd67IP1jA2tY6hgmE2a11Mx0TrLt/6y48w2
ytqQ+pUeFz1aOT9Oi15t+YB+V+r3THDPK8L5yHZV5XwONt0HdG3ATngP0LNh
XvHcDu5J2dzmZ6N0HXiw9js5Vy4yjw1mS/ZrxLks7c3hNWzCGl0O29T6/Nye
+TkZDAnWSft15mm4Ak/TMF6OdS4OWCf2r5qXw3FHYZafhwEH3ZRulh7N5efP
Ox96rON5kvExWhjrnH/3GOdknNHc/ZOcCxP8XuqNG+HsyMXM9VHN0xkm3+ML
F8M7vU6ZfPhLTbOm2mPrTD7Q1qMkf/XQK6Ybj9p/nqPa9fcJ16HusqpoDo05
vN7vHjRGgzX9mGsqmqmaRXwZzeCcx8vzJa+3Oo/wvtoFVPvUgHHAoUCTlnE3
wCnANiPOpvhv/rr8u/4fdGvARMA3eD7RMdz4A+tgkC4bwjWmZ6HOVe2wES+r
6bj7fGPWd1gOnXbYcOYrZcWLf+dS78VRjoS7huSeD15w40nDILy2zzqmyNFM
9dI4rEO97Jo5xtyKy68g33TnFyG8tGOz992Y7izhNvgxinN4duS19i47jHwO
bqbkTGWbU+M6fHyuZ1P/eNN0kf6Ifkcxl59piU8KvJHzxsU86dBByPsu673y
2Mhztcz52n5n/VPt/dHN8ktqB4rxD8TrWNfnlc0fM9X5Oanz2vd8x9nw/mQu
q/XKeB+Tfk7FpWm+yb6+D9XlDVCPaNfNEzBxzFcbcYURi3CvkWX5BX6wdfy0
57bnJOzlupwi3slyC+leof+fcrQxB37JZ4i0e4fvBGbvoPHTwZvD2fSqfeO8
WOsL1B4Gl90Zc+I9b8k8pHZq435qmKdqBKS/Bv2j15V+Zujgrl8+I7gBeGK5
emKu3PMN8dCU/dvuvcAQWyWz+tGaxfNgil+Uz1GcA8yxxjR7D3idoHzGE7Vv
IuCdus5QvnsN61wnvOgZee+6aYfqVVc8L+eYaKpnz419fSnjHZvh7k62yKnc
M/b4Z96J/xVY53yfqZZ2igbtm9NxzevRHM3zXR7AH4wf1/Wfeqzzpje9STbg
nbe/dV3/WQf7Jx4H1y10rs8wYJwVc5o5J15xUqa7W4hzibzXUH+1yHzez+ij
TtLx8ZnvQetxztnxLFN81IjbG+KLtM9qzBH2nNn8Y3Mxv/fwHYp6tUl+J7k+
89yqPIf6cooO97TjctiLoxmq2q+iHR2xk3CqQz3P0so8Fb47xTztlAet8ypn
/XQzftXEGc6p2jzWGLC2n9eD8Zk1X1OydW54Q3AIsI113Lz3Lx1vo5yN5AR8
yOcESLbA7PHANcL5QJ/27j8THgi6NOjf8DpyX6uYJvJmbsbY6WeUrJ9c7tvs
r13VvKvWS8O69qBL69cvG940nFpzH3Rtk7VJltW0yXMsLSvC963GbGnHBXHf
HetFYk+maTy+5vhDwzrrQ+dhkjXG+ccRm2Tr89ZtQng5m5F9zvozHm8HrN3W
5v2WzrCEebxfv/nK7XzpdGDtsYZ1uBuJNEddH2imX4ucTl2bH+W2Z5vhZFob
0Y2zGARzhvmxdHC+6DpAfUexz1dmHsbrr5in8P58xYO6j+z83tBnkWnucpfj
HddbkrWW2D8aj/c+eq+Z3pEz1fLP+HS7hlQeWL8P5s3YQ51oEedk+Il5Jsb5
hLP1HJm3Rc0k8zyRq/UZNPl1RbW0nRZOr410TSx9MPd1mVisu/Gcd+i/cd60
hvFNE0258IZ5ar6Z9khrj81N10GfjDWvb9d8jDOCI9gfoxqxA5L5jI6bklm9
yd0PGr+jXh7BOc6DqVq+44J9GuZRTuiEaOZwPqtPibWOyxXvlHvoq/Jei+/t
dXn/pYP6jLxv+HigZ8NxxXvB62Jf99ji7sbxyOxVNndMQs/mlMd/Ls45Wx1b
+j4aF6h8TfRZdOv8SVflpB4tzNPdNsiDdn1AinVm7/tXfuVXZAPeeetb1vR8
0QAHDrHO+YR1AhfQsE7G62R54gvmMIy4gxTv9HpDf4wy3ibDvwvgoI5XSrik
AcYZ+aSGvpsU70xxMhPfn46TzHFz+2zT7zfDofq7/rsTNJ26Dh/XEsK8ql3R
rOXi2d+0Cgde7HrB2RdrGGfXs70uYXPvK0/zoEfe75hDGvOBOXdH83BCn2PW
0a5aanfv3vd8yzkiXCM5mjUvrfRjv1Gy0m77seSZAZ8A00j2GevQ6oYMaOAb
5DwjE01wzvv/Wn4Pv29+m5uL3wb4But3eE3sb+7PiDMKa4qyXj/NM26aBH8f
j70x5gUmzsdhH/Lo8HkTsaVloIVMCZ5XdH2/vb8HOyxmvX6hz9V5PDZTJuDO
Z9x8y16C4oP9unXaqYYu84K5riTnGXmm31inE7wSzANwxvhh0iCpzlNnRa9B
Op3jnaBHctlaWdfudt/96XR0jHW2J3kAlK/FWQr8PY3ZAjq7c14Ca0oZr0aM
2c22ek5v8vMte30y3VxcM1dNG/cbW+6crsts7fHVyF/vNHbbYuZy04cyp6C4
Ouo19ZxT7oR5uEWOLb+HDIPH4xm1jvw7nBWj2k/l3LT3+EDto9Vz0DK/qxbS
9yHR59n1rP8sdD1z3T3b/L51usUu1yDcW0LPQOzJzHq5ohaOtW92HdROggvJ
O9BpwCvvXTvoNpg+rGkR2us/6tdYCPO0fVz0YJZ7g/uRZt5Yd+f36vZd4/zx
c8VAJff5m/I8pZP0KXm95mGt3p3q31G+R/icinPK/HB/43eAdy6ueKd+RrkX
SH7Rk4JVNKPtSrkWq07vZcM7R+mzYMPfgeuAi/A+gctw/Eo+23HHg1xKGGfV
+feW7YJ729/rv9Pe0RFHMsI0E9zN0DeU8QUDD07mKR/6JKZ4nQkMMxfnsB+K
5ly8P8U62M751aWcGxnsqyHWSTBL5JQyv8401sl8UVOcDGOSu7rvcuTUOg4j
4YfG51GCi8J51OGc8+PPprIIxpzSIlq2uD8n1woGeKfnds42G4M2xluUF8Nr
BKvOz75bfj3eZkjVFGunhfYNxvzoiHHMh9tyalWnxr6IVHd9WdAlJf5Ty72i
+9TG0Kvt8r6S7h/v6enXUHntibV5MUPtZsoIlW6EW34kmWbvrxyOYJzaaSPZ
zjXfGf9W3w3jHjwWXA6yBYCV8Jx4/qhJA946VO9Nul951hvd21PtF3ctBB17
19/ZeX/DmueqlrVq5496cUIOAOc76Lo791/qzCw92tCQz46t6ue408npQTL+
pa6Hq26JO1Rs/X7v85bVillJsY7z6mzw/Tg91vG4xq3tO41azuU0j/xLpKPq
s9BiHnBbD2+9ko7LMd9FnwHsOu/Zg0YaN8dRxZm3m+F9H5Bu1i1EHIXjc/RY
r3+0y4PQc8j2PXUQtS7SiWyKjh/yWjif0XDK9q11phLP6HPMR/nm1Guyyfcm
OY9gXV9QbiB2dMVsdV7fZ4zAGMVhgiQngvGYZfNv6zuNs07QiC342HWZLBVD
Ot4v5iAzHiSfI/OFTkc35NL6jIysw8k8dLG/NmgFDGeTdpZ1BC7vTXW5Vf9c
eJ2GdWzOIi8j923zepJbS2JdHencrEdLjmPllGu2CPRdh6XP4ZWVo7L+VjM+
ZzgHa3C3Hn3DsnB0w7/xM9zLgJPw+9CXaSaNXHv1PDVeS7FO43Q8r8Nb9fHU
a/SWdV+R5y3nSZaL8qK8h2sU79TPwdgMMwawEX4XuMnwziWlg2eV8TIF53it
F2GeCwjvDHpHR96LIQfQ6Z3y9erh2n03Qy/eJzIX6yyAZSY35nXIO9JhnUlP
0HwvzCjHoNNOhbk6zvYZD5Zi26HPKeFCEg0f46yRDm2eVqw7thEDZBzjEOdE
Ldjg2EdMOol37sqP2YRHZj4ObMd02qMz8R4679a9vgtazwHlA8lLHjFOy5B+
xvE4lh2d+HLEE7KvZnlR5oBl55IXgu8rPIurzppznmNXvL8HJVjH+UJVh/eg
ZatlHSXmDd3d+t6491lycHDfqNnQkjFwc8sYgH8GGAd4BTzOx+9onI3wNsA5
s/8DppH8tPeVDhzNUEPmGvRp4HDwOnptV5+N9TkiI212T8c9G/vKuK0l7UYY
aNHXZr3Ybd3S69b7XOXRmqhf82xeVu1b4q5L7o90/ZnR419nZ7wOPhvmg6UL
m74A3yf2kHF/bVwDZb3SIfWRHyDuJMM6pLdT/aPNy1HDxlgn8UI070yvW3Md
lgdedLpIfM8OH2x4TDLRQtdj1mffME58HM2PO3reL+vocV4Y6gQaZTrw+aAz
HM6Dkkkf8ggu95pByQhZ8p0prlcpZFM4X8b6wfp8wpNEPOKywDnjfssTxPE9
6jG/+sfWJz3Emb+M8jNKFspDxoeypqnjdya0kzGTIeIby/kOORmmF93qMY/j
SBjnJI9h3WHMCFQ8lnWJRi+Vw5z0XeI1A58f3vOlzGXZa23NtY7d/mHdJB/P
sDbEa2+87sP3H81vWU3ztvkLNMeAuG/WWXceydURAzNn7deJhE+b7WfNOcP1
o2nbvu372SS/7Y9WfuvWH5fc6lt+PLuH/UhwD/AEcAY8PVfU3LPLq8aZO8eA
d4AtgG06rFP9TGsuPl7/XfAOsNKmtSdqJ8Ps+nw5XZ/Fh1Y5nr1V03Zl8f0e
td5e5XbOCA+F66bgndlxxHuEf6fs//ulg6dp8e9rW8Q76XbPfG/HRG7XlL5s
Yb/3VH5WNpcm83BcH/9fg3XuFu3a4lgnwTsDjirlWQb4aMjPJDgy9akP9/VA
vzXAOqlWK8Gnl/JnPG/qs+X8Yuofil2p87DORBbDUKM58drO+xIyNlSX6Pfn
PC5pjP8MuzKncxFpGc/t8xnxeDxGe042ryWMs635cQ5pB6bmYFIH+EI4B76Q
zHuxNumnIV+HcQY8+yx5/6jO6KynVj2V3VdojvD5N76nRDVO+Ay4X4BHAb4B
trFO61up01oyBn4iGEdz1GI2dMkT+Kl5b5BFAG2aZqaV+80fCWZCvoBgnCOv
yetLRtruZzvdus5gxnlQh3j02UzxNNyJbb6nJdateX8/z2yOE1rjOxr0tWRG
dTq14C+PG/nNVeeoegp8pjVVI8L9Tht4Ht7wFcs50Pt/9GWwZ9o0bHuesx7b
2EHRZblF/zBnSIdcqZR3qboe1Zfpz5pvpPE7h0OGl/fuxPznUbeMz3jjmdB1
jG72s3CnEds8kfFN3KD2MnJ2u2lg63FRzMQ58poPYvP/CAOEtQ6+nqS4fr3P
jM/0sax3VDzO74uvQ9aXm/TIuv7h5L0wDux6X0Kvbq/H9NcrPfeGuQyZj5/4
a/bHdd1OUSNGudCKX7w3q2HH+N3gDianLdvEv+Ovw9YhHfSUQ20o692Yq9wa
tsBNuazzoKeOWY+ptnp9W5OTc998LC2jTbUS+n3gLcu+5uw3xkQx97lsj0p+
GrLUMPNfYdkQlSOpmmvcs4F7wPPcegx51T+a3Xv+eHYfKvet4gH9E7m/3Ty7
/4Abump2XRQPj65TynpGyWvD58X71PNXcY1inTWa033x/YZ3iq5i9h2W9S9d
M3pSNHOF16t5kMif2/uNkk19ZeGpzL9T+6qQYQA8BEy2l/BO4/+rbypuHdZp
Pp7m52mcUDZ7Z3PjyLMduZnJjOMRfhnM73NxzmBm/6UwT6Id0s+GTALFO4Z1
wvwceaZeizTgdgY6qql9leECn7MV9G+jHLtM88VY54LADUWtFs30/nPe7c8p
xjoJTu41fRPdmfM0bAvinXmYJ/JLjucJ3pg8Iy853xOsk+Iqt4YU9GuV08nW
E/A7uB5JhvTs+qXZapiFMH9h7hJ8Y96U1vNtOKf25HhvTtG4O6/3BsY5OXcQ
80J5JuDcG7tHcF5ozNhZ6nXw6RqpZdE27gqfB58TuAP5acAj1uM5wyrgX3jT
3ADJi0b2AOUJfKD23ADXlN43zUtT3fTrrXNQ8mZKFxzP3vE+3Hw23qekm+vt
dhqJMJutaRoMw5SrKJc1epzC+jTPgczpxBzwKZwwpY/SjDi8Nl4Hn6lkvx4f
5hkZ1lHN5a6QW7XX9yZyFqB1i4fc6ZjD5nwf22KH59PE7wxyrphzCdiIM4WH
OV6U9Rv1Z65TlD0RO7wXo59VfWdU6ww6GfBt6x5K1xgod1f51I3aKbLpMdd5
pdeGopUps6Jm/cVuEtXWdl4J6kdxOISxzvrAGQefOueJKx5qWfQPufWT2EfZ
6Y+WHnYza1tzoB6XVQPvWcBzQ6xD3FjEOTH33M/vNYcyybTjdQaHcSLPUjFF
y+963D3/jtF7ZB5wU6JjjXiHfUR87ob8wC67feQ1cp+n7/KJXbuOf9r8RK99
Czn3zHt05yJp0xxvs5rXox4MGdcPNJ8/ZT9nvcbQhum9e0/Vte2T/fJs4Uv2
fMP4HtxrcP8Bt4M1ug/J2lzpaPvA7N4Gvkfxjnh46lrbFfWaAVyxbXacgVn0
/izvldYXG9+jPp775eflHK9a43o/QP4bOB7FPNrXoD6eostrmQWasQD+ybKo
a9+o4B3pG31Q9l2bt+4LWrWCdYBtOKutzMX3OG2bf+wY60zq0DLPQsRKybp6
5vGY0sjlOCdwO78M3hl4NfAnsqYV7yCboJvxA8808ph7bmLabzJvLu+2oGGL
WCfndiawTszBC1rDVB/mZvaeu0rPn3junBvOtSQnYcRzzT3mkYebwjsZ3xbx
5DxdWTiPU0wftXK8XRhfp/ahzJ4n+37hd3DvxjUY123BObNrDWYr6YWZXVPE
m3Jt0f7iT/wb3ZPAOdyRx72DWd6Q9R1MYJ22VqYZ/s3zyb1tOutylk02s/B9
NHZz2Ixa76naHY/Pgs8GPgd8P/gXlwtdc6DvVK7mdsI1v/VnFdv8ifh2wNeo
5wa4Rjo7gyaNuy/YI9B6U4N2hrQTaT4Q45xFuJxkLdFmMF1rDl4Y1uKozyeu
eWee66JjGndqxplc8YdoxzWjoM4KrqubvBmqYWs+6YZ1uN8k6/DgvOPU95Gs
r2czFeeu+Uyugec/ZDl3/TjB2z3yY4x88XFN3j4zeWw631zAtDzLeWzT5+w2
vcB9MvvgdzSnXjmFyJ0opjDu7sJ73b3JMlOoj17XP4zPdHkV4dpCx5OvQxn3
4nRJlz7QOnAvvK/3XIQ1l7h/3PpDttWM+5gXyRqq6NnhY8xYp8c7cZ3ksflY
h7IFtXsp9jjtd7mF3svEmkCXKa69S5sncsUnemKzzt2u5ynrKuI1gB38mcJ3
MmS6OG9Ronvru01DJmSmyw7rQ4x3LNNN/TCKdcjnb5loNSegZRucMH5H9/+O
+j7LvwsGwufF/Q26sNtu+MHK7bP71Iff99PqJ/170VbjXgYcBN2b5BbUvm/g
DvAtOP7Yl9Ch4TVljaLePxTzeKyj35njpGV7RLBSuaYy/lbMU3Bs4XhUN//N
yvGUnl7co/F/wHC4b19R8Q72Nb77680/1WOd1YpfnC9E58177dplWCk8vp+l
9Hfv6WZVp19bcMYcbfk694S/ItWOnSXmGc359Rr9lre8RXpEpV9HMqcncFvg
PeKMPzfbbBHd1fljrBPzH6Z5nYGGbUqneH7GRU1o9ej80+fN+SL/uTPMGbHO
0Cc2cZwX9+/0j+f3P+w/Oj85JiPd4nmJNyrMF55DurdhnXCu4P9xD8e1EvdW
XB9xnyg456XaDVPz+68vOS6lp+y1ep152XzT3InNOMeyZzf0PY+RY+DcG9PD
kCaAr5trKW8Aj4v6Jc0XSPUQu3zOqeqING8B+A0aMujWoFcDdgGeAcYZadKQ
RXB7wt0Uz2e5XwDbsLbPcoy2eI+14hvu/Pb8TMtHzfK2mfNy2v/10WPj1yE7
vFPnM/U4sV/FuCXVb6zpO11Zz6MzHOuYOn91l2H2NHGDTxA3+GiHb1hnn+Xo
MW7gczSbveLz9XnAoV9nsEU8zXOU8y6EXhXDT5wRsL33nLffDd6npIMmy6uK
30/Or0j1OZSDp13yppGlzBW+lqmnagPpY1VDpa+tPv0Nid/BrV9Sj5O7xl3U
Z6uox8HnaoSs4cSfxuesYi+Zly66r8denHlSv2/WmevyIFuuJWOe9HsatLyc
j8++wrl+qsRTlXXbRt0o84OGCTjzz3pQS6ZmWedvs3/EOvHc4zwDvYbY58sy
P5Ic9y5HY3vgaeJ3Ju1lPdX72xLcEzPsnOYt5KMz772N53fi11gb23FAq5Vb
b9ln2tO5NtkM+zDeWfcVwR/aC1ruETXfv3bcgPPBfRveF/h0Pviev1j52B1/
u/LJO/9B8M5HZvc43M/wM+smnd0Pj2pm2wxfqL4N2GSrZlQvaeeOYp37fJ8f
7tuXtIyg8v08IZhni3rxhHdsmEdyFyrH0zRt36oe4VetOwj3VuAiwTtbnpDn
2mT8jsc7TcNWOB3p5olYp+bKLVHO3KoLKrdTHz/lY4l5bkPfRMQ52TaJc0b+
lqnnDXjnfxLrvPWtb10555xzZPu1t60fap06P0syt59VH+UI66Q4Z+Clj3kU
KWZM+A7Hq833DUW8NYV1cl4nw4c93zHN7QyOebdP52GdHHe69z+hE+z2W8S2
TnuYHK/wHPzzOIeor1s8OrNrDq7RuDeptxFaNNH3Hin6XvQzY5MssJr7WPqY
m4fArZFv5b6cvBen6aeY4yF/ZrJ27GYG0i+5PGzqeHD9fvued5t2jnPvOecQ
QF8GPgaeHGiZgWksQ+C9JUPgA4RvxGuj+Kb2VuOajOeUPOgko6GtB3oMqOtk
PFMytmMdD+vOnA486s9YH8jdekmnnvE81gdX/BbMyShGixgh8/LaDFc5F5xr
kp0bNCqc/RUzs133SpIRzmur1h06e2/m2dlJ2pvt5HlKMI7jctYnMwx7HkLW
AvcaZt6ktP+DPk/GQ7Lma54Xg+erUe+mra/TdzTu0653fvWYx8nW4PR6jOsQ
Yx3l3HR/tUzxpl9TLtrx2tn9LFzvYp4ve76bv+/hsPVrLq3z1ucI23WWMrWY
X+auFeucNM8C5fi7bsakW4XONXc+jHIJ2JsSfDbOJ7MlYOrLe/7PeEDKgY5+
M+6jcmtam5IuI8L7rEt12slN+e+wFtNl/hGeSz1F23ucM+q44o4t7p9Kc9/4
MwQeuB0rn41unBnhI1sjil3Ybg3rEfG2tMznLxtf0vXZsKZSdJ0+P0B1Zeur
Th3vGZ8P2jCsX0J/ULgd7Xb7W1nbg6cUerbiI/1h6ao+Vu5vwBm4b+6vGdV4
Tpy/l4l3tH6PL6qZaBdUTZh8Z+43vKP3qMv0Oypcz4mKe05a9usV4rlkvPNN
07SpVxjzSNHbNbxjerZVTc+2mnLaHEczhXUuvM+wjvcdKEYa+056bc7EzD7A
Ob1mbd5snefDDT08i2KdOGPX+fLtb3+7bG9729tWfuPXLkt5lVRHNQfrjLIC
pjRWi2Cd9HXCvSbfX1PYczpPwB4X8Rx/vuAFyvSPdhySOT/NEpw8NybOvfAZ
O6wz1Df6cyPNoc42Ot6MU1Jf1Pl3BzyUcD90f8a1JvXnHHjR5Y6Jdu066mE+
5DmKAwHj8Jpd2mXgcr8CL0E6LNZROX0KzQicZavzs+v9qXn92vOJa6L8mW2z
n0luDfDd7PMikwb8jORHs3/zXU2bBn0bstg0s/Mo4RvgKcn1mt1TZO2zdmoU
zqbhDMMsvCa8qsyUZZ70a8m8du32Fd3TXG74kud1nB7J1rS9bobX8lVXg//f
YZl8Tzd8Qn2wcRZn/ofXplP92vbef5LO5eSL7/tlT9A6/qOWsWH5Wts4H7ll
h3V6taSL1GV4OS9L8OknvZAt13zQhzuR02G/O3jNOGeN8E7EWw5zhX2q31mv
twlYxzRd47zPxuuohu1R4131tV2m+KrWxdhhnYEWo9MKRwxyaZ7R4XI31vW8
p+bBDbFOyNZiLV3DORHrHA9caZ+3FrkczvOYx3dET4rjEYMXpfPLnQUmMM8Y
vvvWsdP8LNn77XKhiR9x2GvbgAtNcua6PJOI2cJnYt9R5qNznT47Y+9qr61V
Tjjm0EVu1uGjzZzrp9ia+nTW6X1Sz8MTpm9YW+8JNq9f0LRW6o1rHNDxmkfW
eAzlVXBuQ9+GzwteBFkFuK99WPoRfiZYB9oF4J0PiGbhzyTDQO99wD63HP2+
3O9wrwOfskcy2x4zD8/ays/qtaHMcAVDqHenfFe+bBt3FWxed8L8PMhGkMwF
dF3s/Ybp2ZTbUX4H2E39RY7fWftIw1/Yd6xFi1inZhKsJv1ah5FsRq2Y57y7
09l3fl7AnC3jcqZm9HSW7XFBex8LYh2aZzNu59d//ddl+7Vf+7WV//Qbm9z7
6nDeHA/Q6PON8cvdKbaY3HeTWKrnpCaPW9S0JXiHOZ0pj0/+XB5jjI7BQh1R
o/NrDk50WCc5jpl/qPPWTGzd8T6/7a9xj1GYM8L9mPVIuKfiunyFaHhPFf1W
7QTVnDVcy45SDoH4TA681PJ5d7Y18ug5dfNj3Nb5PKINtm6VzAZdD2jf6Zj2
SV9JeQpHamZl3Uqeyxn7fNaXM8Nz4K80c02zpKFjY2yDxwAHSh4M1pQOvuw7
WnY+E+5tj+W5ZV3m2cNurrReugvCfHVR20fWI0SaHvaEb+CZKmDM5mt9tK23
81q/cjW1X4nPFePFaj4Y+432Buwb5xk3jyWzWONKqBdj0wTOocyL2EnB+dPc
2+P89l0/7aMd1mE+R/EG+5Y6zZ7DLidWHHfnMP5DTr/COkDmqOJav/lp4vp/
5JtCtu+oh5M1TrF3xH1Xg69efMgX3e8wD1/bJePx0uIHFLy86XGHtVKsE3Vx
2b0sW+MLHI/5agLOMD9P0rNlGdaWS0C6ugujTrjp59rr3B/6RchbdGnTu7kc
7XBsI85J88miV99lY8TsMo8VYo9S1H7tC5igdXv2njH9jg95I+sCSnqAJnMD
/OfreJ1RhmOC33wXT+vv4c6pxuU84/BVt09jXnu4ZnXXuO3+Gtf8qycbppG1
Ec2Rbhwt/l68bIUvAR7AuWZaqjpvt/n8XqfzXm29evcar4LzFHM/XhN5ANCe
AyvgvvZe+FLf8+eSVfBh6UL4qfxdtzveW7CP8D2z+yEwEnRwwB3gXIAvCt45
Id8xcE6rL+S13MaX+Fxq6uipnh7REqxr+dRNz/ZczSt4qXbwvGL8DtY0kc2G
dcaGd5rGjt8TczNeQ1T2Zd+703LbDO8Q7lmUX4iz+7wZOtXFDefYwZr9yGMe
eZazzSeo7ws45zd+4zfkz//0v20e4rCprG2HdeLcS/suztNufwx1YwOcmGi7
5nmNMk2bO04Z3sn0Vhcs0hPbPPtR35Dpt86mDzfDi6N9Pol1Jo/hPd3xiu/z
rLCOYkM+BufVLOkLqVdmyee+4rqredLLlCdt/EflQEr2APlyKpfD+gX2pppX
c13i1WQ/jmU4NZzTOnFa50/23uVe4vJaTst7s77PZfUZlZ5P6MqAX/Bn8R0V
ngqPEe5KO9euLx0EuO6Dr5dt9nf8Lrh+PFZ4rdn+aHlzz5ouqvNAhJwezj3j
rLjoFWjreMebd2HgxVoK543+jPuSRlhH87eV21ONvq7XKj+jeBL7WrO4cW/R
zHHN4QPGtO7Ynd5DH2esbr1zi9d1jbZOa8WekjXUhbqk+eING7tOluBPyfhH
42cu+6rDEd5XVTM0iJt0uVuEZbPuDM6e7TLzsszkkB2Qrf9nmCZucUac9F8P
vHaqd8x4SOWU19TvMK+v6OtotrfDOpd4zsjNSgus9Y3uiavjNYVysGPWtGol
NRuOMRh7WpfC2q/LLUiyhvX4dlnskSvc1DSMES+0Od33dLocZvKiKFfB+WQ8
v3eZzjsTX6PLdB5zLN35xfjM9U4N3vfOlknIeW/7dvQ6tpgZkHrTiN/aF/AK
v4+YVZ3njIT3v9N7/jK+jH1EeR7Iya4np2DFJ8um/WLitT8hGEVm9QvCrE7a
l1U2TyR5y9o1R9p17DPgFFzPkb0Gjw7yCoBp7hDd9k9rRlvZFPOA60FmNbRt
N87unSWj+hs1s6DgHdayte1+yqdmv5/HYwXvtHxqXCtkTXN2nlgHxpWlcxSv
XbZvCe7SWQV8Ex6Pz8jvCc+/KuRCXWqYkTePb0abYp6W55ZrgNK5coB3MpyT
5oWlXPcE1glz69ljnd6f32Gdgc9/LtaJXpZu9r27m4NSbVPGkczDOYlWb+TJ
H+sK7g7nxfi9R2/JCOeOtnkYIh6D7D7Zc1H5fl8I63TPN8AtQ1yW/U48dnc7
/Zru96WqHZEs6TpnmAapXi+W6/XCOkGvLvnRmGU1W82t21e9WoZx3Bp76PTr
NlrXNk7n4rY+3LCOf/+Nh3rWcgSOVI+N9qZJf8AMryAn+t23/MjzMrW/RrBL
9R8B56hOT7GO4iL8Gz/T7DTNt1Rdmq7Rxc/e5S+s8X6YLBOb94/ndo67uc/p
EbstZEStajhROQrWTemsp5kUqv0Tf9HuZ22u0SwznAvYD7qfgRlLbvbrpt/D
fab4kwgDZtoS8iqr7t1lGnEX46ivkbOPaxacZis4PQThhS53IPFHREzhZuEt
fhbetIY8+5e0zK2s58jhm5iZRz0bHdaZ8KtHL0fmyxlpfiZ9DttyvtZxShv6
XkzX43tRyWDDZ2t+rycSrHPCsA7rv4y3vDCc/1H3G66vqeagZrrIdVFy4fg9
Ne5E51bxVYR8uNYTT7NbeG8usyBmZJNe1GGs2GUUMir6jADSk4W+WNVmcWct
5wlwp6zxGruV3+h7ZyMecDgnZiEwZqZzjL0/nAdgfFHc6L00PNTr9Sb7cyhz
rcdu9Bqxk4e/N1u9Bs/xXLtOuetb9A/1Oe81s9nWw54QvmK75aSxvwf4CY/7
mjxOrzU4j4RjvLBpw/ieL7M64fol4v9jJlrJf35I+B2874OzcwTrhOjrRD4b
fDrQrSG34EPUF4cNmAcYCHlt4Hhwn9WM6sLveD2b5hWU73bT2OF9ra6fxXRg
599d8U7xF0mvOfI7JWumZMntkzXallUga7R1fbb0L9eeP6y9zfAXvD44LnhP
4HfwvEuBH9P9N9zOaz/3OKjp2i7pZlbmuOfN3Hd12CSbj/u5fsp7MfC2xLn1
rHRsfr7HBq8O9Gv4s2jYeE1/AltFv07ECZ1mrc3LeY5a25/xd9J5mT//gjzY
QjrDwMd0GjZ3LP2xGOUCRJzcefuzjIIuC2Dw+xk+GWnYRviQzodcvxc0fB2v
03NQY76MdE7WDVpyXnFPxTUU12rTqtXOHM1vtPX5gy+7/Og0m3fz4+n6eNQB
dWvAS9wNQJ0CQRPDnhP8jvsMs/eCNRtc48xfU/ENcAwwDfKe75Br9F+WLIHb
a3/nO38iuEf7Om+8pniQtDOItW6Y5/H8wH3L1Zuka0SYT1yGdsQyAdd0fQo8
+2aZo6u8F8e0feST7HJvgyeBNTqcCcTHTec8HFfMTqr9Kzj3BcvWw2fHPhec
M9tHqvO7zTiv78j/Ayvj3NJ9xeuYnW+EuiQtq4H6bOZtHW5e7T3hijc4oyFm
CmcaNe4OZC6H16zVXxznYKdhom70vteVejJIx+gz2HOvuutHSTLUMz93pxPi
OWxnyN/d/aybn5mzTP0+m/p+HO7Y0a5X7Hv2TymGsv2o6x7Jue+0mheRbuwi
1nD2nWXxHo7/w8/xOxn+Yh9/zE1g/jnDYU4/qusMq/u8d8vN2FjzlTmznP0l
loNfswGuoH6ofdS5VDuiXGcteO69PoulZdufTraIneI26OmMfaMJ/vBYx2M1
ft8O+4Rs9qxbJ8seGGnO9Lzu/DkDTV6apcj5bbsaVxb3h+OBtN9GXudZmdGL
v/HrFcs8aRwOcE15zafq9jX5f8M61t/5UMg506wzznbWzILjIQO6cSjFN3Nc
vpu4xsATg32E6zfmgZuu+67dT5Xnsc6FD/zNysfu+JlswD3APOB44OHBTIHz
DfsGGrltwkt9RXCPeeBWlXw5fU+MdfAne4sY75S8AuV3FO8UPRvwDTbMNWVT
3POyYB5gORxDfK/xXE7Pdr7v2OGunZw/7nkf5+GJz3G2WOfcsU6p5wIGGQSZ
3opmyPHjBrnU/LMwhyOHTTdkEwwzFPS6POX1SPRvbh92+haf8TXNC8Rstx63
RK9Ovq+mtWAZX+ew61ysM80X5fjF456x/z/benwy5AIzn9ccnDjkoiLWSb4L
Zb+FYx5zmNeU7j7MIqo/wvwqHMjyq22mP/Ia+U5e8tos6izkvJ3or3Zr8Ix5
1nGOk++AGfXwxRxYXQNtM/lpwWPgEUoHdOFwgGEE48yuu8iF/uSH/37lUx/5
h5VPSY7m38l6FPAPvJXw4kCTBnyD+VyviXjespWuevbfaLZqm38ecf6F2G3a
9Qpyd6D6MisH4LzeF5HPlGbl2NOoGIfztkd8BOsqmpe4rCerllG0adD/sfa5
8nrLdf0M+wv7Dbo+7ENsyHAAJ4af4XewzzAHaB6D40ku69eyjdPZ0PKrORuL
Mc0IU+px8Jl9x/vMq8CjxX5Zl5+W5PLqHKRr/pwd1nU/XfJAp12yvPAuZ73P
fBtmDQw6olyvYtQkLZC3nnWt6nysuVtujZ085pkWTY+DYJ3KzUomfO1Q6bp1
lvz6h2WgdzmMxz1vdqn/brg173P7HgxcO3G9FF1dzWbh/K+Yr2X5wFP5DDRj
xhz8qD/kHhnRpmGGDjizHZeWIbm8v3wPcV2CVhd/ikeQcIxukjMZH7+/PF58
dtRRy78bcZP37BMuCNlknJ2Y5UKrhs1nuoX8s8gtxfN3kW1wjiv+85+TuC7S
5kU/kPuO0brA/oB1vN4t5jrU15J1w2cbxyPY6inCN6qHazhHtW7QsTW80Pps
PFfi/f7l523NQHPRLqX1ccz7lsU6e014YoAh4PNHZyf0aVjT+i3pHf0TySDF
vRR5bbi/fvLOv5duHuAg3FtxP8Z8sXywdN6opxe4Z8fmwt1DS6YdpIXbudfN
qYzFisftwapnO2HeURwnHAPtG5XzHPfuinfAMZXu0ZZb0HKynxDsCNyI18Dr
Re2Z+qAuTXBMz/FMeHfC40bzfJxzUw0b6dey2TvnIRpuyTBROtN3HMbg9+pn
QL+Oduwgc7rDacFX3s3JlXPvcFHqL0l0W0nWcjr7JxhkNNP/MhiH+Zz0mA72
ySTWmdDh5ZqvBE9M7qeeTxlpMIdYZ4B5Mi1e9v7ifug6Uy+4J8lYfWiFPRi4
h+M6g+usrNegF7T6WETDdR1lSEuGiffWx7Vc68NwGTKDdWjyNbsMZeVsuBdH
s/XJH8ybzut4X7hPS8/n7Br8jnoNRtcnOjzvfN9P5Rr8mY/9fOULn/qXld/+
9L+ufPFTv1j53Mf/q/w/rsd4LLKhobtSzVXhsPp7umZEc4basL9zVd9hqN4Y
W/vnPnhaq16t2mFdAzi/zGO6Jq7ckM5+LXOAPBCxs29r0/nzjGHasnpvxt/x
/1gbw34FnwUcqZyW5tjh39jnwDbIaMAGrFM6hF4vnA7Wz5D5OXteWbPf8FXT
N2l23hbK17G8to2KdbhnNsE5Sy3PofPBUH6dm4sv7XO6Xb/pOo91uJc+9oOo
Nh+Pwzkrc71mSCQdLx7P16y7DV/pNGicU911PGZZU05T0/eEZBvjmQzT2HyM
jCNZJ3254v/WExznYT6X8B3puC7iZ7EPNCtCP29cN/BrH94PpOsEnIPu8zy8
b6jMT9k64l3yfeP+ZO5Kin47zmi3zsTku8z+uI20RsN+HOYIS54K+Q33+iz8
5f06v71U1l+g1cEcVzc9NgXHNAyjGCf+XlvLeUl+xnjp0AAzsQaOj7likbh1
OQgJ1kn5ld2ZZq3HMYxlMh2eP99Pey4swfDKW0e8EzO8e67G+5+8P+gZ4RwK
zsF+4/1ZeDXBPKYJ5GyWoltDH6ZmoGzbeLL6elTfWzXilMXC10TerKendnwy
1lHNluQkVv9O0Yo9JrhkL+WyAi9gXoAGvOS1/ZXgm09/9B/lXos/8e/C7/xY
8A7mDNxPtDNbcY96Z/Ba6oVj3w7nxa652OtBtdP6cvnOPiFYseCd0/X69aJx
PJJLhAwiWc99XXAbuB7gIrwP4Drsy6Jnu0/2x8V1zmr80j0rmplddE/skepx
T4p9Oqzj1/9zH8iUhif+Xj97T2rUUjyVe9PTuTfRNqFDFNub3/zmlbeds9bx
GJO9mFO8zgiTZHxNxl0k/9/xLRO8zGLHpedbOr0e40zGdJHbo2O1KNbp9GYD
/uuXymjLfEP02KHuMZ5fUQc3On7nBxylWOf81tEXvfuqjTAf356Cc/DdF79+
9aSohkt7Lst6/LNdrprPZzoZ1t973Q1zO5ZZS75jW+vVbkHOG9jmc2t4rUz1
d5i78TkU54DLQXYMcA44dVx3P//Jf1757c/868rvfPbfVr746V+sfPbj/yQ/
g45NtMXSB/1K6R8DttvRZ6d2eXJ8b9H+mVXec8G+45LN0H/+DuuYXvmusPZ8
X8kFrzlpzJExnsWx0uMc1ytZf6brworr9H59oN4rBOtc/UqXu3dtzboBBsK5
g/2uWAfrfcDLeCxmJ7zWXumufkKOv9zLanaQ3rM0e1j1czsi1qHuUd9h/4jD
OpEjiZl+nFWumMNn3tE5Sx5xxjqsC+MchdYloXqS+ztN4WWEe/k1uC8xzcpN
s6j8ujWOrXbfOq1SMtPxDK3zs+cGXrRzQ7KNaneF5k5w9oTyAzobs69L9svG
PmeA94fMKXVdQ2c3WzuoxzXL0WANaOyMsmvNuoaZ9LVtHUHvr+c2HZt2KOM4
Wg42ZaVzDgbnJzKOM471Yp8jzZiu6+w0rPqMfD8105Ax5jW6Nk15+NInop5K
zo3BcSHsgj/teZKsGf09Xcc4kuAex/0E/seuL4nHZprreMZh80lfTpIJN8nZ
EIbvsM0+wpAJnxW9TA7DdJrCvg/M6UTd56xYR97T87RVvGP4ijgeYJ3LqbfM
cE7cvirzvvSF1lzqfFMOyH8nGt4p89CaqnmPec/SxYy10tk+xvkC7yo0FIx3
wOsotwN9G9YcgXfwOOQC3XRd0YnjHqJcD/abz4Om7ytlyVnWKHfqsR7WuqKf
qTpP1bS9LFwOsI5kEM22G6QT4rWKd4rGDvce7CdgvcLtNKyj/JJuhnW6df6R
ro20bemWzZnjuTr3iDd9VPSLjHS8o27QjG+a3ALWAc5505vetPLWt6yZ5DHa
mq6fiXU+7+f/u9L9Mfac9L6OSYyYPM+lydydY8QMZw32ffysHQcUsU6GR5Pj
lByrYW5BzAFI+L9F8/tSbifguhHW6fBO2OcuY232c803sizXurZffOSnbMbF
fQz3OZlVkUs2wzjlGvQdmWtxDTOcM7tuqB8h41d8Bi31oEVd0Lowq9CaK2vs
WJsmmXB7nuvW3vTehRkL9+mCc34g11N0O2Mt6U7pBfgb4W6AdcDjfOGT/7Ly
+U/888pnPvrzsub0nr8QnRs+//W1B61prXq/SKebCr6bzF/OWbK6D6xzXn0M
lzR9lf6duR31T+O6rryNyw+rc6L0ps6ON46b+JfqOu5hypRo6/Qvm4758IHW
/aNrojhXNNcmzlMy99ZcO5w3ol+b3cdwDLAvcR9T7ZpotCXjUzurv1zurfU6
hr+rdki1CIx1uF82ZjW7PGnKlFYesc2j/jhFLqfXkD1KWWsnvU84ZNgar7Ox
Yp3VDetwzneXKVxz3FQrxR6G6Cewzsawps7/X74PL9S5tmkvDx9k/PKin30P
lhl6NO9qDqPgXeS0H27eNeX5Wm6Jz2XEd1fWazf69Vo932PvL2fPM4bNciRc
nnc9boZNq7bP4eX17AvQvp5727pRXVtjz472zvrM7ZqTtaHoh9B7giws19Eo
/GHRDG1YXTEY9X0V7WiZgfdWvMpYFcfxkB5H8lhr5v/1VYPDnkrdLEcm6m8J
48h3+VB7Lsnn5e92ei4Q9xNx0L4Xgu8n5CQYJ07rVdsTjWXUqWXZ2dunsE77
rjDed5wY9URPa/a8bm/KK5TlfJdrw9Nl0+O885Rba7ryigG3U3nRvcKNqqZN
9WuN18m2omtrPE/bvuI25X+yNQDzNAceRf1mOlsAf+H6hPMBfA18PNCrYY0R
mKdkFvyNYB3kGGguNTw8WFsUf+zs3gG8AQwC/gWfH9dTfBbFO07HfXHLpdY1
QsY7jMd0Xfcg9e9cI1r91hEILR7+xP9pRjb2N/YjvrvIKii+naZf81iHPUVB
2zQP60xghmnfTK+zmuftcbPjxPq7xzq5V2bRDdo14B1gnXN+dak9P+GdfqYd
8BYJ15Hqos6Lc/P0lnFVHWbpMNGAEzvPf64sC3zSwz+hNZyHd0ccXMrtEBaL
eQV8HHJf1gTWmfeeR9rAIUalfXYenxe+s0Lwwuz7Xjjn5+S6HtdnMbeAwwGf
gQ1apGOH64y6r/grVIcy2Y3DuVeJpsjpiqKXYpXPxhIvEeWq4R50uGaq8f1Z
en6WS/+N8Og3/aHo0IBdcJ2FN+djH/zZysfv+FvBOvDpyFrT7E9wOXjMB2aY
CPw78B32CT6zzGe6Fs3+40FGFm/RPx35g400U2+K+8B5OB5MPfWWPXdZyUjT
9X/OB8IMIdlo+5vPhjMmTO9S51edcyxrAZ6sqh1RHY2cO7wuXM8h7H+cP8A2
0LBJDvfR0p+N18O9RbVrwnlAj736QVn3Fs6qXo9XBwyXYp21hHXqzMvZdswf
Gk+S8I6GmzpvDGOoR53u0vWeB35HNS2SvYeZfl3DOs6Hv4pwjnI5pFtSjzP7
MYxzIXzCvIuttTP/ctU33Uws/eE8+45m3uV8XtY5W/M+JId99n2RHuGa4cF8
H2eMY/7cQ93pHda55AGHAV2uxJLndFj7lWWM6zE3LKqZc9RLzz4bPUYFc99r
Mwl403WyVvSInUuaibU94J3LN7Se+8brPFBwziXVPy0aPcI54ARFu9XrmQTj
7NNjWTwG3GeMY1Twpm7UB4ZjsOyPnzuG9Xnc8c6w0qFX+u3qV/q1DsK3OCcP
7X+hxwuBTzafZ+gmdR07GY+z/Wyxzmm/Lw/kGK3PZojazue6rIaYX8DYx/eb
Pu2xjnUJ6RrGc/XYt609b8krKPur6tm2Fw+P8jvW9au6T8M5jdfRbQtl5DMH
pJiHteTANcWXr3PIXbKVOe6utjY1+x7juYG/8H7RXwO8ULILik/29ncWDXnJ
qP4r6uUpfTzINkCu2ztvKh2kwB/AIoo38FnAP2mGguYqcDcvczwR76h/R/AO
ZiBatwOX0/DOt0XPJhzT7HPgvofPVbKov2w5CT67ewLr2Mw+jXXmZR7MzwmI
+qKeZ3Bz9wJYh3mGyBmNvBuj7ZxzzjG8A15n0ddYLD9gvs9oij9I93OYw5kP
6zRl8zqGOt9J5EySbIdz+2PdP2biM4+wXMQ9Q3wxB48lOGfq+E/h+MljnWbF
tfUXrEeq/h33aM0LxnX8SPVcHNX745HXWrZY7ZLRfDHVremc4rmNkBm9Jm7s
k+j7QjhnzOfotn5H9hJpZ4vrxbm+9eKobuo9s+vl+9/1p8Uf+f6fCsaRPJjZ
n5KFKdfYv5T1prKu9GNZU8LzyfVtf+1UJn/BFr0HWH5U83qkWVqEdexafInP
GWY+IcOBxkmELAf9t85z3CPEuvjC25X9Znl0dS7CPuQZyOWJ195T0U/vec6t
wWqurepqRPdWu2XZ58W8IM4lPL+cRxU74r3jvBHPfvWdiubygtKbgP9nP5lm
eTFGiZkB3PnJ8y7rHlXzzr7yro9mg9/cvt/Q509znjNnAqtWK2awRa2W6vSY
y9F9rBpzyX04mOuN2pr9S9V/8ZJlxOsx13yRY5V7sTmV+IE2N9drAnmy+FzR
7l3r1ZVM8e96vIM8j0MtuwLniujwTcN2wuUTGJebZES4/HXiwSJno5vybaIt
rJ6lNjeTt/zy4nmQbhLkVwnHWHKXJK9Ncp6aphJdjeBvNHdvh3UL1XwC9ekp
P1uxTvlcD1JXT8mJghZJeg8rZwrtUtGpvVSwjWy6FqHf01cadl0+U7wG5Dc4
VrMhjx4mrMM8zdUe0x5dbl3JESMxnjrq8BRvZ+y1FEerjlHxTubv8TkWT4fN
Y5yoV+u1awMd5y6v4zy0L3ibiOPU95rnbjOf6nVw9pmixs1hnXzbSzzePspi
a72linF8p5Fue03X9hTxPJrLf5JyzU4IVt8oazonDO9IZ4+cy2VTjITfK1lu
Dzb8r/rpsLZ7sazJF/1IyWr7qmS1lb6Kxp1IRtDs+oD7LHgcYBvgHe7jQW41
+niAeYq+7Q8loxrZAXgu4Dq8d86mLuuBD9VN8dnxDu+wRkDzCpTbkWtlXT84
WnNWsRXvzjclq0D7TzWLWrPh+i5W8ux0855qh6J3gzINosdnhHnO9fNxnIEv
7mbTfu5eHOv08/R8vNWv5SN/TfEO/DoZNsj5icRbE7mfidn/l91GWKDXCOY6
LecxSjPFcrzWf8fGx3nkn/FcXMLHTfBXmQ6yP58G3JPD9pEXW4BDi1gmyccu
/ZA5t4w5CtdV3GNk5q1YwdZjoVPVe2Rdky3dwjSjbP2aZejG/nePZx7q53fF
OeTR53wkp69f3zwack2q/hvcO3GPxvvEHA1tFDgYeHGAbd47u36CL4cv5wPv
/jPTrAHbgNP5CLL+5Xr65/IY/I7krF3/3Y67Yr2ay1KrOGfNxeNM5wzrRG7H
4SLCO01zFXwbUctP/pB9PBeHHCHVMB056K/ltu5+ddOl6Aytc7POp7jn4tzh
3nOdIzXPQPPJr633NF4fa5kWLxXf6ez9mn6t3k9bP+y9TnMpnM6mluO8c3Pj
ZBTzcX/nDltvf8xxJPtUp72nzVh7g/eqZao93tZINyZ+jMpbdnyP5ijUWduy
iNd5Dz5/NxXPsw9tX8Q5exvOsWO47OdSmTEJ9/Daf+Fq6/G45ttOa6br9HaP
P+zXO+I1QedlzaBnXqdwwd+pXVSUxV6xjuSL7yjaRcW53JWT9g1x7jZ7dOo1
wnib5HvRsn9JI1TX4g8Yr3CqnttP1TWN2pu+6kG3dlw8Cg+JNm0LcztynFsG
luT9kn6tfaYv2+9fXs9pwTnbSx9Vy4h6qXI3pfPwuqsjh1L/bjjEY52WmUnH
LfA0PR8UcIv+jsM45bzQ8wjHmDc5r+SYE59X9YvOz0O+npbb92zXT5ryOSHL
rcc4PSYyLSDlOixr9vBBytSo71M5bM0fsNcJ2XDO67MvyzBoHMwQ62x7uud6
qk6NMdtex3Gpru9Z2xQHXaHnce1y0/u0enFsHU3uMe08RuaZrNHMcETJQCvX
voKTTji8g5m8+PL9dglx8cJ/1kyAXVWbKXp5rFXuf1HOXXA2wDKqbSt456fW
P4pNcQ8eh8fjuoPPW7wzj7gOhvL5Hq4521+m7+79NaOtfP+U39FMhQNVyyY8
+EGPea6X78EZ+c7h/MD7x/4FNiz7hTO9tf9Hsc4I7+gMSRgn4pzo76lckH/s
XZMzdoZbRp73uVjnN/MZe5F5PG5ve9vbBO8gi+3tb12XZP0PvCeD9f3OVzM1
/5/NNjX7Z5xWdiwWxDojL868/qIOgwa9YoYburyC8+L+Sz73ecn5wbh0znOl
72NetkSiq2vZ4ff1OWtrNXur8CK4z+MaLzojrMXW7AHtwdTZBPcpPE69Gnvr
bLq95t9zBlaqPxtouhzHwXNN7bEsuSk1+9r1mL5YeynPyCxlmWrgw9/9p5Ij
AJ2abTOMAz5HO3OkN+e91Jsz+108B+7RqqvC/Us/J+ObLgfacA51vl/Q+kw5
yyvtwgnYh/OnY3fgzjD/tnttkhm0L+rQm/9CvRemT6O5WNc1O03H/hfMTy6z
YPXZO4xRvQuae6d4VLVsxh/ZvFvyHSSTYEufxaU6Js3dAw7AOae4ivtMFIN0
Hn7uu6g6MO6T1TVc849UzGM+G9I5cS+Mad4Cxnd5G9aHctJwUuyY1HNeOR3d
h3gtzbqLx1n1gqo/PKZaiwyLqL6o4pdjhDttTUNn0rB2r9yPzLPXfLturxtH
47DO1Q0feW7Hr53gefG+Dw2OvfIfXb9qwDyW31B5TvWhmd4v8bTzTFq+Fy+W
TWbvF2jePi0zFGZFZFtBjwb+xuEVeR81z3Zt670xbC3HuuUtKKfDv6vaNTwW
55finKu06/Bg4+GOBu7kaJ27PGY5M8Q6el4Ufqf8fsfNHBng2op37PFHClYu
ncDfNb5WuHRk18z+jnuIdgXzd149gcv7SXtJmdbWPa0a2V2ZR4ewTswhyHwx
LgOg5RCm+Q4HfX6gcthdZkLs/Yl5eM6fpF3aPc5pfVbaz9CuOUX/+vXO13OF
avR2Evezu2reFLfvftbwzi65Vj9umc1Fj1Y7D2TNgHSzNdcfs796DuU6WzFP
eY6WraJ4p/A7bdMMpNbr+Yi89mZaC9qGewW6SGf77trZ9emWYzO8844/Fk0b
7tUfEk3bbKtdpPDVfmS24Wd43M2z82x5dqywL4p3p2WVlD8fdp08vFaheEey
mXBfqe9Fjin4Olwr9nqNgq7nXCfalm/KNQP7fnfV4Lb+U5/lMA/ruD5Sm5mn
cU7MbHNz8SLdnl1vfcAL87DO/0+bYh1wO29/2zqHm4aZYt2cPjWrZ76Qs91y
TmfKm5TxbNGvsyjO6Ti5yeM55nU6j9FUzlz2u+GzTWUv9M839hKdVY4d7Tvj
cS6m7BFaL5Y5dMczlp+lGqObapY07l3WZX9V7c3Z33pzbM6tGg/rw1xqm/q7
fZf5/SuuL/Hi1vsZPSubqg4eM+KuLT7D0rISrq99ZejGeVfpxgFPI9q0un3k
/U2XBgwE7gY8D/gb8D/ggaQrZ3bv1gxpxjjqlx75cYrfol7TdH2lHhPV9avn
nLvtO21a3RyHo9iBfelVk9bfo1t+QJeTdDD3l0dfcaan93qMcs+XvgPFf+to
Nl3VNFiyTjZ7DM4zwTvBS6V6OOHMdpf8Pu5Z4RzhloX+KPkZvubmjoxfsnmE
5iDV72keg74neT/CW73gOmE064j90pYjHnp9spy3mIlu66ri3XjQnUsNy520
jKB9O/wsZXN6xWjCmS232dPW0o+E9Xhdt9f1eMIupk1dftX5Lpp+7bWAd3QG
TnRsCd5RnhhzMV5LsM7snMO5q1innU++e7NdO+j6wXkF9bywnlHKV+nmT4f3
X279gfXPgvFfFh7l0H7txyq8U5llHpe1aeVoyjlfZkWZ49Y+Kj8veNv361wm
XFXDOk67dlm9xm0v69zCMyiXg/1Zj0HDmo2Lc9ilbscynHNNyZK6IWCfG8Jz
Ku+qfJ8d6yPtecu5UI6raoXhw0Ouom3H3rC8TukmwP1kufSwad/wEdJVaj6C
ZgyrbmzUoeO8L53WLXr/v+78irHzxvidqgltazu+I001jpYjvaNpd5knZP6c
eR3uxokeHYd1us6cp+T822OZjpxj4HkdxTsN65wybmdH5ShLr+gJwwLcG815
/pz717qDGkck34W1zGXc7zRb4ldRfUNY71tf/9yItUzcKxTvzM4P3NffObs3
4z79/hnm+eDsvg6sA735J+Cl/cg/WCcP+B2cq7gH4ngI3qgZl2WdtW3674h5
1llGk2ZRP+WzX1xmAeGd2XdTtPz7npd9j98rnsOvyH4tfafK7bD3JtNG+fn5
koh1ApczpXU7W3yiPMOl5wcN0SLPtQh3M+d3tUcUWAf9OtO+mCw7baC/6riN
af5pEueMsM4830/GT5zXa7HGeGPwfudinXEeg2XWnQWnM8I6KY5L+J/4GYbv
bw6XxTzkEmVJc3aR9vDhWq/6L/XnHKNsRdXVqyeHZz+93nMfost8Xe037vKz
jBTinLg/Tzsv1Kuga/fmoa9dlZHHkf7P9/xF6Sf78N+5zH7kC2gHaONuflA4
qzpzYT5zuqyaf2u6vDp7baDZK8U61VfCx0aOyQWlZ13z41wHyFqfF6bYJmrU
VBfG9+UsQ8L5jtVrfiV5zV0v9Dc7/TxrLXwHRZv5NWtPvRXi3b7kAeuet6w0
aM1m+0/Ot9nva3aEaeKurJlueynbYssTXT5AzHU2nFNzdzOPMnfHxH4Y0+/B
e6reNPKrSPbCgRfdemzMiFK8o2uclt+2mvosg7ZKPT2co+66cYnT8ZmIPc7R
DHDFaqobM16HsU5cjw9evI6fIRzM51XUsWW/F3VyrFtkrIPny7COdG9pp9bS
w+76ofkN1kHEevu6z4z3rRllDdc0TFPeH+m9zGuvn0O9Jd8U3HOIrg2YTXcS
JgO+2VAxz2WEd7bU73HLJKgcXp2z1lftjOYaYL7CcxecUzNvr6J9r9gC2jDx
P5XtRtOJLbY1PPMde66iMfxesulrEOa5punVxHt3tGWNYM0J2l/8KdvsOntb
zSDpNAJX07nC3HI9j0Tntv/FrrOn6/BM+3Q8zuFuT14L4YwWXU9gvMNeHe6M
67LdY5b1rpCHWLcD8hynLDPNeJoE67R+UOogpm4sj3O8ls3r2U7V13y6dlk3
HZvqbjev87mFhdN5jDidrxuHxH2vinm2VV2H6MeUzwDugf6YNlmvwL1S1y7q
v01Tj3sF8A662tA7Pbu+gONBDtvtWMec4ZqPzrAOcoM+/bF/lB5SYB+sb777
1j9auYHwzrZNJ+U519X3Iq+zunVqbVh6qOKQ46Tt16yCk6Sze8o6j3DflVza
gy9ZtqiuDeV4p+Ct2Es0xjqN38k2z+XkWW0N6/QdyAtxO+dl8+5gtk4xQo4t
5nlLtEsUWOfX375hDq7xXvSxdizbBvzI5OcYcBsTOGfkP4lYg3trsl7QqX02
iXkmuZNM9zfgdAb+JNvfc7ia+Lj5HqN+y3WXLQtVO3N0rcZ8LlufsrnTPOm2
Hvy6YRyZ/w+0e7z2Yjbfbu9ZaRm9eW+5elmsuzdmJWB9dn3TJ+GahXtGWX8v
XiLtonz3zT+SNR/w3JLTf0fpJfvcJ/6rdH+iBxS50Z+68x/EmwM8hJxj7nIp
n+0U9X02DVTXiUNzV9Tiqd8Cnw3HNR6XSw1/Hne6POZtLL9LvSRbSX9DXRCc
n30kzkM2s7/W+W5ipqxyOIxjbY7f3vfg8cxgusXahSkahgvvs+9p+bwF72Bm
xXUfvy8ZEnU+t9zh+vr7K9bhvHLNxlY+xLRJjPvSDsCg5wsaPsMHIS9MMP7h
0uOgOIx7YBgHqqdHcwc1n8J9B0LXi2Zfty5ZwjkV5yunoxjf8taUmwj8hPss
9fi3tX7COIR1eIt5XK4zknPY1IfDr0FYh/1dlr93lfcFNQ9HxTpXEdZJ1xd8
1vxa7ZWqWEevcVuC9kR8z9g31d/SME3Vdi2f6TiP5tvX784Z+b1rr27nwtXy
XivHM5tDS5ZeWb81Ta6uYwhGf1Q29X83zWtZW1ZOR3n2/TVLEvvecruVdzFc
kmOSmwn/2FZx0I0R4+DxojeD1myGRY7RdrRyMZWPMczDPpzK/QuXA4wzwzS4
tlo/8Ozvhnkqv6NZJDdc4z1hjKP52mUca+jsiXloec5Zm8f5mqXdRzvMf9e8
jqYHpnWkQ6Sn43U+32HVMl8Yc6kf7IDxUdSbG3RwQ15n61MO5zRex/M5nMPm
8xmesc1yCjRrcJBHrX7G4tPRbumG6VQrZz1IiqFmuAhatMtZH7dUNR2KNwL2
UfyzTrNVK78jmbA7n165anascR7gvJEO0nf/qXA7H//w3wnOkbXMgHdunD32
0Oyc2T17T5tm74Pz1xRTaYY28M5a+rloiKuWbatlmxS/EvYBPrto5yu3oxy5
Zq0o3jlQ9WzNv1N8p6utB+/uTus3D++McQ71axIH9MthHb/OnuYczPmd1I8+
1JC1mRqZBNiAd4B1Mh9LqvOa5HEWwDtTfMgiWCfBMV1uQsBmw94al6mQv78M
F4xw6DyP07Rmrte8pdkEU1q3iEGnzqUpfjA5X/GczQf4sMM4tka8u91PTeOv
c8vymebJ0bWsuo4f7xfFc/tVP+Ox94Q30qE0737T2RUOoGmeNPua/Ti43uG+
Khjntj+WLDVwNdL/+cGy1gMuB3046MUB5sH1ENkDeCzuvfic4oOfPbfTS61/
[truncated: 2,731,997 more chars]
