# Supplementary material for: Synchronization and Propagation of Global Sleep Spindles
Source: PLoS One. 2016 Mar 10;11(3):e0151369. doi: 10.1371/journal.pone.0151369 (PMC4786112; doi:10.1371/journal.pone.0151369)
Supplement: S1 Data — ZIP file with all data, figures and the script used in sleep spindle analysis. (ZIP) [file pone.0151369.s001.zip › TSOTcolumns.txt]

Columns of The Spindle One Table (TSOT) file:
1) Exam_index_glob: Examination index number (global)
2) SS_index_glob: Sleep Spindle index number (global)
3) r_KOP_glob: KOP r amplitude
4) T_KOP_glob: Curve temperature (slope)
5) m_KOP_glob: Sinchronization duration
6) t0_KOP_glob: curve mean starting parameter (from segment)
7) r2_KOP_glob: Fit r-squared coefficient
8) Chirp_SS_f3: Chirp of Sleep Spindle at f3 channel
9) Chirp_SS_f4: Chirp of Sleep Spindle at f4 channel
10) Chirp_SS_c3: Chirp of Sleep Spindle at c3 channel
11) Chirp_SS_c4: Chirp of Sleep Spindle at c4 channel
12) Chirp_SS_p3: Chirp of Sleep Spindle at p3 channel
13) Chirp_SS_p4: Chirp of Sleep Spindle at p4 channel
14) Chirp_SS_o1: Chirp of Sleep Spindle at o1 channel
15) Chirp_SS_o2: Chirp of Sleep Spindle at o2 channel
16) Chirp_SS_glob: Global chirp (average between all cannels)
17) Freq_SS_f3: Maximum frequency of Sleep Spindle at f3 channel
18) Freq_SS_f4: Maximum frequency of Sleep Spindle at f4 channel
19) Freq_SS_c3: Maximum frequency of Sleep Spindle at c3 channel
20) Freq_SS_c4: Maximum frequency of Sleep Spindle at c4 channel
21) Freq_SS_p3: Maximum frequency of Sleep Spindle at p3 channel
22) Freq_SS_p4: Maximum frequency of Sleep Spindle at p4 channel
23) Freq_SS_o1: Maximum frequency of Sleep Spindle at o1 channel
24) Freq_SS_o2: Maximum frequency of Sleep Spindle at o2 channel
25) Freq_SS_glob: Global Frequency (average between all cannels)
26) Time_Prop_f3f4: Propagation time among f3 and f4 channels
27) Time_Prop_f3c3: Propagation time among f3 and c3 channels
28) Time_Prop_f3c4: Propagation time among f3 and c4 channels
29) Time_Prop_f3p3: Propagation time among f3 and p3 channels
30) Time_Prop_f3p4: Propagation time among f3 and p4 channels
31) Time_Prop_f3o1: Propagation time among f3 and o1 channels
32) Time_Prop_f3o2: Propagation time among f3 and o2 channels
33) Time_Prop_f4c3: Propagation time among f4 and c3 channels
34) Time_Prop_f4c4: Propagation time among f4 and c4 channels
35) Time_Prop_f4p3: Propagation time among f4 and p3 channels
36) Time_Prop_f4p4: Propagation time among f4 and p4 channels
37) Time_Prop_f4o1: Propagation time among f4 and o1 channels
38) Time_Prop_f4o2: Propagation time among f4 and o2 channels
39) Time_Prop_c3c4: Propagation time among c3 and c4 channels
40) Time_Prop_c3p3: Propagation time among c3 and p3 channels
41) Time_Prop_c3p4: Propagation time among c3 and p4 channels
42) Time_Prop_c3o1: Propagation time among c3 and o1 channels
43) Time_Prop_c3o2: Propagation time among c3 and o2 channels
44) Time_Prop_c4p3: Propagation time among c4 and p3 channels
45) Time_Prop_c4p4: Propagation time among c4 and p4 channels
46) Time_Prop_c4o1: Propagation time among c4 and o1 channels
47) Time_Prop_c4o2: Propagation time among c4 and o2 channels
48) Time_Prop_p3p4: Propagation time among p3 and p4 channels
49) Time_Prop_p3o1: Propagation time among p3 and o1 channels
50) Time_Prop_p3o2: Propagation time among p3 and o2 channels
51) Time_Prop_p4o1: Propagation time among p4 and o1 channels
52) Time_Prop_p4o2: Propagation time among p4 and o2 channels
53) Time_Prop_o1o2: Propagation time among o1 and o2 channels
54) Veloc_Prop_glob: Sleep Spindle propagation velocity
55) Timeloc_Prop_glob: Sleep Spindle time location (center) at the signal (by MP)
56) Envmax_Prop_f3: Envelope maximum at channel f3
57) Envmax_Prop_f4: Envelope maximum at channel f4
58) Envmax_Prop_c3: Envelope maximum at channel c3
59) Envmax_Prop_c4: Envelope maximum at channel c4
60) Envmax_Prop_p3: Envelope maximum at channel p3
61) Envmax_Prop_p4: Envelope maximum at channel p4
62) Envmax_Prop_o1: Envelope maximum at channel o1
63) Envmax_Prop_o2: Envelope maximum at channel o2
64) Durac_Prop_f3: SS duration at channel f3
65) Durac_Prop_f4: SS duration at channel f4
66) Durac_Prop_c3: SS duration at channel c3
67) Durac_Prop_c4: SS duration at channel c4
68) Durac_Prop_p3: SS duration at channel p3
69) Durac_Prop_p4: SS duration at channel p4
70) Durac_Prop_o1: SS duration at channel o1
71) Durac_Prop_o2: SS duration at channel o2
72) Durac_Prop_glob: Mean SS global duration
73) Timemax_Prop_f3: Time location of envelope maximum at f3
74) Timemax_Prop_f4: Time location of envelope maximum at f4
75) Timemax_Prop_c3: Time location of envelope maximum at c3
76) Timemax_Prop_c4: Time location of envelope maximum at c4
77) Timemax_Prop_p3: Time location of envelope maximum at p3
78) Timemax_Prop_p4: Time location of envelope maximum at p4
79) Timemax_Prop_o1: Time location of envelope maximum at o1
80) Timemax_Prop_o2: Time location of envelope maximum at o2
